# Supplementary material for: Dataset of Rat and Human Serum Proteomes Derived from Differential Depletion Strategies prior to Mass Spectrometry
Source: Data Brief. 2020 May 6;30:105657. doi: 10.1016/j.dib.2020.105657 (PMC7221165; doi:10.1016/j.dib.2020.105657)
Supplement: Supplementary file 1 [file mmc1.zip]

Archive with 11 entries (11 files):
- Supplematary Table 1.xlsx
- Supplemenrat Table 3A.xlsx
- Supplemenrat Table 3B.xlsx
- Supplemenrat Table 3C.xlsx
- Supplemenrat Table 3D.xlsx
- Supplemenrat Table 3E.xlsx
- Supplementary Table 2A.xlsx
- Supplementary Table 2B.xlsx
- Supplementary Table 2C.xlsx
- Supplementary Table 2D.xlsx
- Supplementary Table 2E.xlsx
