# Supplementary material for: Dataset of Rat and Human Serum Proteomes Derived from Differential Depletion Strategies prior to Mass Spectrometry
Source: Data Brief. 2020 May 6;30:105657. doi: 10.1016/j.dib.2020.105657 (PMC7221165; doi:10.1016/j.dib.2020.105657)
Supplement: Supplementary file 1 [file mmc1.zip › Supplematary Table 1.xlsx]

## Sheet: Sheet1
	Supplementary Table 1.		Characteristics of the evaluated depletion columns
	Column name	Supplier	Binding Specificity		Captured proteins	Loading capacity (uL)	Method for depletion
			Albumin	IgG
	Top 12™ Abundant Protein Depletion Column	Pierce Biotechnology	pAb	pAb	Albumin, IgG, α1- acid glycoprotein, α1-antitrypsin, α2-macroglobulin, apolipoprotein A-I/II, IgA, IgM, fibrinogen transferrin, and haptoglobin.	10	Resin based spin-down columns
	PureProteome™ Albumin/IgG Magnetic Beads	MilliporeSigma	pAb	pAb	Albumin and IgG	25	Magnetic beads based columns
	AlbuSorb™ PLUS Column	Biotech Support Group	Novel affinity Ligand + Protein A	Novel affinity Ligand + Protein A	Albumin and IgG	25	Spin-down columns
	Seppro® Rat Spin Column	Sigma-Aldrich	pAb	pAb	Albumin, IgG, α1-antitrypsin, IgM, fibrinogen transferrin, and haptoglobin	25	Resin based spin-down columns
