# Supplementary material for: Dataset of Rat and Human Serum Proteomes Derived from Differential Depletion Strategies prior to Mass Spectrometry
Source: Data Brief. 2020 May 6;30:105657. doi: 10.1016/j.dib.2020.105657 (PMC7221165; doi:10.1016/j.dib.2020.105657)
Supplement: Supplementary file 1 [file mmc1.zip › Supplemenrat Table 3A.xlsx]

## Sheet: Rat-Undepleted-Sequest HT
Checked	Protein FDR Confidence: Combined	Master	Accession	Description	Exp. q-value: Combined	Sum PEP Score	Coverage [%]	# Peptides	# PSMs	# Unique Peptides	# Protein Groups	# AAs	MW [kDa]	calc. pI	Score Sequest HT: Sequest HT	# Peptides (by Search Engine): Sequest HT	# Razor Peptides	Abundances (Grouped): Sample	Found in Sample: [S1] F1: Sample, Undep Rat serum-01, 01	Found in Sample: [S2] F2: Sample, Undep Rat serum-01, 02	Found in Sample: [S3] F3: Sample, Undep Rat serum-01, 02
FALSE	High	Master Protein	P02770	Serum albumin [OS=Rattus norvegicus]	0	1579.37	90	98	2676	98	1	608	68.7	6.48	7917.32	98	0	100	High	High	High
FALSE	High	Master Protein	P14046	Alpha-1-inhibitor 3 [OS=Rattus norvegicus]	0	1153.7	63	101	791	33	1	1477	163.7	6.04	2424.77	101	76	100	High	High	High
FALSE	High	Master Protein	Q03626-1	Murinoglobulin-1 [OS=Rattus norvegicus]	0	1111.38	63	96	751	33	1	1487	165.2	6.01	2311.41	96	10	100	High	High	High
FALSE	High	Master Protein	P01026	Complement C3 [OS=Rattus norvegicus]	0	1031.72	65	118	618	118	1	1663	186.3	6.54	2021.93	118	0	100	High	High	High
FALSE	High	Master Protein	Q63041	Alpha-1-macroglobulin [OS=Rattus norvegicus]	0	953.659	57	88	629	88	1	1500	167	6.9	1849.4	88	0	100	High	High	High
FALSE	High	Master Protein	P12346-1	Serotransferrin [OS=Rattus norvegicus]	0	850.575	72	83	741	83	1	698	76.3	7.28	2175.77	83	0	100	High	High	High
FALSE	High	Master Protein	Q6IE52	Murinoglobulin-2 [OS=Rattus norvegicus]	0	640.674	48	68	518	7	1	1448	161.5	6.6	1398.99	68	0	100	High	High	High
FALSE	High	Master Protein	P13635	Ceruloplasmin [OS=Rattus norvegicus]	0	508.042	56	66	294	66	1	1059	120.8	5.58	836.88	66	0	100	High	High	High
FALSE	High	Master Protein	Q01177	Plasminogen [OS=Rattus norvegicus]	0	430.062	66	66	219	66	1	812	90.5	7.08	704.26	66	0	100	High	High	High
FALSE	High	Master Protein	P04276	vitamin D-binding protein [OS=Rattus norvegicus]	0	412.498	86	44	197	44	1	476	53.5	5.86	750.31	44	0	100	High	High	High
FALSE	High	Master Protein	P08649	Complement C4 [OS=Rattus norvegicus]	0	403.789	49	71	210	71	1	1737	192	7.33	634.08	71	0	100	High	High	High
FALSE	High	Master Protein	P05544	Serine protease inhibitor A3L [OS=Rattus norvegicus]	0	402.668	70	37	189	31	1	413	46.2	5.67	725.92	37	8	100	High	High	High
FALSE	High	Master Protein	P20760	Ig gamma-2A chain C region [OS=Rattus norvegicus]	0	386.686	69	30	360	25	1	322	35.2	7.68	1186	30	8	100	High	High	High
FALSE	High	Master Protein	P02651	Apolipoprotein A-IV [OS=Rattus norvegicus]	0	346.013	85	45	164	45	1	391	44.4	5.22	561.84	45	0	100	High	High	High
FALSE	High	Master Protein	P05545	Serine protease inhibitor A3K [OS=Rattus norvegicus]	0	332.948	70	31	154	25	1	416	46.5	5.44	564.47	31	0	100	High	High	High
FALSE	High	Master Protein	P20761	Ig gamma-2b chain C region [OS=Rattus norvegicus]	0	332.828	49	22	316	22	1	333	36.5	7.64	953.97	22	0	100	High	High	High
FALSE	High	Master Protein	P20059	Hemopexin [OS=Rattus norvegicus]	0	319.854	73	44	305	44	1	460	51.3	7.65	796.16	44	0	100	High	High	High
FALSE	High	Master Protein	Q63416	Inter-alpha-trypsin inhibitor heavy chain H3 [OS=Rattus norvegicus]	0	288.487	43	35	129	35	1	887	99	6.25	454.26	35	0	100	High	High	High
FALSE	High	Master Protein	P04639	Apolipoprotein A-I [OS=Rattus norvegicus]	0	277.142	83	35	199	35	1	259	30	5.74	509.91	35	0	100	High	High	High
FALSE	High	Master Protein	P06866-2	Isoform 2 of Haptoglobin [OS=Rattus norvegicus]	0	271.158	54	30	200	30	1	381	42.4	6.54	581.05	30	0	100	High	High	High
FALSE	High	Master Protein	P17475	Alpha-1-antiproteinase [OS=Rattus norvegicus]	0	267.833	57	32	222	32	1	411	46.1	6.07	582.07	32	0	100	High	High	High
FALSE	High	Master Protein	Q9QX79	Fetuin-B [OS=Rattus norvegicus]	0	259.813	61	24	120	24	1	378	41.5	7.09	448.13	24	0	100	High	High	High
FALSE	High	Master Protein	P09006	Serine protease inhibitor A3N [OS=Rattus norvegicus]	0	255.676	65	35	131	35	1	418	46.6	5.47	438.18	35	0	100	High	High	High
FALSE	High	Master Protein	P01048	T-kininogen 1 [OS=Rattus norvegicus]	0	251.055	51	25	161	14	1	430	47.7	6.52	488.18	25	13	100	High	High	High
FALSE	High	Master Protein	P24090	Alpha-2-HS-glycoprotein [OS=Rattus norvegicus]	0	238.435	68	21	156	21	1	352	38	6.51	564.26	21	0	100	High	High	High
FALSE	High	Master Protein	P36953	Afamin [OS=Rattus norvegicus]	0	224.571	65	40	147	40	1	608	69.3	6.21	373.28	40	0	100	High	High	High
FALSE	High	Master Protein	P04937-1	fibronectin [OS=Rattus norvegicus]	0	215.55	22	36	118	36	1	2477	272.3	5.76	309.98	36	0	100	High	High	High
FALSE	High	Master Protein	P08932	T-kininogen 2 [OS=Rattus norvegicus]	0	208.436	55	22	132	6	1	430	47.7	6.35	392.9	22	0	100	High	High	High
FALSE	High	Master Protein	P06399	Fibrinogen alpha chain [OS=Rattus norvegicus]	0	206.341	40	39	125	39	1	782	86.6	5.74	322.14	39	0	100	High	High	High
FALSE	High	Master Protein	P10959	Carboxylesterase 1C [OS=Rattus norvegicus]	0	205.376	49	25	98	21	1	549	60.1	5.73	321	25	4	100	High	High	High
FALSE	High	Master Protein	P02680-2	Isoform Gamma-A of Fibrinogen gamma chain [OS=Rattus norvegicus]	0	186.756	58	25	106	25	1	437	49.6	6.25	302.32	25	0	100	High	High	High
FALSE	High	Master Protein	P18292	Prothrombin [OS=Rattus norvegicus]	0	186.101	46	33	105	33	1	617	70.4	6.71	305.53	33	0	100	High	High	High
FALSE	High	Master Protein	P14480	Fibrinogen beta chain [OS=Rattus norvegicus]	0	185.798	80	28	102	28	1	479	54.2	7.78	307.87	28	0	100	High	High	High
FALSE	High	Master Protein	P02650	Apolipoprotein E [OS=Rattus norvegicus]	0	178.516	70	29	124	29	1	312	35.7	5.27	304.13	29	0	100	High	High	High
FALSE	High	Master Protein	P01835	Ig kappa chain C region, B allele [OS=Rattus norvegicus]	0	169.807	100	15	105	11	1	106	11.6	5.16	356.33	15	4	100	High	High	High
FALSE	High	Master Protein	P20759	Ig gamma-1 chain C region [OS=Rattus norvegicus]	0	168.669	56	16	124	11	1	326	35.9	6.89	371.31	16	0	100	High	High	High
FALSE	High	Master Protein	P01946	Hemoglobin subunit alpha-1/2 [OS=Rattus norvegicus]	0	165.114	88	14	106	14	1	142	15.3	7.97	344.71	14	0	100	High	High	High
FALSE	High	Master Protein	P01836	Ig kappa chain C region, A allele [OS=Rattus norvegicus]	0	143.029	100	14	91	10	1	106	11.7	5.16	306.91	14	0	100	High	High	High
FALSE	High	Master Protein	Q62930	complement component C9 [OS=Rattus norvegicus]	0	137.43	50	28	75	28	1	554	62.2	5.69	182.09	28	0	100	High	High	High
FALSE	High	Master Protein	Q9WUW3	Complement factor I [OS=Rattus norvegicus]	0	136.954	45	19	62	19	1	604	67.3	7.42	193.1	19	0	100	High	High	High
FALSE	High	Master Protein	P02091	Hemoglobin subunit beta-1 [OS=Rattus norvegicus]	0	129.49	85	14	76	4	1	147	16	8.07	259.14	14	9	100	High	High	High
FALSE	High	Master Protein	Q7TMA5	apolipoprotein B-100 [OS=Rattus norvegicus]	0	123.286	9	29	66	29	1	4743	535.7	7.42	152.19	29	0	100	High	High	High
FALSE	High	Master Protein	Q99PS8	Histidine-rich glycoprotein [OS=Rattus norvegicus]	0	112.714	42	18	67	18	1	525	59	7.84	205.72	18	0	100	High	High	High
FALSE	High	Master Protein	P20762	Ig gamma-2C chain C region [OS=Rattus norvegicus]	0	109.175	47	13	71	13	1	329	36.5	8.22	202.08	13	0	100	High	High	High
FALSE	High	Master Protein	P06238	alpha-2-macroglobulin [OS=Rattus norvegicus]	0	107.526	24	24	57	23	1	1472	163.7	6.29	146.16	24	0	100	High	High	High
FALSE	High	Master Protein	P08934-1	kininogen-1 [OS=Rattus norvegicus]	0	106.341	34	23	72	18	1	639	70.9	6.8	186.88	23	5	100	High	High	High
FALSE	High	Master Protein	P14272	Plasma kallikrein [OS=Rattus norvegicus]	0	95.775	40	19	47	19	1	638	71.2	8.07	136.68	19	0	100	High	High	High
FALSE	High	Master Protein	P11517	Hemoglobin subunit beta-2 [OS=Rattus norvegicus]	0	90.443	73	11	56	1	1	147	16	8.79	179.85	11	0	100	High	High	High
FALSE	High	Master Protein	Q63514	C4b-binding protein alpha chain [OS=Rattus norvegicus]	0	87.829	44	23	68	23	1	558	62.2	7.21	134.9	23	0	100	High	High	High
FALSE	High	Master Protein	P20767	Ig lambda-2 chain C region [OS=Rattus norvegicus]	0	83.01	97	13	76	13	1	104	11.3	5.99	186.19	13	0	100	High	High	High
FALSE	High	Master Protein	P01015	Angiotensinogen [OS=Rattus norvegicus]	0	79.999	49	16	40	16	1	477	51.9	5.57	111.58	16	0	100	High	High	High
FALSE	High	Master Protein	P05371	Clusterin [OS=Rattus norvegicus]	0	75.763	28	12	46	12	1	447	51.3	5.71	108.07	12	0	100	High	High	High
FALSE	High	Master Protein	P23764	Glutathione peroxidase 3 [OS=Rattus norvegicus]	0	73.514	27	12	48	12	1	226	25.4	8.12	141.72	12	0	100	High	High	High
FALSE	High	Master Protein	Q68FP1	Gelsolin [OS=Rattus norvegicus]	0	69.94	33	16	41	16	1	780	86	6.09	88.96	16	0	100	High	High	High
FALSE	High	Master Protein	P26644	Beta-2-glycoprotein 1 [OS=Rattus norvegicus]	0	68.76	34	9	38	9	1	297	33.2	8.22	115.47	9	0	100	High	High	High
FALSE	High	Master Protein	Q63108	Carboxylesterase 1E [OS=Rattus norvegicus]	0	64.716	13	5	31	1	1	561	61.7	5.99	102.26	5	0	100	Peak Found	Not Found	High
FALSE	High	Master Protein	Q62975	Protein Z-dependent protease inhibitor [OS=Rattus norvegicus]	0	61.656	35	12	29	12	1	436	50.2	6.81	64.04	12	0	100	High	High	High
FALSE	High	Master Protein	P31211	corticosteroid-binding globulin [OS=Rattus norvegicus]	0	55.572	25	8	19	8	1	396	44.6	4.98	61.57	8	0	100	High	High	High
FALSE	High	Master Protein	P55314	Complement component C8 beta chain [OS=Rattus norvegicus]	0	38.538	31	10	26	10	1	589	66.6	8.05	48.88	10	0	100	High	High	High
FALSE	High	Master Protein	P04916	Retinol-binding protein 4 [OS=Rattus norvegicus]	0	38.488	61	9	25	9	1	201	23.2	5.99	52.46	9	0	100	High	High	High
FALSE	High	Master Protein	D3ZTE0	Coagulation factor XII [OS=Rattus norvegicus]	0	35.354	28	10	26	10	1	595	65.8	7.46	37.3	10	0	100	High	High	High
FALSE	High	Master Protein	Q63678	Zinc-alpha-2-glycoprotein [OS=Rattus norvegicus]	0	34.882	28	7	24	7	1	296	34	6.24	61.1	7	0	100	High	High	High
FALSE	High	Master Protein	P48199	C-reactive protein [OS=Rattus norvegicus]	0	34.125	25	5	44	5	1	230	25.5	5	112.46	5	0	100	High	High	High
FALSE	High	Master Protein	P60711	Actin, cytoplasmic 1 [OS=Rattus norvegicus]	0	31.904	29	6	17	6	1	375	41.7	5.48	44.82	6	0	100	High	High	High
FALSE	High	Master Protein	Q6P6T1	Complement C1s subcomponent [OS=Rattus norvegicus]	0	31.868	21	10	25	10	1	688	77	4.77	36.02	10	0	100	High	High	High
FALSE	High	Master Protein	P31721	Complement C1q subcomponent subunit B [OS=Rattus norvegicus]	0	30.734	26	6	22	6	1	253	26.6	9	44.2	6	0	100	High	High	High
FALSE	High	Master Protein	Q64240	Protein AMBP [OS=Rattus norvegicus]	0	29.5	18	5	22	5	1	349	38.8	6	63.93	5	0	100	High	High	High
FALSE	High	Master Protein	Q8R2H5	Phosphatidylinositol-glycan-specific phospholipase D [OS=Rattus norvegicus]	0	28.965	19	11	21	11	1	843	93.7	6.65	41.34	11	0	100	High	High	High
FALSE	High	Master Protein	P00762	Anionic trypsin-1 [OS=Rattus norvegicus]	0	28.514	10	2	14	2	1	246	25.9	4.89	53.33	2	0	100	High	High	High
FALSE	High	Master Protein	P19939	Apolipoprotein C-I [OS=Rattus norvegicus]	0	27.418	33	5	23	5	1	88	9.9	9.09	55.43	5	0	100	High	High	High
FALSE	High	Master Protein	Q63556	Serine protease inhibitor A3M [OS=Rattus norvegicus]	0	26.304	19	5	10	5	1	412	46.1	5.92	40.55	5	0	100	High	High	High
FALSE	High	Master Protein	P01681	Ig kappa chain V region S211 [OS=Rattus norvegicus]	0	26.209	39	3	11	3	1	109	11.9	7.93	45.47	3	0	100	High	High	High
FALSE	High	Master Protein	P55159	Serum paraoxonase/arylesterase 1 [OS=Rattus norvegicus]	0	24.659	30	5	15	5	1	355	39.3	5.22	38.95	5	0	100	High	High	High
FALSE	High	Master Protein	P04638	Apolipoprotein A-II [OS=Rattus norvegicus]	0	21.897	54	4	12	4	1	102	11.4	6.65	40.64	4	0	100	High	High	High
FALSE	High	Master Protein	Q64268	Heparin cofactor 2 [OS=Rattus norvegicus]	0	19.053	15	7	17	7	1	479	54.5	6.96	17.34	7	0	100	High	High	High
FALSE	High	Master Protein	P06765	Platelet factor 4 [OS=Rattus norvegicus]	0	17.26	48	5	14	5	1	105	11.3	9.5	30.74	5	0	100	High	High	High
FALSE	High	Master Protein	P25236	Selenoprotein P [OS=Rattus norvegicus]	0	16.952	10	4	10	4	1	385	43.1	7.36	27.77	4	0	100	High	High	High
FALSE	High	Master Protein	P31722	Complement C1q subcomponent subunit C [OS=Rattus norvegicus]	0	15.684	22	4	11	4	1	245	25.7	8.32	16.38	4	0	100	High	High	High
FALSE	High	Master Protein	P08650	Complement C5 [OS=Rattus norvegicus]	0	15.67	44	3	11	3	1	77	9	8.9	19.46	3	0	100	High	High	High
FALSE	High	Master Protein	Q811M5	Complement component c6 [OS=Rattus norvegicus]	0	15.146	11	7	11	7	1	934	105	6.87	12.71	7	0	100	High	High	High
FALSE	High	Master Protein	Q9EQV9	Carboxypeptidase B2 [OS=Rattus norvegicus]	0	14.276	16	5	9	5	1	422	48.8	8.41	7.47	5	0	100	High	High	High
FALSE	High	Master Protein	P02454	Collagen alpha-1(I) chain [OS=Rattus norvegicus]	0	14.123	4	3	7	3	1	1453	137.9	5.92	24.02	3	0	100	High	High	High
FALSE	High	Master Protein	P14630	apolipoprotein M [OS=Rattus norvegicus]	0	12.846	27	6	12	6	1	190	21.5	6.09	11.43	6	0	100	High	High	High
FALSE	High	Master Protein	P55797	Apolipoprotein C-IV [OS=Rattus norvegicus]	0	11.926	31	4	8	4	1	124	14.5	9.32	16.37	4	0	100	High	High	High
FALSE	High	Master Protein	Q9EQV8	Carboxypeptidase N catalytic chain [OS=Rattus norvegicus]	0	11.732	11	3	9	3	1	457	51.9	8.44	10.54	3	0	100	High	High	High
FALSE	High	Master Protein	Q6IMF3	Keratin, type II cytoskeletal 1 [OS=Rattus norvegicus]	0	11.411	5	3	6	3	1	625	64.8	7.87	13.06	3	0	100	High	High	High
FALSE	High	Master Protein	Q99J86-1	Attractin [OS=Rattus norvegicus]	0	11.321	3	4	7	4	1	1432	158.6	7.21	4.81	4	0	100	High	High	Medium
FALSE	High	Master Protein	Q08420	Extracellular superoxide dismutase [Cu-Zn] [OS=Rattus norvegicus]	0	11.067	15	2	5	2	1	244	26.6	6.6	19.33	2	0	100	High	High	High
FALSE	High	Master Protein	P32038	Complement factor D [OS=Rattus norvegicus]	0	10.481	18	2	3	2	1	263	28.4	7.06	8.53	2	0	100	High	High	Peak Found
FALSE	High	Master Protein	P16296	Coagulation factor IX [OS=Rattus norvegicus]	0	9.917	7	3	9	3	1	462	51.8	5.3	11.79	3	0	100	High	High	High
FALSE	High	Master Protein	Q6IRK9	Carboxypeptidase Q [OS=Rattus norvegicus]	0	9.776	6	3	5	3	1	472	52	6.42	11.86	3	0	100	High	High	High
FALSE	High	Master Protein	P19999	mannose-binding protein A [OS=Rattus norvegicus]	0	9.765	21	3	6	3	1	238	25.3	7.62	11.22	3	0	100	High	High	High
FALSE	High	Master Protein	P51886	Lumican [OS=Rattus norvegicus]	0	9.446	17	3	8	3	1	338	38.3	6.43	5.22	3	0	100	High	High	High
FALSE	High	Master Protein	Q63621	Interleukin-1 receptor accessory protein [OS=Rattus norvegicus]	0	8.631	10	3	6	3	1	570	65.6	7.72	14.52	3	0	100	High	High	High
FALSE	High	Master Protein	P01805	Ig heavy chain V region IR2 [OS=Rattus norvegicus]	0	7.961	10	2	6	2	1	142	16	8.24	12.62	2	0	100	High	High	High
FALSE	High	Master Protein	P23680	Serum amyloid P-component [OS=Rattus norvegicus]	0	7.88	9	2	6	2	1	228	26.2	5.69	5.51	2	0	100	High	High	High
FALSE	High	Master Protein	P02764	Alpha-1-acid glycoprotein [OS=Rattus norvegicus]	0	7.74	14	2	6	2	1	205	23.6	5.91	20.37	2	0	100	High	High	High
FALSE	High	Master Protein	P00697	Lysozyme c-1 [OS=Rattus norvegicus]	0	7.41	18	2	4	2	1	148	16.7	9.1	4.32	2	0	100	High	High	High
FALSE	High	Master Protein	P06759	Apolipoprotein C-III [OS=Rattus norvegicus]	0	6.926	32	2	8	2	1	101	11.1	4.77	25.72	2	0	100	High	High	High
FALSE	High	Master Protein	P35859	Insulin-like growth factor-binding protein complex acid labile subunit [OS=Rattus norvegicus]	0	6.904	8	3	4	3	1	603	66.8	6.52	8	3	0	100	High	High	Peak Found
FALSE	High	Master Protein	Q63207	Coagulation factor X [OS=Rattus norvegicus]	0	6.529	4	2	3	2	1	482	54.2	5.4	6.75	2	0	100	High	High	Peak Found
FALSE	High	Master Protein	P31720	Complement C1q subcomponent subunit A [OS=Rattus norvegicus]	0	5.344	13	2	8	2	1	245	25.9	8.97	11.97	2	0	100	High	High	High
FALSE	High	Master Protein	P20766	Ig lambda-1 chain C region [OS=Rattus norvegicus]	0	5.166	20	1	2	1	1	104	11.6	5.85	6.12	1	0	100	Peak Found	High	High
FALSE	High	Master Protein	P07151	Beta-2-microglobulin [OS=Rattus norvegicus]	0	4.534	31	1	1	1	1	119	13.7	8	3.51	1	0	100	Not Found	High	Peak Found
FALSE	High	Master Protein	P02466	Collagen alpha-2(I) chain [OS=Rattus norvegicus]	0	4.522	1	1	3	1	1	1372	129.5	9.33	5.47	1	0	100	High	High	High
FALSE	High	Master Protein	Q7TPA5-1	Serpin A11 [OS=Rattus norvegicus]	0	4.399	3	1	1	1	1	422	47	7.23	0	1	0		Not Found	High	Not Found
FALSE	High	Master Protein	P01883	Ig delta chain C region [OS=Rattus norvegicus]	0	4.365	20	2	3	2	1	202	22.4	8.66	7.25	2	0	100	Peak Found	High	High
FALSE	High	Master Protein	P08025-2	Isoform IGF-IB of Insulin-like growth factor I [OS=Rattus norvegicus]	0	4.188	18	2	4	2	1	158	17.8	9.69	2.38	2	0	100	High	High	Medium
FALSE	High	Master Protein	P14841	Cystatin-C [OS=Rattus norvegicus]	0	4.153	12	1	2	1	1	140	15.4	9.22	5.07	1	0		Not Found	High	High
FALSE	High	Master Protein	P08494	matrix Gla protein [OS=Rattus norvegicus]	0	4.119	23	2	4	2	1	103	12	9.14	1.83	2	0	100	High	High	High
FALSE	High	Master Protein	P31394	Vitamin K-dependent protein C [OS=Rattus norvegicus]	0	3.897	3	1	2	1	1	461	51.9	6.4	2.37	1	0		High	High	Not Found
FALSE	High	Master Protein	P02767	Transthyretin [OS=Rattus norvegicus]	0	3.78	11	1	1	1	1	147	15.7	6.16	2.65	1	0		High	Not Found	Not Found
FALSE	High	Master Protein	P29534	Vascular cell adhesion protein 1 [OS=Rattus norvegicus]	0	3.75	6	2	2	2	1	739	81.2	5.24	0	2	0	100	High	Not Found	High
FALSE	High	Master Protein	Q6P734	Plasma protease C1 inhibitor [OS=Rattus norvegicus]	0	3.523	4	2	6	2	1	504	55.6	5.83	6.58	2	0	100	High	High	High
FALSE	High	Master Protein	Q9WTS8	Ficolin-1 [OS=Rattus norvegicus]	0.007	3.447	6	1	1	1	1	335	36.6	7.62	2.83	1	0		Not Found	Not Found	High
FALSE	High	Master Protein	O88201	C-type lectin domain family 11 member A [OS=Rattus norvegicus]	0.007	3.388	4	1	2	1	1	328	36.4	5.44	2.83	1	0		High	High	Not Found
FALSE	High	Master Protein	P15473	Insulin-like growth factor-binding protein 3 [OS=Rattus norvegicus]	0.007	3.081	3	1	3	1	1	292	31.7	8.29	6.32	1	0	100	High	High	High
FALSE	High	Master Protein	Q5FVF9	Biotinidase [OS=Rattus norvegicus]	0.007	3.038	2	1	3	1	1	521	58	5.87	6.17	1	0	100	High	High	High
FALSE	Medium	Master Protein	P15978	Class I histocompatibility antigen, Non-RT1.A alpha-1 chain [OS=Rattus norvegicus]	0.014	2.839	5	1	3	1	1	319	36.5	5.12	2.6	1	0	100	High	High	High
FALSE	Medium	Master Protein	P23785	Granulins [OS=Rattus norvegicus]	0.013	2.818	2	1	1	1	1	588	63.3	6.47	1.74	1	0	100	Peak Found	High	Peak Found
FALSE	Medium	Master Protein	P10960	Prosaposin [OS=Rattus norvegicus]	0.013	2.802	4	1	3	1	1	554	61.1	5.25	2.1	1	0	100	High	High	High
FALSE	Medium	Master Protein	Q6IFV3	Keratin, type I cytoskeletal 15 [OS=Rattus norvegicus]	0.013	2.773	4	1	1	1	1	447	48.8	4.86	0	1	0	100	High	Peak Found	Peak Found
FALSE	Medium	Master Protein	P14423	Phospholipase A2, membrane associated [OS=Rattus norvegicus]	0.013	2.725	10	1	2	1	1	146	16.3	8.94	0	1	0	100	High	Peak Found	High
FALSE	Medium	Master Protein	P18424	phosphatidylcholine-sterol acyltransferase [OS=Rattus norvegicus]	0.013	2.651	7	2	4	2	1	440	49.7	6.52	3.76	2	0	100	High	High	High
FALSE	Medium	Master Protein	O55004	Ribonuclease 4 [OS=Rattus norvegicus]	0.013	2.575	25	2	2	2	1	147	16.9	8.51	0	2	0		High	Not Found	Not Found
FALSE	Medium	Master Protein	P54319	Phospholipase A-2-activating protein [OS=Rattus norvegicus]	0.013	2.442	1	1	4	1	1	795	87	6.09	5.37	1	0	100	High	High	High
FALSE	Medium	Master Protein	P34064	Proteasome subunit alpha type-5 [OS=Rattus norvegicus]	0.013	2.18	8	1	1	1	1	241	26.4	4.86	0	1	0		Not Found	High	Not Found
FALSE	Medium	Master Protein	P81828	Urinary protein 2 [OS=Rattus norvegicus]	0.013	2.146	14	1	1	1	1	101	11.1	7.56	0	1	0	100	Peak Found	Peak Found	High
FALSE	Medium	Master Protein	Q4QQV8	Charged multivesicular body protein 5 [OS=Rattus norvegicus]	0.012	2.125	5	1	6	1	1	219	24.6	4.79	0	1	0	100	High	High	High
FALSE	Medium	Master Protein	Q8CHN8-2	Isoform 2 of Mannan-binding lectin serine protease 1 [OS=Rattus norvegicus]	0.019	1.827	2	1	1	1	1	733	82.4	5.3	1.72	1	0		High	Not Found	Not Found
FALSE	Medium	Master Protein	Q99M63	WD40 repeat-containing protein SMU1 [OS=Rattus norvegicus]	0.024	1.724	3	1	3	1	1	513	57.5	7.18	5.36	1	0	100	Peak Found	Medium	High
FALSE	Medium	Master Protein	O89040-1	1-phosphatidylinositol 4,5-bisphosphate phosphodiesterase beta-2 [OS=Rattus norvegicus]	0.024	1.72	1	1	1	1	1	1183	134.8	6.09	0	1	0	100	Peak Found	Not Found	High
FALSE	Medium	Master Protein	Q5XIL6	Protein ABHD16B [OS=Rattus norvegicus]	0.024	1.714	1	1	3	1	1	474	53.3	8.28	0	1	0	100	High	High	High
FALSE	Medium	Master Protein	P62749	Hippocalcin-like protein 1 [OS=Rattus norvegicus]	0.03	1.65	10	1	3	1	1	193	22.3	5.5	9.44	1	0	100	High	Peak Found	High
FALSE	Medium	Master Protein	P97592	mast cell protease 4 [OS=Rattus norvegicus]	0.03	1.593	2	1	2	1	1	246	27	9.35	0	1	0		High	High	Not Found
FALSE	Medium	Master Protein	Q63313	lipopolysaccharide-binding protein [OS=Rattus norvegicus]	0.047	1.435	2	1	1	1	1	481	53.6	8.91	0	1	0		Not Found	Not Found	High
FALSE	Medium	Master Protein	Q9R189	Protein unc-13 homolog D [OS=Rattus norvegicus]	0.047	1.393	1	1	1	1	1	1088	123.4	6.65	0	1	0	100	High	Not Found	Not Found
FALSE	Medium	Master Protein	P53813	Vitamin K-dependent protein S [OS=Rattus norvegicus]	0.046	1.387	2	1	1	1	1	675	74.6	5.48	0	1	0	100	High	Not Found	Peak Found
FALSE	Medium	Master Protein	P51578	P2X purinoceptor 5 [OS=Rattus norvegicus]	0.046	1.385	1	1	3	1	1	455	51.4	8.06	0	1	0		Medium	High	High
FALSE	Medium	Master Protein	Q80W87	Roundabout homolog 4 [OS=Rattus norvegicus]	0.046	1.382	2	1	2	1	1	961	102.5	7.18	0	1	0	100	High	Medium	Peak Found
FALSE	Low	Master Protein	P08661	Mannose-binding protein C [OS=Rattus norvegicus]	0.056	1.333	7	1	1	1	1	244	26	5.33	0	1	0		Not Found	Not Found	High
FALSE	Low	Master Protein	Q5XI03	Centrosomal protein of 95 kDa [OS=Rattus norvegicus]	0.056	1.328	2	1	1	1	1	821	94.4	8.56	0	1	0		High	Not Found	Not Found
FALSE	Low	Master Protein	B1H278	E3 ubiquitin-protein ligase TRIM11 [OS=Rattus norvegicus]	0.061	1.308	5	1	1	1	1	467	52.5	5.38	0	1	0		Not Found	Not Found	High
FALSE	Low	Master Protein	P52944	PDZ and LIM domain protein 1 [OS=Rattus norvegicus]	0.067	1.259	5	1	3	1	1	327	35.6	7.24	8.7	1	0	100	High	Medium	Medium
FALSE	Low	Master Protein	Q63505	General transcription factor 3C polypeptide 1 [OS=Rattus norvegicus]	0.077	1.217	0	1	4	1	1	2148	242.2	7.5	0	1	0	100	High	High	High
FALSE	Low	Master Protein	D3ZZ80	Obscurin-like protein 1 [OS=Rattus norvegicus]	0.077	1.211	1	1	3	1	1	1805	197.7	5.36	2.28	1	0	100	High	Medium	Medium
FALSE	Low	Master Protein	P28494	Alpha-mannosidase 2 [OS=Rattus norvegicus]	0.077	1.189	2	1	1	1	1	1148	131.2	8.32	0	1	0	100	Peak Found	High	Not Found
FALSE	Low	Master Protein	Q5M7W4	Transmembrane channel-like protein 5 [OS=Rattus norvegicus]	0.076	1.181	1	1	1	1	1	965	110.6	7.83	0	1	0	100	High	Peak Found	Peak Found
FALSE	Low	Master Protein	P35704	Peroxiredoxin-2 [OS=Rattus norvegicus]	0.075	1.176	4	1	1	1	1	198	21.8	5.59	0	1	0		Not Found	High	Not Found
FALSE	Low	Master Protein	Q63515	C4b-binding protein beta chain [OS=Rattus norvegicus]	0.075	1.148	4	1	2	1	1	258	28.6	4.92	0	1	0	100	High	Peak Found	High
FALSE	Low	Master Protein	P0CB49	YLP motif-containing protein 1 [OS=Rattus norvegicus]	0.207	1.134	2	1	1	1	1	1376	154.2	6.65	0	1	0	100	High	Peak Found	Peak Found
FALSE	Low	Master Protein	Q9JJS8-1	Mannan-binding lectin serine protease 2 [OS=Rattus norvegicus]	0.206	1.125	3	1	1	1	1	685	75.6	6.28	0	1	0	100	Peak Found	High	Peak Found
FALSE	Low	Master Protein	Q63755	PR domain zinc finger protein 2 [OS=Rattus norvegicus]	0.263	1.047	1	1	1	1	1	1706	187.4	7.84	2.03	1	0		Not Found	Not Found	High
FALSE	Low	Master Protein	Q6TMA8	Angiopoietin-related protein 4 [OS=Rattus norvegicus]	0.262	1.035	8	1	1	1	1	405	44.9	8.44	0	1	0		Not Found	Not Found	High
FALSE	Low	Master Protein	Q07014	Tyrosine-protein kinase Lyn [OS=Rattus norvegicus]	0.259	1.023	4	1	1	1	1	512	58.6	7.11	0	1	0		Not Found	Not Found	High
FALSE	Low	Master Protein	D4A693	Antizyme inhibitor 2 [OS=Rattus norvegicus]	0.258	1.006	2	1	1	1	1	457	49.4	6.34	0	1	0	100	Peak Found	Peak Found	High
FALSE	Low	Master Protein	Q5PPP3	transcription elongation factor A protein-like 1 [OS=Rattus norvegicus]	0.262	0.994	7	1	1	1	1	165	19.3	4.65	0	1	0	100	Peak Found	Peak Found	High
FALSE	Low	Master Protein	P38650	Cytoplasmic dynein 1 heavy chain 1 [OS=Rattus norvegicus]	0.296	0.948	1	1	3	1	1	4644	531.9	6.46	0	1	0		Not Found	High	Not Found
FALSE	Low	Master Protein	P17559	Uteroglobin [OS=Rattus norvegicus]	0.305	0.938	10	1	1	1	1	96	10.4	5.01	0	1	0	100	Peak Found	High	Peak Found
FALSE	Low	Master Protein	P81128	Rho GTPase-activating protein 35 [OS=Rattus norvegicus]	0.303	0.937	1	1	1	1	1	1499	170.4	6.58	0	1	0		High	Not Found	Not Found
FALSE	Low	Master Protein	A0JPK3	Zinc finger protein 57 [OS=Rattus norvegicus]	0.327	0.912	5	1	1	1	1	406	46.6	10.08	0	1	0		High	Peak Found	Peak Found
FALSE	Low	Master Protein	O88902	Tyrosine-protein phosphatase non-receptor type 23 [OS=Rattus norvegicus]	0.33	0.907	1	1	2	1	1	1499	163.4	6.8	0	1	0	100	Peak Found	High	Medium
FALSE	Low	Master Protein	Q32Q90	Apoptogenic protein 1, mitochondrial [OS=Rattus norvegicus]	0.343	0.906	9	1	2	1	1	193	22.8	10.04	0	1	0	100	Peak Found	Medium	High
FALSE	Low	Master Protein	Q6IFV4	Keratin, type I cytoskeletal 13 [OS=Rattus norvegicus]	0.351	0.896	3	1	1	1	1	438	47.7	4.91	0	1	0	100	Peak Found	High	Peak Found
FALSE	Low	Master Protein	P02761	Major urinary protein [OS=Rattus norvegicus]	0.35	0.895	11	1	1	1	1	181	20.7	6.21	0	1	0		High	Not Found	Not Found
FALSE	Low	Master Protein	M0RAU5	Ciliogenesis-associated TTC17-interacting protein [OS=Rattus norvegicus]	0.353	0.88	2	1	2	1	1	489	55.7	4.28	0	1	0	100	Medium	Peak Found	High
FALSE	Low	Master Protein	D3ZHV2	Microtubule-actin cross-linking factor 1 [OS=Rattus norvegicus]	0.351	0.876	0	1	2	1	1	5430	619.2	5.4	0	1	0	100	Medium	Peak Found	High
FALSE	Low	Master Protein	Q66H62	Ubiquitin carboxyl-terminal hydrolase CYLD [OS=Rattus norvegicus]	0.383	0.845	3	1	1	1	1	953	106.6	5.63	0	1	0		Not Found	Not Found	High
FALSE	Low	Master Protein	Q5U2M8	Mediator of DNA damage checkpoint protein 1 [OS=Rattus norvegicus]	0.396	0.836	3	1	1	1	1	1279	136.9	4.91	0	1	0		Not Found	High	Not Found
FALSE	Low	Master Protein	Q9JJL4	Rho-related GTP-binding protein RhoQ [OS=Rattus norvegicus]	0.394	0.829	9	1	1	1	1	205	22.6	6.32	0	1	0		High	Not Found	Not Found
FALSE	Low	Master Protein	Q62812	Myosin-9 [OS=Rattus norvegicus]	0.392	0.823	1	1	2	1	1	1961	226.2	5.6	0	1	0	100	Medium	Peak Found	High
FALSE	Low	Master Protein	Q5SGE0	Leucine-rich PPR motif-containing protein, mitochondrial [OS=Rattus norvegicus]	0.389	0.82	1	1	1	1	1	1392	156.6	6.61	0	1	0	100	Peak Found	High	Peak Found
FALSE	Low	Master Protein	Q9JKB0	Potassium/sodium hyperpolarization-activated cyclic nucleotide-gated channel 1 [OS=Rattus norvegicus]	0.39	0.82	2	1	1	1	1	910	102.4	8.44	0	1	0		Not Found	Not Found	High
FALSE	Low	Master Protein	P52590	Nuclear pore complex protein Nup107 [OS=Rattus norvegicus]	0.392	0.816	3	1	1	1	1	926	107.1	5.53	0	1	0		High	Not Found	Not Found
FALSE	Low	Master Protein	Q8CJE2	Period circadian protein homolog 3 [OS=Rattus norvegicus]	0.39	0.815	3	1	1	1	1	1119	122.6	6.6	0	1	0	100	Peak Found	High	Peak Found
FALSE	Low	Master Protein	Q4KLZ4	uncharacterized protein C12orf60 homolog [OS=Rattus norvegicus]	0.388	0.811	7	1	1	1	1	243	27.4	5.52	0	1	0	100	Peak Found	Not Found	High
FALSE	Low	Master Protein	P21263	Nestin [OS=Rattus norvegicus]	0.384	0.809	2	1	1	1	1	1893	208.7	4.34	2.7	1	0		Not Found	Not Found	High
FALSE	Low	Master Protein	Q2HWF0-2	Isoform 2 of Formin-binding protein 1-like [OS=Rattus norvegicus]	0.387	0.795	2	1	1	1	1	609	70.4	6.73	0	1	0	100	Peak Found	Peak Found	High
FALSE	Low	Master Protein	P58775	Tropomyosin beta chain [OS=Rattus norvegicus]	0.394	0.789	4	1	2	1	1	284	32.8	4.7	2.53	1	0	100	High	Medium	Peak Found
FALSE	Low	Master Protein	O89043	DNA polymerase alpha subunit B [OS=Rattus norvegicus]	0.392	0.789	2	1	1	1	1	600	66.6	5.52	0	1	0	100	High	Peak Found	Peak Found
FALSE	Low	Master Protein	P01346	Insulin-like growth factor II [OS=Rattus norvegicus]	0.39	0.788	15	1	1	1	1	180	20.1	9.35	0	1	0		Not Found	High	Not Found
FALSE	Low	Master Protein	Q9JIL3-2	Isoform 2 of Interleukin enhancer-binding factor 3 [OS=Rattus norvegicus]	0.391	0.781	3	1	1	1	1	910	97.6	8.95	0	1	0		Not Found	High	Not Found
FALSE	Low	Master Protein	Q4V8I7	volume-regulated anion channel subunit LRRC8A [OS=Rattus norvegicus]	0.398	0.773	2	1	1	1	1	810	94.1	7.94	0	1	0	100	High	Peak Found	Peak Found
FALSE	Low	Master Protein	Q5XIK7	katanin p60 ATPase-containing subunit A-like 1 [OS=Rattus norvegicus]	0.41	0.765	2	1	2	1	1	488	55.2	7.09	2.2	1	0	100	High	Medium	Peak Found
FALSE	Low	Master Protein	O88664	Serine/threonine-protein kinase TAO1 [OS=Rattus norvegicus]	0.425	0.761	1	1	3	1	1	1001	115.9	7.65	5.33	1	0	100	Medium	Medium	High
FALSE	Low	Master Protein	Q6AY08	amyotrophic lateral sclerosis 2 chromosomal region candidate gene 12 protein homolog [OS=Rattus norvegicus]	0.424	0.761	4	1	1	1	1	411	48.5	6.42	0	1	0		High	Not Found	Not Found
FALSE	Low	Master Protein	P45352	thymidylate synthase [OS=Rattus norvegicus]	0.426	0.759	3	1	1	1	1	307	35	6.46	0	1	0	100	Peak Found	High	Peak Found
FALSE	Low	Master Protein	Q4KLL9	Kinesin-like protein KIF18B [OS=Rattus norvegicus]	0.437	0.751	2	1	1	1	1	826	91.1	8.53	0	1	0	100	High	Peak Found	Peak Found
FALSE	Low	Master Protein	Q9JKU3	Intraflagellar transport protein 172 homolog [OS=Rattus norvegicus]	0.435	0.75	0	1	2	1	1	1749	197.5	6.05	0	1	0	100	Medium	High	Peak Found
FALSE	Low	Master Protein	Q5XIL5	Beta-galactosidase-1-like protein 3 [OS=Rattus norvegicus]	0.455	0.743	3	1	1	1	1	631	72.3	9.04	0	1	0		Not Found	Not Found	High
FALSE	Low	Master Protein	Q9ESY6	Leucine-rich repeat neuronal protein 3 [OS=Rattus norvegicus]	0.453	0.741	1	1	1	1	1	707	79	7.09	0	1	0	100	Peak Found	High	Peak Found
FALSE	Low	Master Protein	Q63530	Phosphotriesterase-related protein [OS=Rattus norvegicus]	0.451	0.74	8	1	1	1	1	349	39.1	6.89	0	1	0	100	Peak Found	Peak Found	High
FALSE	Low	Master Protein	Q5Y4N8	Adhesion G protein-coupled receptor E2 [OS=Rattus norvegicus]	0.453	0.733	2	1	1	1	1	932	102.2	5.17	0	1	0	100	High	Peak Found	Peak Found
FALSE	Low	Master Protein	F1M5F3	DNA helicase MCM9 [OS=Rattus norvegicus]	0.451	0.725	3	1	1	1	1	1124	124	7.23	0	1	0	100	Not Found	Peak Found	High
FALSE	Low	Master Protein	D4A7V9	eIF-2-alpha kinase GCN2 [OS=Rattus norvegicus]	0.446	0.724	2	1	1	1	1	1649	186.6	6.43	0	1	0		Not Found	Not Found	High
FALSE	Low	Master Protein	Q4FZU3	Nuclear speckle splicing regulatory protein 1 [OS=Rattus norvegicus]	0.444	0.719	3	1	1	1	1	547	64.1	8.7	0	1	0	100	Peak Found	High	Peak Found
FALSE	Low	Master Protein	P32198	Carnitine O-palmitoyltransferase 1, liver isoform [OS=Rattus norvegicus]	0.447	0.718	3	1	1	1	1	773	88.1	8.54	0	1	0	100	Not Found	Peak Found	High
FALSE	Low	Master Protein	Q5U1Z0	Rab3 GTPase-activating protein non-catalytic subunit [OS=Rattus norvegicus]	0.449	0.715	2	1	1	1	1	1386	154.3	5.94	0	1	0		High	Not Found	Not Found
FALSE	Low	Master Protein	Q68FQ0	T-complex protein 1 subunit epsilon [OS=Rattus norvegicus]	0.447	0.714	2	1	1	1	1	541	59.5	5.72	0	1	0	100	High	Peak Found	Peak Found
FALSE	Low	Master Protein	Q63035	NACHT, LRR and PYD domains-containing protein 6 [OS=Rattus norvegicus]	0.457	0.709	2	1	1	1	1	881	98.3	8.24	0	1	0		Not Found	High	Not Found
FALSE	Low	Master Protein	Q5M929	E3 ubiquitin-protein ligase RNF135 [OS=Rattus norvegicus]	0.454	0.706	3	1	2	1	1	415	46	5.74	0	1	0	100	High	Peak Found	Medium
FALSE	Low	Master Protein	Q924S5	Lon protease homolog, mitochondrial [OS=Rattus norvegicus]	0.456	0.702	1	1	2	1	1	950	105.7	6.6	0	1	0	100	High	Peak Found	Medium
FALSE	Low	Master Protein	P27321	Calpastatin [OS=Rattus norvegicus]	0.459	0.696	2	1	3	1	1	713	77.3	5.2	0	1	0	100	High	Medium	High
FALSE	Low	Master Protein	P34901	syndecan-4 [OS=Rattus norvegicus]	0.461	0.694	12	1	2	1	1	202	21.9	4.39	0	1	0	100	Peak Found	High	High
FALSE	Low	Master Protein	P50411	Protein phosphatase inhibitor 2 [OS=Rattus norvegicus]	0.471	0.691	12	1	1	1	1	205	23.1	4.84	0	1	0	100	Peak Found	High	Peak Found
FALSE	Low	Master Protein	Q4V8B3	Mediator of RNA polymerase II transcription subunit 24 [OS=Rattus norvegicus]	0.473	0.69	4	1	1	1	1	987	110	6.73	3.33	1	0		Not Found	High	Not Found
FALSE	Low	Master Protein	O70453	Putative heme oxygenase 3 [OS=Rattus norvegicus]	0.475	0.689	8	1	1	1	1	290	32.6	5	0	1	0		High	Not Found	Not Found
FALSE	Low	Master Protein	Q9JM04	Importin-13 [OS=Rattus norvegicus]	0.481	0.684	2	1	1	1	1	963	108.1	5.36	0	1	0	100	Peak Found	Peak Found	High
FALSE	Low	Master Protein	P47820-1	Angiotensin-converting enzyme [OS=Rattus norvegicus]	0.479	0.682	3	1	2	1	1	1313	150.8	6.58	0	1	0	100	High	Medium	Peak Found
FALSE	Low	Master Protein	Q66H20-2	Isoform 2 of Polypyrimidine tract-binding protein 2 [OS=Rattus norvegicus]	0.477	0.676	5	1	1	1	1	532	57.6	8.81	0	1	0		Not Found	Not Found	High
FALSE	Low	Master Protein	D4ABM4	Ret finger protein-like 4A [OS=Rattus norvegicus]	0.483	0.675	7	1	1	1	1	285	32.5	5.1	0	1	0	100	High	Not Found	Not Found
FALSE	Low	Master Protein	P97696	cytohesin-3 [OS=Rattus norvegicus]	0.481	0.673	3	1	1	1	1	400	46.3	5.54	0	1	0		Not Found	Not Found	High
FALSE	Low	Master Protein	B0BNF1	Septin-8 [OS=Rattus norvegicus]	0.483	0.67	3	1	1	1	1	442	51.2	6.09	0	1	0		Not Found	High	Not Found
FALSE	Low	Master Protein	Q6ED65	Echinoderm microtubule-associated protein-like 5 [OS=Rattus norvegicus]	0.48	0.668	1	1	1	1	1	1977	219.7	7.8	0	1	0	100	High	Peak Found	Peak Found
FALSE	Low	Master Protein	Q62751	iron-responsive element-binding protein 2 [OS=Rattus norvegicus]	0.489	0.664	2	1	1	1	1	963	104.7	6.77	0	1	0	100	High	Peak Found	Peak Found
FALSE	Low	Master Protein	P21575-1	Dynamin-1 [OS=Rattus norvegicus]	0.486	0.661	2	1	1	1	1	864	97.2	6.87	0	1	0		High	Not Found	Not Found
FALSE	Low	Master Protein	Q641W9	Actin-like protein 7A [OS=Rattus norvegicus]	0.484	0.661	9	1	1	1	1	440	49.5	7.01	0	1	0	100	Not Found	Not Found	High
FALSE	Low	Master Protein	G3V9H8	Proto-oncogene tyrosine-protein kinase receptor Ret [OS=Rattus norvegicus]	0.482	0.659	2	1	1	1	1	1115	124.2	6.54	0	1	0	100	Not Found	High	Not Found
FALSE	Low	Master Protein	P49088	Asparagine synthetase [glutamine-hydrolyzing] [OS=Rattus norvegicus]	0.479	0.657	4	1	1	1	1	561	64.2	6.46	0	1	0	100	High	Peak Found	Not Found
FALSE	Low	Master Protein	D3Z987	RNA-binding protein 44 [OS=Rattus norvegicus]	0.477	0.657	3	1	1	1	1	1020	113.5	5.85	0	1	0	100	Peak Found	Peak Found	High
FALSE	Low	Master Protein	Q3B7D9	RNA-binding protein 43 [OS=Rattus norvegicus]	0.476	0.657	2	1	1	1	1	343	38.8	9.5	0	1	0	100	High	Not Found	Peak Found
FALSE	Low	Master Protein	Q9Z1N3	unconventional myosin-IXa [OS=Rattus norvegicus]	0.474	0.655	1	1	1	1	1	2626	301.2	8.95	0	1	0	100	Peak Found	Peak Found	High
FALSE	Low	Master Protein	P50442	glycine amidinotransferase, mitochondrial [OS=Rattus norvegicus]	0.479	0.654	9	1	1	1	1	423	48.2	7.49	0	1	0		Medium	Not Found	Not Found
FALSE	Low	Master Protein	Q4KLK9	RNA polymerase II subunit A C-terminal domain phosphatase SSU72 [OS=Rattus norvegicus]	0.514	0.64	14	1	1	1	1	194	22.5	5.33	0	1	0	100	Peak Found	Medium	Peak Found
FALSE	Low	Master Protein	Q5XIA0	Zinc finger protein DZIP1L [OS=Rattus norvegicus]	0.522	0.636	2	1	1	1	1	776	88	8.13	0	1	0	100	Peak Found	Peak Found	Medium
FALSE	Low	Master Protein	Q66H10	F-box only protein 39 [OS=Rattus norvegicus]	0.521	0.634	5	1	1	1	1	443	52.5	9.2	0	1	0	100	Medium	Peak Found	Peak Found
FALSE	Low	Master Protein	Q62735	Bile acid receptor [OS=Rattus norvegicus]	0.522	0.631	4	1	2	1	1	469	53.9	6.42	2.65	1	0	100	Medium	Peak Found	Medium
FALSE	Low	Master Protein	Q07205	Eukaryotic translation initiation factor 5 [OS=Rattus norvegicus]	0.524	0.629	6	1	1	1	1	429	48.9	5.52	0	1	0		Not Found	Not Found	Medium
FALSE	Low	Master Protein	O54952	breast cancer type 1 susceptibility protein homolog [OS=Rattus norvegicus]	0.522	0.628	1	1	1	1	1	1817	199.8	5.81	0	1	0		Not Found	Not Found	Medium
FALSE	Low	Master Protein	P38552	galectin-4 [OS=Rattus norvegicus]	0.527	0.625	7	1	1	1	1	324	36.3	8.97	0	1	0	100	Medium	Peak Found	Peak Found
FALSE	Low	Master Protein	A0A096MK47	Muscular LMNA-interacting protein [OS=Rattus norvegicus]	0.529	0.621	2	1	1	1	1	807	86.1	8.85	0	1	0	100	Peak Found	Medium	Not Found
FALSE	Low	Master Protein	O35827	amyloid-beta A4 precursor protein-binding family B member 3 [OS=Rattus norvegicus]	0.525	0.617	4	1	1	1	1	504	54.9	7.5	0	1	0		Not Found	Medium	Not Found
FALSE	Low	Master Protein	P54258	Atrophin-1 [OS=Rattus norvegicus]	0.523	0.617	2	1	1	1	1	1183	124.7	8.91	0	1	0	100	Peak Found	Medium	Peak Found
FALSE	Low	Master Protein	Q8QZV1	High affinity cGMP-specific 3',5'-cyclic phosphodiesterase 9A [OS=Rattus norvegicus]	0.522	0.616	3	1	1	1	1	534	61.7	5.87	0	1	0	100	Peak Found	Medium	Peak Found
FALSE	Low	Master Protein	P0C927	Ankyrin repeat and SOCS box protein 14 [OS=Rattus norvegicus]	0.52	0.615	2	1	1	1	1	596	66.1	7.03	0	1	0		Not Found	Medium	Not Found
FALSE	Low	Master Protein	Q63801	Transcription initiation factor TFIID subunit 6 [OS=Rattus norvegicus]	0.518	0.615	3	1	1	1	1	678	72.7	8.6	0	1	0	100	Peak Found	Peak Found	Medium
FALSE	Low	Master Protein	Q9Z2A6	mitogen-activated protein kinase 15 [OS=Rattus norvegicus]	0.521	0.61	4	1	1	1	1	547	60.7	9.8	0	1	0		Not Found	Medium	Not Found
FALSE	Low	Master Protein	Q6AYM0	Uncharacterized protein C7orf31 homolog [OS=Rattus norvegicus]	0.523	0.61	4	1	1	1	1	588	67.9	8.31	0	1	0	100	Peak Found	Peak Found	Medium
FALSE	Low	Master Protein	Q5XIP1	Protein pelota homolog [OS=Rattus norvegicus]	0.539	0.603	4	1	1	1	1	385	43.4	5.99	0	1	0	100	Not Found	Medium	Peak Found
FALSE	Low	Master Protein	Q80Z36	zinc fingers and homeoboxes protein 3 [OS=Rattus norvegicus]	0.537	0.601	3	1	1	1	1	951	103.7	6.4	0	1	0		Not Found	Medium	Not Found
FALSE	Low	Master Protein	O88761	26S proteasome non-ATPase regulatory subunit 1 [OS=Rattus norvegicus]	0.536	0.599	1	1	1	1	1	953	105.7	5.39	0	1	0		Not Found	Medium	Not Found
FALSE	Low	Master Protein	Q6P7D4	Cytochrome P450 20A1 [OS=Rattus norvegicus]	0.534	0.596	9	1	1	1	1	462	52	6.76	0	1	0		Not Found	Medium	Not Found
FALSE	Low	Master Protein	Q29RW1	Myosin-4 [OS=Rattus norvegicus]	0.542	0.594	1	1	1	1	1	1939	222.7	5.74	0	1	0		Medium	Not Found	Not Found

## Sheet: Rat-Undepleted-MS Amanda 2.0
Protein FDR Confidence: Combined	Master	Accession	Description	Exp. q-value: Combined	Sum PEP Score	Coverage [%]	# Peptides	# PSMs	# Unique Peptides	# Protein Groups	# AAs	MW [kDa]	calc. pI	Score MS Amanda 2.0: MS Amanda 2.0	# Peptides (by Search Engine): MS Amanda 2.0	# Razor Peptides	Abundances (Grouped): Sample	Found in Sample: [S1] F1: Sample, Undepleted Rat Serum-01, 01	Found in Sample: [S2] F2: Sample, Undepleted Rat Serum-01, 02	Found in Sample: [S3] F3: Sample, Undepleted Rat Serum-01, 03
High	Master Protein	P14046	Alpha-1-inhibitor 3 [OS=Rattus norvegicus]	0	1024.64	55	89	583	27	1	1477	163.7	6.04	171536	89	58	100	High	High	High
High	Master Protein	P01026	Complement C3 [OS=Rattus norvegicus]	0	1012.75	55	100	486	100	1	1663	186.3	6.54	160229	100	0	100	High	High	High
High	Master Protein	Q03626-1	Murinoglobulin-1 [OS=Rattus norvegicus]	0	960.459	51	84	538	27	1	1487	165.2	6.01	157503	84	9	100	High	High	High
High	Master Protein	Q63041	Alpha-1-macroglobulin [OS=Rattus norvegicus]	0	888.839	53	77	487	77	1	1500	167	6.9	134867	77	0	100	High	High	High
High	Master Protein	P02770	Serum albumin [OS=Rattus norvegicus]	0	801.828	72	60	1733	60	1	608	68.7	6.48	458491	60	0	100	High	High	High
High	Master Protein	Q6IE52	Murinoglobulin-2 [OS=Rattus norvegicus]	0	641.74	41	61	411	6	1	1448	161.5	6.6	117052	61	0	100	High	High	High
High	Master Protein	P12346-1	Serotransferrin [OS=Rattus norvegicus]	0	505.724	44	49	384	49	1	698	76.3	7.28	110193	49	0	100	High	High	High
High	Master Protein	P02651	Apolipoprotein A-IV [OS=Rattus norvegicus]	0	415.078	81	44	161	44	1	391	44.4	5.22	53910.8	44	0	100	High	High	High
High	Master Protein	P05544	Serine protease inhibitor A3L [OS=Rattus norvegicus]	0	382.265	70	36	151	30	1	413	46.2	5.67	51701.7	36	6	100	High	High	High
High	Master Protein	P08649	Complement C4 [OS=Rattus norvegicus]	0	367.108	42	56	153	56	1	1737	192	7.33	43909	56	0	100	High	High	High
High	Master Protein	P13635	Ceruloplasmin [OS=Rattus norvegicus]	0	338.819	50	47	184	47	1	1059	120.8	5.58	47798.7	47	0	100	High	High	High
High	Master Protein	Q63416	Inter-alpha-trypsin inhibitor heavy chain H3 [OS=Rattus norvegicus]	0	323.032	42	33	128	33	1	887	99	6.25	38916.1	33	0	100	High	High	High
High	Master Protein	P17475	Alpha-1-antiproteinase [OS=Rattus norvegicus]	0	302.522	57	31	244	31	1	411	46.1	6.07	54492.6	31	0	100	High	High	High
High	Master Protein	P04639	Apolipoprotein A-I [OS=Rattus norvegicus]	0	300.476	81	35	153	35	1	259	30	5.74	43321.3	35	0	100	High	High	High
High	Master Protein	P05545	Serine protease inhibitor A3K [OS=Rattus norvegicus]	0	285.138	64	28	117	22	1	416	46.5	5.44	37195.5	28	0	100	High	High	High
High	Master Protein	P09006	Serine protease inhibitor A3N [OS=Rattus norvegicus]	0	284.2	65	35	128	35	1	418	46.6	5.47	38823.7	35	0	100	High	High	High
High	Master Protein	P06866-2	Isoform 2 of Haptoglobin [OS=Rattus norvegicus]	0	225.261	47	26	139	26	1	381	42.4	6.54	39585.4	26	0	100	High	High	High
High	Master Protein	P10959	Carboxylesterase 1C [OS=Rattus norvegicus]	0	224.888	49	24	91	24	1	549	60.1	5.73	28523.1	24	0	100	High	High	High
High	Master Protein	P20760	Ig gamma-2A chain C region [OS=Rattus norvegicus]	0	216.99	61	20	141	15	1	322	35.2	7.68	41134.1	20	5	100	High	High	High
High	Master Protein	P06399	Fibrinogen alpha chain [OS=Rattus norvegicus]	0	215.444	31	35	112	35	1	782	86.6	5.74	31165.1	35	0	100	High	High	High
High	Master Protein	P20761	Ig gamma-2b chain C region [OS=Rattus norvegicus]	0	198.851	29	14	138	14	1	333	36.5	7.64	43135.1	14	0	100	High	High	High
High	Master Protein	P02650	Apolipoprotein E [OS=Rattus norvegicus]	0	196.61	71	31	107	31	1	312	35.7	5.27	28169.3	31	0	100	High	High	High
High	Master Protein	P04276	vitamin D-binding protein [OS=Rattus norvegicus]	0	192.338	31	15	92	15	1	476	53.5	5.86	32748.5	15	0	100	High	High	High
High	Master Protein	P04937-1	fibronectin [OS=Rattus norvegicus]	0	190.859	14	26	81	26	1	2477	272.3	5.76	23041.3	26	0	100	High	High	High
High	Master Protein	P24090	Alpha-2-HS-glycoprotein [OS=Rattus norvegicus]	0	176.941	57	15	83	15	1	352	38	6.51	30562.3	15	0	100	High	High	High
High	Master Protein	P02680-2	Isoform Gamma-A of Fibrinogen gamma chain [OS=Rattus norvegicus]	0	176.643	46	23	88	23	1	437	49.6	6.25	23807.4	23	0	100	High	High	High
High	Master Protein	P01048	T-kininogen 1 [OS=Rattus norvegicus]	0	160.373	34	17	82	10	1	430	47.7	6.52	23514.3	17	7	100	High	High	High
High	Master Protein	P14480	Fibrinogen beta chain [OS=Rattus norvegicus]	0	156.065	57	22	75	22	1	479	54.2	7.78	21042.6	22	0	100	High	High	High
High	Master Protein	P02091	Hemoglobin subunit beta-1 [OS=Rattus norvegicus]	0	138.929	82	13	61	6	1	147	16	8.07	20279.9	13	6	100	High	High	High
High	Master Protein	P20059	Hemopexin [OS=Rattus norvegicus]	0	136.143	53	27	162	27	1	460	51.3	7.65	35708.1	27	0	100	High	High	High
High	Master Protein	P01946	Hemoglobin subunit alpha-1/2 [OS=Rattus norvegicus]	0	135.502	80	14	83	14	1	142	15.3	7.97	25957.1	14	0	100	High	High	High
High	Master Protein	P08932	T-kininogen 2 [OS=Rattus norvegicus]	0	126.659	34	17	64	5	1	430	47.7	6.35	18968.6	17	0	100	High	High	High
High	Master Protein	Q9QX79	Fetuin-B [OS=Rattus norvegicus]	0	125.285	27	14	67	14	1	378	41.5	7.09	19480.4	14	0	100	High	High	High
High	Master Protein	Q62930	complement component C9 [OS=Rattus norvegicus]	0	123.045	36	23	56	23	1	554	62.2	5.69	15066.4	23	0	100	High	High	High
High	Master Protein	P01835	Ig kappa chain C region, B allele [OS=Rattus norvegicus]	0	122.75	100	13	161	9	1	106	11.6	5.16	19178.6	13	4	100	High	High	High
High	Master Protein	Q7TMA5	apolipoprotein B-100 [OS=Rattus norvegicus]	0	122.103	7	23	47	23	1	4743	535.7	7.42	12188.7	23	0	100	High	High	High
High	Master Protein	Q01177	Plasminogen [OS=Rattus norvegicus]	0	113.329	28	22	74	22	1	812	90.5	7.08	18538.8	22	0	100	High	High	High
High	Master Protein	P01836	Ig kappa chain C region, A allele [OS=Rattus norvegicus]	0	111.551	100	13	155	9	1	106	11.7	5.16	15386.4	13	0	100	High	High	High
High	Master Protein	P08934-1	kininogen-1 [OS=Rattus norvegicus]	0	99.86	23	17	63	12	1	639	70.9	6.8	16995.3	17	5	100	High	High	High
High	Master Protein	P18292	Prothrombin [OS=Rattus norvegicus]	0	99.523	20	16	52	16	1	617	70.4	6.71	13922.4	16	0	100	High	High	High
High	Master Protein	Q99PS8	Histidine-rich glycoprotein [OS=Rattus norvegicus]	0	97.132	29	16	52	16	1	525	59	7.84	15210.5	16	0	100	High	High	High
High	Master Protein	P36953	Afamin [OS=Rattus norvegicus]	0	93.133	39	20	59	20	1	608	69.3	6.21	14600	20	0	100	High	High	High
High	Master Protein	P06238	alpha-2-macroglobulin [OS=Rattus norvegicus]	0	92.074	18	19	42	18	1	1472	163.7	6.29	9754.55	19	0	100	High	High	High
High	Master Protein	P01015	Angiotensinogen [OS=Rattus norvegicus]	0	86.421	43	15	37	15	1	477	51.9	5.57	10156.3	15	0	100	High	High	High
High	Master Protein	Q68FP1	Gelsolin [OS=Rattus norvegicus]	0	85.456	31	14	37	14	1	780	86	6.09	9494.79	14	0	100	High	High	High
High	Master Protein	P05371	Clusterin [OS=Rattus norvegicus]	0	84.463	31	14	44	14	1	447	51.3	5.71	10187.9	14	0	100	High	High	High
High	Master Protein	P20759	Ig gamma-1 chain C region [OS=Rattus norvegicus]	0	80.914	33	9	144	4	1	326	35.9	6.89	12928.7	9	0	100	High	High	High
High	Master Protein	P23764	Glutathione peroxidase 3 [OS=Rattus norvegicus]	0	77.533	29	11	43	11	1	226	25.4	8.12	12578.1	11	0	100	High	High	High
High	Master Protein	P20762	Ig gamma-2C chain C region [OS=Rattus norvegicus]	0	76.439	32	9	142	9	1	329	36.5	8.22	10866.5	9	0	100	High	High	High
High	Master Protein	P11517	Hemoglobin subunit beta-2 [OS=Rattus norvegicus]	0	67.369	70	9	38	2	1	147	16	8.79	10727.1	9	0	100	High	High	High
High	Master Protein	Q62975	Protein Z-dependent protease inhibitor [OS=Rattus norvegicus]	0	61.696	38	13	27	13	1	436	50.2	6.81	6640	13	0	100	High	High	High
High	Master Protein	P31211	corticosteroid-binding globulin [OS=Rattus norvegicus]	0	60.964	31	8	21	8	1	396	44.6	4.98	5173.13	8	0	100	High	High	High
High	Master Protein	Q9WUW3	Complement factor I [OS=Rattus norvegicus]	0	51.253	20	6	18	6	1	604	67.3	7.42	5185.23	6	0	100	High	High	High
High	Master Protein	P20767	Ig lambda-2 chain C region [OS=Rattus norvegicus]	0	48.62	89	10	129	10	1	104	11.3	5.99	8594.35	10	0	100	High	High	High
High	Master Protein	P55159	Serum paraoxonase/arylesterase 1 [OS=Rattus norvegicus]	0	46.581	31	7	18	7	1	355	39.3	5.22	5140.68	7	0	100	High	High	High
High	Master Protein	P60711	Actin, cytoplasmic 1 [OS=Rattus norvegicus]	0	43.853	29	6	17	2	1	375	41.7	5.48	4624.26	6	4	100	High	High	High
High	Master Protein	Q6P6T1	Complement C1s subcomponent [OS=Rattus norvegicus]	0	37.077	21	11	25	11	1	688	77	4.77	5011.29	11	0	100	High	High	High
High	Master Protein	P19939	Apolipoprotein C-I [OS=Rattus norvegicus]	0	32.649	33	5	23	5	1	88	9.9	9.09	5668.64	5	0	100	High	High	High
High	Master Protein	P14272	Plasma kallikrein [OS=Rattus norvegicus]	0	31.221	10	5	12	5	1	638	71.2	8.07	3493.38	5	0	100	High	High	High
High	Master Protein	P48199	C-reactive protein [OS=Rattus norvegicus]	0	30.435	25	5	36	5	1	230	25.5	5	8985.91	5	0	100	High	High	High
High	Master Protein	Q63556	Serine protease inhibitor A3M [OS=Rattus norvegicus]	0	29.997	19	5	8	5	1	412	46.1	5.92	2749.65	5	0	100	High	High	High
High	Master Protein	Q63678	Zinc-alpha-2-glycoprotein [OS=Rattus norvegicus]	0	29.688	23	5	16	5	1	296	34	6.24	4235.45	5	0	100	High	High	High
High	Master Protein	Q63514	C4b-binding protein alpha chain [OS=Rattus norvegicus]	0	27.703	10	6	16	6	1	558	62.2	7.21	3773.18	6	0	100	High	High	High
High	Master Protein	Q8R2H5	Phosphatidylinositol-glycan-specific phospholipase D [OS=Rattus norvegicus]	0	27.471	14	9	18	9	1	843	93.7	6.65	3926.19	9	0	100	High	High	High
High	Master Protein	P68035	Actin, alpha cardiac muscle 1 [OS=Rattus norvegicus]	0	25.885	25	5	13	1	1	377	42	5.39	3287.68	5	0		Not Found	High	Not Found
High	Master Protein	P04916	Retinol-binding protein 4 [OS=Rattus norvegicus]	0	25.731	24	5	14	5	1	201	23.2	5.99	3645.17	5	0	100	High	High	High
High	Master Protein	P00762	Anionic trypsin-1 [OS=Rattus norvegicus]	0	25.505	10	2	13	2	1	246	25.9	4.89	3485	2	0	100	High	High	High
High	Master Protein	P04638	Apolipoprotein A-II [OS=Rattus norvegicus]	0	24.997	54	4	12	4	1	102	11.4	6.65	3723.75	4	0	100	High	High	High
High	Master Protein	Q64268	Heparin cofactor 2 [OS=Rattus norvegicus]	0	24.879	15	7	17	7	1	479	54.5	6.96	3270.93	7	0	100	High	High	High
High	Master Protein	D3ZTE0	Coagulation factor XII [OS=Rattus norvegicus]	0	22.919	7	3	13	3	1	595	65.8	7.46	3239.22	3	0	100	High	High	High
High	Master Protein	P55314	Complement component C8 beta chain [OS=Rattus norvegicus]	0	21.184	14	4	10	4	1	589	66.6	8.05	2749.76	4	0	100	High	High	High
High	Master Protein	P31721	Complement C1q subcomponent subunit B [OS=Rattus norvegicus]	0	20.897	19	4	15	4	1	253	26.6	9	3808.3	4	0	100	High	High	High
High	Master Protein	P08650	Complement C5 [OS=Rattus norvegicus]	0	16.979	22	2	10	2	1	77	9	8.9	2218.01	2	0	100	High	High	High
High	Master Protein	Q64240	Protein AMBP [OS=Rattus norvegicus]	0	16.1	11	3	9	3	1	349	38.8	6	2434.69	3	0	100	High	High	High
High	Master Protein	Q08420	Extracellular superoxide dismutase [Cu-Zn] [OS=Rattus norvegicus]	0	15.309	15	2	5	2	1	244	26.6	6.6	2115.87	2	0	100	High	High	High
High	Master Protein	P55797	Apolipoprotein C-IV [OS=Rattus norvegicus]	0	14.851	31	4	9	4	1	124	14.5	9.32	2188.96	4	0	100	High	High	High
High	Master Protein	Q6IMF3	Keratin, type II cytoskeletal 1 [OS=Rattus norvegicus]	0	14.219	5	3	6	3	1	625	64.8	7.87	1414.69	3	0	100	High	High	High
High	Master Protein	Q9EQV9	Carboxypeptidase B2 [OS=Rattus norvegicus]	0	13.827	12	4	7	4	1	422	48.8	8.41	1315.78	4	0	100	High	High	High
High	Master Protein	Q9EQV8	Carboxypeptidase N catalytic chain [OS=Rattus norvegicus]	0	13.446	8	2	4	2	1	457	51.9	8.44	1434.45	2	0	100	High	High	High
High	Master Protein	P23680	Serum amyloid P-component [OS=Rattus norvegicus]	0	12.158	19	3	7	3	1	228	26.2	5.69	1403.56	3	0	100	High	High	Medium
High	Master Protein	Q6IRK9	Carboxypeptidase Q [OS=Rattus norvegicus]	0	10.64	6	3	5	3	1	472	52	6.42	1297.2	3	0	100	High	High	High
High	Master Protein	P01681	Ig kappa chain V region S211 [OS=Rattus norvegicus]	0	10.626	17	4	9	4	1	109	11.9	7.93	752.51	4	0		High	High	High
High	Master Protein	P19999	mannose-binding protein A [OS=Rattus norvegicus]	0	10.275	15	2	5	2	1	238	25.3	7.62	1038.7	2	0	100	High	High	High
High	Master Protein	P35859	Insulin-like growth factor-binding protein complex acid labile subunit [OS=Rattus norvegicus]	0	9.916	13	4	5	4	1	603	66.8	6.52	929.03	4	0	100	High	High	Peak Found
High	Master Protein	P16296	Coagulation factor IX [OS=Rattus norvegicus]	0	9.893	7	3	8	3	1	462	51.8	5.3	1566.38	3	0	100	High	High	High
High	Master Protein	P25236	Selenoprotein P [OS=Rattus norvegicus]	0	9.557	6	1	3	1	1	385	43.1	7.36	1276.87	1	0	100	High	High	High
High	Master Protein	P01805	Ig heavy chain V region IR2 [OS=Rattus norvegicus]	0	9.342	10	2	6	2	1	142	16	8.24	1554.66	2	0	100	High	High	High
High	Master Protein	P00697	Lysozyme c-1 [OS=Rattus norvegicus]	0	8.869	18	2	5	2	1	148	16.7	9.1	784.49	2	0	100	High	High	High
High	Master Protein	P02764	Alpha-1-acid glycoprotein [OS=Rattus norvegicus]	0	8.75	14	2	5	2	1	205	23.6	5.91	1363.98	2	0	100	High	High	High
High	Master Protein	Q99J86-1	Attractin [OS=Rattus norvegicus]	0	7.834	1	2	4	2	1	1432	158.6	7.21	714.71	2	0	100	High	High	Medium
High	Master Protein	P31722	Complement C1q subcomponent subunit C [OS=Rattus norvegicus]	0	7.552	16	3	8	3	1	245	25.7	8.32	980.38	3	0	100	Medium	High	Medium
High	Master Protein	Q63207	Coagulation factor X [OS=Rattus norvegicus]	0	7.104	4	2	3	2	1	482	54.2	5.4	726.27	2	0	100	High	High	Peak Found
High	Master Protein	P14630	apolipoprotein M [OS=Rattus norvegicus]	0	6.42	15	4	8	4	1	190	21.5	6.09	1279.97	4	0	100	High	High	High
High	Master Protein	P26644	Beta-2-glycoprotein 1 [OS=Rattus norvegicus]	0	6.373	9	3	6	3	1	297	33.2	8.22	1130.1	3	0	100	High	High	High
High	Master Protein	P06759	Apolipoprotein C-III [OS=Rattus norvegicus]	0	6.134	32	2	7	2	1	101	11.1	4.77	1456.1	2	0	100	High	High	High
High	Master Protein	Q7TPA5-1	Serpin A11 [OS=Rattus norvegicus]	0	6.051	3	1	1	1	1	422	47	7.23	292.11	1	0		Not Found	High	Not Found
High	Master Protein	Q9WTS8	Ficolin-1 [OS=Rattus norvegicus]	0	5.808	10	2	2	2	1	335	36.6	7.62	413.1	2	0		High	Not Found	High
High	Master Protein	P31720	Complement C1q subcomponent subunit A [OS=Rattus norvegicus]	0	5.694	8	1	6	1	1	245	25.9	8.97	1242.78	1	0	100	High	High	High
High	Master Protein	P02466	Collagen alpha-2(I) chain [OS=Rattus norvegicus]	0	5.663	1	1	3	1	1	1372	129.5	9.33	866.08	1	0	100	High	High	High
High	Master Protein	Q811M5	Complement component c6 [OS=Rattus norvegicus]	0	5.265	4	3	5	3	1	934	105	6.87	854.02	3	0	100	High	High	High
High	Master Protein	P51886	Lumican [OS=Rattus norvegicus]	0	5.218	17	3	6	3	1	338	38.3	6.43	962.59	3	0	100	High	High	High
High	Master Protein	P14841	Cystatin-C [OS=Rattus norvegicus]	0	5.165	12	1	2	1	1	140	15.4	9.22	438.06	1	0		Not Found	High	High
High	Master Protein	P31394	Vitamin K-dependent protein C [OS=Rattus norvegicus]	0	4.997	3	1	2	1	1	461	51.9	6.4	428.93	1	0		High	High	Not Found
High	Master Protein	Q6P734	Plasma protease C1 inhibitor [OS=Rattus norvegicus]	0	4.905	4	2	6	2	1	504	55.6	5.83	942.2	2	0	100	High	High	High
High	Master Protein	P02767	Transthyretin [OS=Rattus norvegicus]	0	4.773	11	1	2	1	1	147	15.7	6.16	435.02	1	0		High	Medium	Not Found
High	Master Protein	P08494	matrix Gla protein [OS=Rattus norvegicus]	0	4.652	23	2	4	2	1	103	12	9.14	596.34	2	0	100	High	High	High
High	Master Protein	P02454	Collagen alpha-1(I) chain [OS=Rattus norvegicus]	0	4.315	3	2	2	2	1	1453	137.9	5.92	273.8	2	0	100	High	High	Peak Found
High	Master Protein	Q5FVF9	Biotinidase [OS=Rattus norvegicus]	0	4.305	2	1	3	1	1	521	58	5.87	695.48	1	0	100	High	High	High
High	Master Protein	O88201	C-type lectin domain family 11 member A [OS=Rattus norvegicus]	0	4.268	7	2	4	2	1	328	36.4	5.44	549.66	2	0	100	High	High	High
High	Master Protein	P15978	Class I histocompatibility antigen, Non-RT1.A alpha-1 chain [OS=Rattus norvegicus]	0	3.33	5	1	3	1	1	319	36.5	5.12	651.12	1	0	100	High	High	High
High	Master Protein	O55004	Ribonuclease 4 [OS=Rattus norvegicus]	0	3.154	9	1	1	1	1	147	16.9	8.51	188.03	1	0		High	Not Found	Not Found
High	Master Protein	Q4QQV8	Charged multivesicular body protein 5 [OS=Rattus norvegicus]	0	2.952	5	1	9	1	1	219	24.6	4.79	1049.78	1	0	100	High	High	High
High	Master Protein	Q8CHN8-2	Isoform 2 of Mannan-binding lectin serine protease 1 [OS=Rattus norvegicus]	0	2.907	2	1	1	1	1	733	82.4	5.3	200.53	1	0		High	Not Found	Not Found
High	Master Protein	P15473	Insulin-like growth factor-binding protein 3 [OS=Rattus norvegicus]	0	2.857	3	1	3	1	1	292	31.7	8.29	596.52	1	0	100	High	High	High
High	Master Protein	P34064	Proteasome subunit alpha type-5 [OS=Rattus norvegicus]	0	2.738	8	1	1	1	1	241	26.4	4.86	192.44	1	0		Not Found	High	Not Found
High	Master Protein	P01883	Ig delta chain C region [OS=Rattus norvegicus]	0	2.731	6	1	1	1	1	202	22.4	8.66	194.92	1	0		Not Found	Not Found	High
High	Master Protein	Q63621	Interleukin-1 receptor accessory protein [OS=Rattus norvegicus]	0	2.712	3	1	2	1	1	570	65.6	7.72	377.03	1	0	100	Not Found	High	High
High	Master Protein	Q63313	lipopolysaccharide-binding protein [OS=Rattus norvegicus]	0	2.497	2	1	1	1	1	481	53.6	8.91	167.83	1	0		Not Found	Not Found	High
High	Master Protein	Q6IFV3	Keratin, type I cytoskeletal 15 [OS=Rattus norvegicus]	0	2.495	4	1	1	1	1	447	48.8	4.86	133.68	1	0	100	High	Peak Found	Peak Found
High	Master Protein	P06765	Platelet factor 4 [OS=Rattus norvegicus]	0	2.375	8	1	3	1	1	105	11.3	9.5	659.31	1	0	100	High	High	High
High	Master Protein	P53813	Vitamin K-dependent protein S [OS=Rattus norvegicus]	0	2.211	1	1	1	1	1	675	74.6	5.48	174.36	1	0	100	Peak Found	Peak Found	High
High	Master Protein	P10960	Prosaposin [OS=Rattus norvegicus]	0.007	2.072	4	1	2	1	1	554	61.1	5.25	289.34	1	0		High	High	Not Found
High	Master Protein	P08025-2	Isoform IGF-IB of Insulin-like growth factor I [OS=Rattus norvegicus]	0.007	1.901	9	1	1	1	1	158	17.8	9.69	168.2	1	0		High	Not Found	Not Found
Medium	Master Protein	P24388	Corticotropin-releasing factor-binding protein [OS=Rattus norvegicus]	0.025	1.811	3	1	2	1	1	322	36.1	6.52	201.92	1	0	100	Medium	Peak Found	High
Medium	Master Protein	Q5M7W4	Transmembrane channel-like protein 5 [OS=Rattus norvegicus]	0.031	1.685	1	1	3	1	1	965	110.6	7.83	243.95	1	0	100	High	High	High
Medium	Master Protein	P18424	phosphatidylcholine-sterol acyltransferase [OS=Rattus norvegicus]	0.031	1.685	8	2	4	2	1	440	49.7	6.52	501.12	2	0	100	High	High	High
Low	Master Protein	P54319	Phospholipase A-2-activating protein [OS=Rattus norvegicus]	0.056	1.538	1	1	4	1	1	795	87	6.09	560.74	1	0	100	High	High	High
Low	Master Protein	P97592	mast cell protease 4 [OS=Rattus norvegicus]	0.061	1.437	2	1	2	1	1	246	27	9.35	217.46	1	0		High	High	Not Found
Low	Master Protein	Q5XIL6	Protein ABHD16B [OS=Rattus norvegicus]	0.061	1.427	1	1	3	1	1	474	53.3	8.28	383.14	1	0	100	High	High	High
Low	Master Protein	Q63515	C4b-binding protein beta chain [OS=Rattus norvegicus]	0.06	1.393	4	1	2	1	1	258	28.6	4.92	343.05	1	0	100	High	Peak Found	High
Low	Master Protein	A0A096MK47	Muscular LMNA-interacting protein [OS=Rattus norvegicus]	0.077	1.29	2	1	1	1	1	807	86.1	8.85	110.67	1	0	100	Peak Found	High	Not Found
Low	Master Protein	A1A5P0	Cdc42 effector protein 1 [OS=Rattus norvegicus]	0.077	1.263	8	1	1	1	1	388	41	7.36	40.34	1	0		Not Found	High	Not Found
Low	Master Protein	Q63505	General transcription factor 3C polypeptide 1 [OS=Rattus norvegicus]	0.076	1.247	0	1	5	1	1	2148	242.2	7.5	564.48	1	0	100	High	High	High
Low	Master Protein	Q62894	Extracellular matrix protein 1 [OS=Rattus norvegicus]	0.076	1.226	4	1	2	1	1	562	63.2	6.87	109.47	1	0		Medium	High	Not Found
Low	Master Protein	Q9R1T9	Potassium voltage-gated channel subfamily H member 4 [OS=Rattus norvegicus]	0.076	1.207	5	1	1	1	1	1017	111.3	8.47	39	1	0		Not Found	Not Found	High
Low	Master Protein	P35704	Peroxiredoxin-2 [OS=Rattus norvegicus]	0.081	1.184	4	1	1	1	1	198	21.8	5.59	98.41	1	0		Not Found	High	Not Found
Low	Master Protein	O88277	Protocadherin Fat 2 [OS=Rattus norvegicus]	0.08	1.141	1	2	2	2	1	4351	480.4	5.16	45.16	2	0		Medium	Medium	Not Found
Low	Master Protein	Q68FS2	COP9 signalosome complex subunit 4 [OS=Rattus norvegicus]	0.097	1.102	2	1	1	1	1	406	46.3	5.85	77.11	1	0	100	Peak Found	High	Peak Found
Low	Master Protein	Q8K3M6-2	Isoform 2 of ERC protein 2 [OS=Rattus norvegicus]	0.166	1.051	3	1	2	1	1	921	106.4	7.03	235.53	1	0	100	Peak Found	Medium	High
Low	Master Protein	P22985	Xanthine dehydrogenase/oxidase [OS=Rattus norvegicus]	0.192	1.027	1	1	1	1	1	1331	146.1	7.25	63.98	1	0		High	Not Found	Not Found
Low	Master Protein	P63312	thymosin beta-10 [OS=Rattus norvegicus]	0.191	1.007	41	1	1	1	1	44	5	5.36	57.64	1	0	100	Peak Found	High	Peak Found
Low	Master Protein	Q8K4Y5	Leucine-rich glioma-inactivated protein 1 [OS=Rattus norvegicus]	0.19	1.001	7	1	5	1	1	557	63.7	8.02	97.11	1	0		High	Medium	Medium
Low	Master Protein	Q62809	noggin [OS=Rattus norvegicus]	0.205	0.959	10	1	2	1	1	144	16.1	9.67	271.81	1	0	100	Peak Found	High	Peak Found
Low	Master Protein	P51578	P2X purinoceptor 5 [OS=Rattus norvegicus]	0.204	0.949	1	1	3	1	1	455	51.4	8.06	400.21	1	0		Medium	High	High
Low	Master Protein	Q5XI95	Alcohol dehydrogenase 6 [OS=Rattus norvegicus]	0.203	0.937	4	1	3	1	1	376	39.7	7.75	280.26	1	0	100	High	High	High
Low	Master Protein	P16617	phosphoglycerate kinase 1 [OS=Rattus norvegicus]	0.202	0.932	4	1	2	1	1	417	44.5	7.9	252.83	1	0	100	High	High	Peak Found
Low	Master Protein	P0C6Y7	Histone-lysine N-methyltransferase PRDM9 [OS=Rattus norvegicus]	0.206	0.914	4	1	2	1	1	796	92.5	8.81	149.27	1	0	100	Peak Found	High	High
Low	Master Protein	O88902	Tyrosine-protein phosphatase non-receptor type 23 [OS=Rattus norvegicus]	0.211	0.886	1	1	2	1	1	1499	163.4	6.8	142.38	1	0	100	Peak Found	High	Peak Found
Low	Master Protein	Q642A3	Protein FAM205C [OS=Rattus norvegicus]	0.209	0.885	12	1	1	1	1	329	36.9	9.41	16.46	1	0		High	Not Found	Not Found
Low	Master Protein	Q6JAM9	Transmembrane protein 35A [OS=Rattus norvegicus]	0.208	0.876	13	1	1	1	1	167	18.5	9.99	127.44	1	0	100	Not Found	Not Found	High
Low	Master Protein	P52944	PDZ and LIM domain protein 1 [OS=Rattus norvegicus]	0.207	0.868	5	1	3	1	1	327	35.6	7.24	358.23	1	0	100	High	Medium	High
Low	Master Protein	Q9JKB5	AT-rich interactive domain-containing protein 4B [OS=Rattus norvegicus]	0.206	0.835	2	1	1	1	1	1228	137	5.47	91.6	1	0	100	Peak Found	High	Peak Found
Low	Master Protein	P45953	Very long-chain specific acyl-CoA dehydrogenase, mitochondrial [OS=Rattus norvegicus]	0.205	0.829	2	1	1	1	1	655	70.7	8.9	104.26	1	0		Not Found	Not Found	High
Low	Master Protein	Q5XHY5	Threonine--tRNA ligase, cytoplasmic [OS=Rattus norvegicus]	0.214	0.802	2	1	1	1	1	695	80.5	6.95	40.62	1	0	100	Peak Found	Peak Found	High
Low	Master Protein	Q7TSU1	Brefeldin A-inhibited guanine nucleotide-exchange protein 2 [OS=Rattus norvegicus]	0.218	0.801	1	1	1	1	1	1791	201.8	6.51	43.15	1	0		Not Found	High	Not Found
Low	Master Protein	E9PU17	ATP-binding cassette sub-family A member 17 [OS=Rattus norvegicus]	0.217	0.792	1	1	1	1	1	1773	199.7	8.54	102.61	1	0	100	High	Peak Found	Peak Found
Low	Master Protein	P05065	fructose-bisphosphate aldolase A [OS=Rattus norvegicus]	0.231	0.784	4	1	2	1	1	364	39.3	8.09	77.43	1	0	100	Peak Found	Medium	High
Low	Master Protein	Q80ZF0	Collagen alpha-1(XXVII) chain [OS=Rattus norvegicus]	0.235	0.781	2	1	1	1	1	1855	187.7	9.7	17.23	1	0		Not Found	Not Found	High
Low	Master Protein	Q66HB6	Cancer-associated gene 1 protein homolog [OS=Rattus norvegicus]	0.239	0.776	2	1	1	1	1	847	97.4	5.66	17.81	1	0		Not Found	High	Not Found
Low	Master Protein	Q66HG0	E3 ubiquitin-protein ligase RNF13 [OS=Rattus norvegicus]	0.238	0.774	3	1	2	1	1	380	42.6	5.06	100.92	1	0		Not Found	High	Medium
Low	Master Protein	P05179	Cytochrome P450 2C7 [OS=Rattus norvegicus]	0.236	0.767	9	1	3	1	1	490	56.2	8.44	84.04	1	0	100	Medium	Peak Found	High
Low	Master Protein	P50554	4-aminobutyrate aminotransferase, mitochondrial [OS=Rattus norvegicus]	0.245	0.737	4	1	1	1	1	500	56.4	7.93	76.19	1	0	100	Peak Found	Peak Found	High
Low	Master Protein	P15589	Steryl-sulfatase [OS=Rattus norvegicus]	0.244	0.737	3	1	1	1	1	577	62.6	7.31	94.65	1	0		Not Found	High	Not Found
Low	Master Protein	P28494	Alpha-mannosidase 2 [OS=Rattus norvegicus]	0.248	0.725	2	1	1	1	1	1148	131.2	8.32	105.33	1	0	100	Peak Found	High	Not Found
Low	Master Protein	Q6AXU3	Interferon-stimulated 20 kDa exonuclease-like 2 [OS=Rattus norvegicus]	0.256	0.719	5	1	1	1	1	369	41.3	9.95	40.25	1	0	100	Not Found	Peak Found	High
Low	Master Protein	Q9R037	WD repeat-containing protein 44 [OS=Rattus norvegicus]	0.255	0.717	1	1	1	1	1	908	100.9	5.86	57.74	1	0	100	High	Peak Found	Not Found
Low	Master Protein	Q9R064	Golgi reassembly-stacking protein 2 [OS=Rattus norvegicus]	0.258	0.714	10	1	1	1	1	454	47.2	4.96	16.98	1	0		Not Found	Not Found	High
Low	Master Protein	Q62825	exocyst complex component 3 [OS=Rattus norvegicus]	0.257	0.714	1	1	3	1	1	755	86.4	6.11	480.86	1	0	100	Medium	High	Medium
Low	Master Protein	O54766	Zona pellucida sperm-binding protein 1 [OS=Rattus norvegicus]	0.303	0.683	6	1	2	1	1	617	67.8	6.9	177.84	1	0	100	High	Not Found	Medium
Low	Master Protein	Q9Z1N3	unconventional myosin-IXa [OS=Rattus norvegicus]	0.302	0.683	1	1	3	1	1	2626	301.2	8.95	105.98	1	0		Medium	Not Found	High
Low	Master Protein	Q9QYV8	DNA polymerase subunit gamma-1 [OS=Rattus norvegicus]	0.3	0.68	1	1	1	1	1	1216	136.8	6.87	55.2	1	0	100	Peak Found	Peak Found	High
Low	Master Protein	P17559	Uteroglobin [OS=Rattus norvegicus]	0.299	0.678	10	1	1	1	1	96	10.4	5.01	75.05	1	0	100	Peak Found	High	Peak Found
Low	Master Protein	Q62728	Tyrosine-protein phosphatase non-receptor type 21 [OS=Rattus norvegicus]	0.302	0.676	2	1	1	1	1	1175	133.3	7.77	18.62	1	0	100	High	Not Found	Not Found
Low	Master Protein	Q3B7L1	Pleckstrin homology domain-containing family H member 3 [OS=Rattus norvegicus]	0.301	0.676	3	1	1	1	1	791	85.1	7.46	85.13	1	0	100	Not Found	High	Not Found
Low	Master Protein	P13234	calcium/calmodulin-dependent protein kinase type IV [OS=Rattus norvegicus]	0.3	0.676	6	1	1	1	1	474	53.1	4.92	20.95	1	0		Not Found	High	Not Found
Low	Master Protein	Q9QUL6	Vesicle-fusing ATPase [OS=Rattus norvegicus]	0.326	0.66	1	1	2	1	1	744	82.6	6.99	306.97	1	0	100	High	Peak Found	Medium
Low	Master Protein	Q6AYU4	egl nine homolog 2 [OS=Rattus norvegicus]	0.338	0.656	3	1	1	1	1	415	44.7	8.38	28.66	1	0		Not Found	Not Found	High
Low	Master Protein	Q02435	filensin [OS=Rattus norvegicus]	0.341	0.654	2	1	2	1	1	617	68	6.07	118.78	1	0	100	Peak Found	High	High
Low	Master Protein	P86410	Ral GTPase-activating protein subunit beta [OS=Rattus norvegicus]	0.344	0.649	1	1	1	1	1	1484	165.3	6.79	71.13	1	0	100	Peak Found	Not Found	High
Low	Master Protein	Q5U2U2	Crk-like protein [OS=Rattus norvegicus]	0.374	0.617	5	1	1	1	1	303	33.8	6.74	143.24	1	0	100	Peak Found	Medium	Peak Found
Low	Master Protein	Q9JIH7-2	Isoform 3 of Serine/threonine-protein kinase WNK1 [OS=Rattus norvegicus]	0.369	0.617	0	1	1	1	1	2634	279.4	6.35	33.61	1	0	100	Medium	Peak Found	Peak Found
Low	Master Protein	Q64617	Protein kinase C eta type [OS=Rattus norvegicus]	0.372	0.616	2	1	1	1	1	683	77.9	7.68	41.3	1	0		Not Found	Medium	Not Found
Low	Master Protein	O55145	Fractalkine [OS=Rattus norvegicus]	0.374	0.606	11	1	1	1	1	393	42	7.27	31.26	1	0	100	Medium	Peak Found	Peak Found
Low	Master Protein	Q6AYF6	Glycosyltransferase 8 domain-containing protein 1 [OS=Rattus norvegicus]	0.386	0.602	2	1	1	1	1	371	42.1	9.42	115.01	1	0	100	Peak Found	Peak Found	Medium
Low	Master Protein	P58775	Tropomyosin beta chain [OS=Rattus norvegicus]	0.397	0.594	4	1	3	1	1	284	32.8	4.7	341.01	1	0	100	Medium	Medium	Medium
Low	Master Protein	P41516	DNA topoisomerase 2-alpha [OS=Rattus norvegicus]	0.394	0.593	1	1	1	1	1	1526	173.1	8.73	135.11	1	0	100	Peak Found	Medium	Peak Found
Low	Master Protein	Q672K1	NADPH oxidase 3 [OS=Rattus norvegicus]	0.395	0.586	4	1	3	1	1	568	64.4	7.5	202.66	1	0	100	Medium	Medium	Medium
Low	Master Protein	Q6AYK2	Bifunctional arginine demethylase and lysyl-hydroxylase JMJD6 [OS=Rattus norvegicus]	0.397	0.583	3	1	1	1	1	403	46.5	8.9	104.15	1	0	100	Medium	Peak Found	Peak Found
Low	Master Protein	P05982	NAD(P)H dehydrogenase [quinone] 1 [OS=Rattus norvegicus]	0.417	0.576	8	1	1	1	1	274	30.9	8.43	27.62	1	0		Medium	Not Found	Not Found
Low	Master Protein	Q6AYD3	proliferation-associated protein 2G4 [OS=Rattus norvegicus]	0.441	0.566	3	1	1	1	1	394	43.6	6.86	35.84	1	0		Not Found	Not Found	Medium
Low	Master Protein	B5DFC9-2	Isoform 2 of Nidogen-2 [OS=Rattus norvegicus]	0.405	0.563	5	1	1	1	1	176	20.1	6.68	36.89	1	0	100	Peak Found	Medium	Peak Found
Low	Master Protein	Q8CFC4	Histo-blood group ABO system transferase 2 [OS=Rattus norvegicus]	0.415	0.557	11	1	1	1	1	334	39.1	8.94	14.52	1	0	100	Not Found	Peak Found	Medium
Low	Master Protein	Q6GVH5	Gametogenetin-binding protein 2 [OS=Rattus norvegicus]	0.419	0.551	2	1	3	1	1	696	79	6.52	136.64	1	0	100	Medium	Medium	Medium
Low	Master Protein	P55016	solute carrier family 12 member 1 [OS=Rattus norvegicus]	0.418	0.547	1	1	1	1	1	1095	120.5	7.84	48.8	1	0		Not Found	Not Found	Medium
Low	Master Protein	Q63035	NACHT, LRR and PYD domains-containing protein 6 [OS=Rattus norvegicus]	0.418	0.546	2	1	1	1	1	881	98.3	8.24	51.41	1	0		Not Found	Medium	Not Found
Low	Master Protein	Q99P84	1-phosphatidylinositol 4,5-bisphosphate phosphodiesterase epsilon-1 [OS=Rattus norvegicus]	0.428	0.538	1	1	1	1	1	2281	255.2	6.42	71.48	1	0		Not Found	Medium	Not Found
Low	Master Protein	O55164	multiple PDZ domain protein [OS=Rattus norvegicus]	0.426	0.538	1	1	1	1	1	2054	218.5	5.05	14.64	1	0	100	Peak Found	Peak Found	Medium
Low	Master Protein	Q63686-1	Cyclin-dependent kinase 16 [OS=Rattus norvegicus]	0.431	0.536	2	1	1	1	1	496	55.7	7.34	66.08	1	0		Not Found	Not Found	Medium
Low	Master Protein	P0C5E3	palladin [OS=Rattus norvegicus]	0.433	0.536	4	1	1	1	1	603	66.7	6.27	11.49	1	0		Not Found	Medium	Not Found
Low	Master Protein	Q9ESQ7	PH and SEC7 domain-containing protein 1 [OS=Rattus norvegicus]	0.439	0.529	2	1	1	1	1	649	70.8	7.64	40.87	1	0		Not Found	Not Found	Medium
