# Supplementary material for: Dataset of Rat and Human Serum Proteomes Derived from Differential Depletion Strategies prior to Mass Spectrometry
Source: Data Brief. 2020 May 6;30:105657. doi: 10.1016/j.dib.2020.105657 (PMC7221165; doi:10.1016/j.dib.2020.105657)
Supplement: Supplementary file 1 [file mmc1.zip › Supplemenrat Table 3B.xlsx]

## Sheet: Rat-Top 12-Sequest HT
Protein FDR Confidence: Combined	Accession	Description	Exp. q-value: Combined	Sum PEP Score	Coverage [%]	# Peptides	# PSMs	# Unique Peptides	# Protein Groups	# AAs	MW [kDa]	calc. pI	Score Sequest HT: Sequest HT	# Peptides (by Search Engine): Sequest HT	# Razor Peptides	Abundances (Grouped): Sample	Abundances (Grouped) CV [%]: Sample	Found in Sample: [S1] F1: Sample, 1	Found in Sample: [S2] F2: Sample, 2	Found in Sample: [S3] F3: Sample, 3
High	P02770	Serum albumin [OS=Rattus norvegicus]	0	1055.32	90	98	1089	98	1	608	68.7	6.48	2818.7	98	0	100	1.94	High	High	High
High	P14046	Alpha-1-inhibitor 3 [OS=Rattus norvegicus]	0	824.812	57	94	581	28	1	1477	163.7	6.04	1446.91	94	76	100	3.93	High	High	High
High	Q03626-1	Murinoglobulin-1 [OS=Rattus norvegicus]	0	801.307	60	92	580	32	1	1487	165.2	6.01	1425.06	92	9	100	8.42	High	High	High
High	Q63041	Alpha-1-macroglobulin [OS=Rattus norvegicus]	0	753.951	62	95	509	95	1	1500	167	6.9	1127.68	95	0	100	4.85	High	High	High
High	P01026	Complement C3 [OS=Rattus norvegicus]	0	724.096	67	122	530	122	1	1663	186.3	6.54	1098.85	122	0	100	7.4	High	High	High
High	P12346-1	Serotransferrin [OS=Rattus norvegicus]	0	686.776	72	83	519	83	1	698	76.3	7.28	1253.47	83	0	100	5.24	High	High	High
High	Q6IE52	Murinoglobulin-2 [OS=Rattus norvegicus]	0	495.77	50	69	402	12	1	1448	161.5	6.6	953.94	69	0	100	8.13	High	High	High
High	P13635	Ceruloplasmin [OS=Rattus norvegicus]	0	331.611	47	64	240	64	1	1059	120.8	5.58	435.5	64	0	100	1.73	High	High	High
High	P04276	vitamin D-binding protein [OS=Rattus norvegicus]	0	310.351	85	45	183	45	1	476	53.5	5.86	457.2	45	0	100	3.66	High	High	High
High	Q01177	Plasminogen [OS=Rattus norvegicus]	0	295.959	65	61	199	61	1	812	90.5	7.08	408.92	61	0	100	3.52	High	High	High
High	P20059	Hemopexin [OS=Rattus norvegicus]	0	269.513	71	40	288	40	1	460	51.3	7.65	496.21	40	0	100	3.48	High	High	High
High	P05544	Serine protease inhibitor A3L [OS=Rattus norvegicus]	0	268.263	68	33	167	28	1	413	46.2	5.67	393.26	33	7	100	6.38	High	High	High
High	P08649	Complement C4 [OS=Rattus norvegicus]	0	260.095	44	55	154	55	1	1737	192	7.33	313.66	55	0	100	14.43	High	High	High
High	P04639	Apolipoprotein A-I [OS=Rattus norvegicus]	0	256.745	80	35	209	35	1	259	30	5.74	407.49	35	0	100	5.01	High	High	High
High	P17475	Alpha-1-antiproteinase [OS=Rattus norvegicus]	0	236.122	53	31	163	31	1	411	46.1	6.07	323.03	31	0	100	18.96	High	High	High
High	P05545	Serine protease inhibitor A3K [OS=Rattus norvegicus]	0	198.606	60	24	133	19	1	416	46.5	5.44	329.69	24	0	100	5.08	High	High	High
High	P02651	Apolipoprotein A-IV [OS=Rattus norvegicus]	0	196.519	75	30	120	30	1	391	44.4	5.22	278.33	30	0	100	4.56	High	High	High
High	P01048	T-kininogen 1 [OS=Rattus norvegicus]	0	196.286	51	24	155	10	1	430	47.7	6.52	325.42	24	0	100	36.85	High	High	High
High	P20761	Ig gamma-2b chain C region [OS=Rattus norvegicus]	0	195.629	49	19	175	19	1	333	36.5	7.64	433.79	19	0	100	2.13	High	High	High
High	P20760	Ig gamma-2A chain C region [OS=Rattus norvegicus]	0	192.475	69	25	182	21	1	322	35.2	7.68	368.22	25	6	100	2.61	High	High	High
High	P08932	T-kininogen 2 [OS=Rattus norvegicus]	0	185.549	61	25	148	6	1	430	47.7	6.35	311.43	25	23	100	4.07	High	High	High
High	P36953	Afamin [OS=Rattus norvegicus]	0	183.041	60	40	142	40	1	608	69.3	6.21	255.85	40	0	100	5.43	High	High	High
High	Q63416	Inter-alpha-trypsin inhibitor heavy chain H3 [OS=Rattus norvegicus]	0	179.997	36	28	119	28	1	887	99	6.25	198.9	28	0	100	6.97	High	High	High
High	P24090	Alpha-2-HS-glycoprotein [OS=Rattus norvegicus]	0	166.332	55	19	103	19	1	352	38	6.51	272.23	19	0	100	3.31	High	High	High
High	P02650	Apolipoprotein E [OS=Rattus norvegicus]	0	158.552	73	28	132	28	1	312	35.7	5.27	226.04	28	0	100	1.66	High	High	High
High	P09006	Serine protease inhibitor A3N [OS=Rattus norvegicus]	0	152.618	51	24	99	24	1	418	46.6	5.47	242.07	24	0	100	6.44	High	High	High
High	Q9QX79	Fetuin-B [OS=Rattus norvegicus]	0	148.14	69	28	103	28	1	378	41.5	7.09	180.89	28	0	100	2.43	High	High	High
High	P18292	Prothrombin [OS=Rattus norvegicus]	0	124.863	46	27	88	27	1	617	70.4	6.71	162.32	27	0	100	26.21	High	High	High
High	P06866-1	Haptoglobin [OS=Rattus norvegicus]	0	115.935	56	21	74	21	1	347	38.5	6.54	170.3	21	0	100	8.37	High	High	High
High	P01835	Ig kappa chain C region, B allele [OS=Rattus norvegicus]	0	107.11	93	10	64	8	1	106	11.6	5.16	168.91	10	0	100	8.98	High	High	High
High	P04937-1	fibronectin [OS=Rattus norvegicus]	0	102.604	17	28	64	28	1	2477	272.3	5.76	93.5	28	0	100	3.85	High	High	High
High	P10959	Carboxylesterase 1C [OS=Rattus norvegicus]	0	96.23	41	18	66	14	1	549	60.1	5.73	120.55	18	4	100	11.23	High	High	High
High	Q9WUW3	Complement factor I [OS=Rattus norvegicus]	0	93.989	34	16	53	16	1	604	67.3	7.42	104.26	16	0	100	9.43	High	High	High
High	Q68FP1	Gelsolin [OS=Rattus norvegicus]	0	93.142	43	27	70	27	1	780	86	6.09	85.52	27	0	100	10.18	High	High	High
High	Q99PS8	Histidine-rich glycoprotein [OS=Rattus norvegicus]	0	83.744	37	17	64	17	1	525	59	7.84	132.65	17	0	100	5.59	High	High	High
High	Q7TMA5	apolipoprotein B-100 [OS=Rattus norvegicus]	0	83.625	9	32	66	32	1	4743	535.7	7.42	59.8	32	0	100	24.37	High	High	High
High	P01836	Ig kappa chain C region, A allele [OS=Rattus norvegicus]	0	83.306	89	11	54	9	1	106	11.7	5.16	131.13	11	3	100	5.99	High	High	High
High	Q62930	complement component C9 [OS=Rattus norvegicus]	0	79.412	37	22	54	22	1	554	62.2	5.69	85.79	22	0	100	13.5	High	High	High
High	P08934-1	kininogen-1 [OS=Rattus norvegicus]	0	69.668	26	18	50	13	1	639	70.9	6.8	81.12	18	0	100	5.32	High	High	High
High	P01946	Hemoglobin subunit alpha-1/2 [OS=Rattus norvegicus]	0	65.142	78	10	49	10	1	142	15.3	7.97	102.96	10	0	100	3.11	High	High	High
High	Q63514	C4b-binding protein alpha chain [OS=Rattus norvegicus]	0	64.749	43	24	60	24	1	558	62.2	7.21	61.08	24	0	100	3.64	High	High	High
High	P06238	alpha-2-macroglobulin [OS=Rattus norvegicus]	0	64.483	17	21	54	19	1	1472	163.7	6.29	58.11	21	0	100	9.13	High	High	High
High	P02091	Hemoglobin subunit beta-1 [OS=Rattus norvegicus]	0	60.27	90	13	40	4	1	147	16	8.07	67.84	13	9	100	10.31	High	High	High
High	P23764	Glutathione peroxidase 3 [OS=Rattus norvegicus]	0	57.514	41	13	38	13	1	226	25.4	8.12	85.8	13	0	100	16.14	High	High	High
High	P26644	Beta-2-glycoprotein 1 [OS=Rattus norvegicus]	0	51.543	42	13	46	13	1	297	33.2	8.22	84.54	13	0	100	3.84	High	High	High
High	P20759	Ig gamma-1 chain C region [OS=Rattus norvegicus]	0	51.041	38	9	47	5	1	326	35.9	6.89	101.86	9	0	100	4.47	High	High	High
High	P01015	Angiotensinogen [OS=Rattus norvegicus]	0	51.027	29	11	32	11	1	477	51.9	5.57	61.09	11	0	100	10.09	High	High	High
High	P14272	Plasma kallikrein [OS=Rattus norvegicus]	0	50.084	30	15	31	15	1	638	71.2	8.07	58.21	15	0	100	7.47	High	High	High
High	P11517	Hemoglobin subunit beta-2 [OS=Rattus norvegicus]	0	40.925	82	12	34	3	1	147	16	8.79	48.02	12	0	100	9.23	High	High	High
High	P05371	Clusterin [OS=Rattus norvegicus]	0	40.042	24	11	25	11	1	447	51.3	5.71	34.07	11	0	100	5.99	High	High	High
High	D3ZTE0	Coagulation factor XII [OS=Rattus norvegicus]	0	38.308	25	13	32	13	1	595	65.8	7.46	37.38	13	0	100	3.3	High	High	High
High	P20767	Ig lambda-2 chain C region [OS=Rattus norvegicus]	0	37.984	97	10	56	10	1	104	11.3	5.99	59.86	10	0	100	3.49	High	High	High
High	Q64240	Protein AMBP [OS=Rattus norvegicus]	0	34.154	23	6	24	6	1	349	38.8	6	50.26	6	0	100	3.68	High	High	High
High	P04916	Retinol-binding protein 4 [OS=Rattus norvegicus]	0	32.563	37	8	24	8	1	201	23.2	5.99	44.67	8	0	100	5.11	High	High	High
High	Q63678	Zinc-alpha-2-glycoprotein [OS=Rattus norvegicus]	0	30.769	38	11	24	11	1	296	34	6.24	17.46	11	0	100	12.12	High	High	High
High	Q63108	Carboxylesterase 1E [OS=Rattus norvegicus]	0	27.928	13	5	24	1	1	561	61.7	5.99	30.22	5	0	100	19.58	High	Peak Found	Peak Found
High	P60711	Actin, cytoplasmic 1 [OS=Rattus norvegicus]	0	26.978	31	8	18	8	1	375	41.7	5.48	21.63	8	0	100	26.72	High	High	High
High	P02764	Alpha-1-acid glycoprotein [OS=Rattus norvegicus]	0	26.074	35	7	24	7	1	205	23.6	5.91	41.24	7	0	100	6.28	High	High	High
High	Q64268	Heparin cofactor 2 [OS=Rattus norvegicus]	0	24.654	13	6	15	6	1	479	54.5	6.96	23.83	6	0	100	19.95	High	High	High
High	Q6P6T1	Complement C1s subcomponent [OS=Rattus norvegicus]	0	24.575	14	8	22	8	1	688	77	4.77	21.29	8	0	100	29.84	High	High	High
High	P16296	Coagulation factor IX [OS=Rattus norvegicus]	0	21.202	21	8	17	8	1	462	51.8	5.3	21.51	8	0	100	5.81	High	High	High
High	Q63556	Serine protease inhibitor A3M [OS=Rattus norvegicus]	0	19.926	16	4	15	4	1	412	46.1	5.92	24.92	4	0	100	5.83	High	High	High
High	P48199	C-reactive protein [OS=Rattus norvegicus]	0	18.62	25	4	24	4	1	230	25.5	5	52.7	4	0	100	16.57	High	High	High
High	P23680	Serum amyloid P-component [OS=Rattus norvegicus]	0	18.555	30	6	15	6	1	228	26.2	5.69	16.06	6	0	100	8.12	High	High	High
High	P55159	Serum paraoxonase/arylesterase 1 [OS=Rattus norvegicus]	0	17.616	26	5	9	5	1	355	39.3	5.22	13.74	5	0	100	18.17	High	High	High
High	P02767	Transthyretin [OS=Rattus norvegicus]	0	17.421	36	5	11	5	1	147	15.7	6.16	8.97	5	0	100	7.32	High	High	High
High	P55314	Complement component C8 beta chain [OS=Rattus norvegicus]	0	17.111	14	5	11	5	1	589	66.6	8.05	17.74	5	0	100	6.21	High	High	High
High	P31211	corticosteroid-binding globulin [OS=Rattus norvegicus]	0	16.83	18	6	13	6	1	396	44.6	4.98	12.66	6	0	100	4.95	High	High	High
High	Q8R2H5	Phosphatidylinositol-glycan-specific phospholipase D [OS=Rattus norvegicus]	0	16.392	11	6	11	6	1	843	93.7	6.65	15.51	6	0	100	24.9	High	High	High
High	P31721	Complement C1q subcomponent subunit B [OS=Rattus norvegicus]	0	16.074	17	4	10	4	1	253	26.6	9	12.09	4	0	100	3.1	High	High	High
High	P00762	Anionic trypsin-1 [OS=Rattus norvegicus]	0	16.048	10	2	8	2	1	246	25.9	4.89	32.76	2	0	100	10.27	High	High	High
High	Q62975	Protein Z-dependent protease inhibitor [OS=Rattus norvegicus]	0	14.773	15	5	7	5	1	436	50.2	6.81	6.43	5	0	100	26.03	High	High	High
High	Q63207	Coagulation factor X [OS=Rattus norvegicus]	0	14.749	11	5	10	5	1	482	54.2	5.4	7.2	5	0	100	46.46	High	High	High
High	P04638	Apolipoprotein A-II [OS=Rattus norvegicus]	0	13.989	26	3	17	3	1	102	11.4	6.65	24.77	3	0	100	4.37	High	High	High
High	P06399	Fibrinogen alpha chain [OS=Rattus norvegicus]	0	13.52	9	5	12	5	1	782	86.6	5.74	12.06	5	0	100	21.29	High	High	High
High	P01681	Ig kappa chain V region S211 [OS=Rattus norvegicus]	0	13.408	39	2	57	2	1	109	11.9	7.93	21.77	2	0	100	29.59	High	High	High
High	Q6IFW6	Keratin, type I cytoskeletal 10 [OS=Rattus norvegicus]	0	13.098	7	4	10	2	1	526	56.5	5.15	9.01	4	1	100	2.78	High	High	High
High	Q9EQV8	Carboxypeptidase N catalytic chain [OS=Rattus norvegicus]	0	11.499	21	5	12	5	1	457	51.9	8.44	10.52	5	0	100	58.33	High	High	High
High	Q811M5	Complement component c6 [OS=Rattus norvegicus]	0	11.309	4	5	12	5	1	934	105	6.87	7.74	5	0	100	12.94	High	High	High
High	P55797	Apolipoprotein C-IV [OS=Rattus norvegicus]	0	11.157	31	4	10	4	1	124	14.5	9.32	13.59	4	0	100	16.78	High	High	High
High	P20762	Ig gamma-2C chain C region [OS=Rattus norvegicus]	0	10.815	16	4	14	4	1	329	36.5	8.22	5.02	4	0	100	6.26	High	High	High
High	P53813	Vitamin K-dependent protein S [OS=Rattus norvegicus]	0	10.599	6	4	8	4	1	675	74.6	5.48	9.23	4	0	100	4.92	High	High	High
High	P02454	Collagen alpha-1(I) chain [OS=Rattus norvegicus]	0	10.446	3	3	8	3	1	1453	137.9	5.92	10.18	3	0	100	29.72	High	High	High
High	P25236	Selenoprotein P [OS=Rattus norvegicus]	0	10.396	15	4	8	4	1	385	43.1	7.36	7.08	4	0	100	50.84	High	High	High
High	Q6IMF3	Keratin, type II cytoskeletal 1 [OS=Rattus norvegicus]	0	9.947	5	3	6	2	1	625	64.8	7.87	9.76	3	0	100	4.78	High	High	High
High	Q6IFV3	Keratin, type I cytoskeletal 15 [OS=Rattus norvegicus]	0	9.267	6	3	7	1	1	447	48.8	4.86	7.85	3	0	100	90.32	High	High	High
High	P14630	apolipoprotein M [OS=Rattus norvegicus]	0	8.94	19	4	10	4	1	190	21.5	6.09	0	4	0	100	12.96	High	High	High
High	P19999	mannose-binding protein A [OS=Rattus norvegicus]	0	8.776	11	2	3	2	1	238	25.3	7.62	7.83	2	0	100	15.2	High	High	High
High	Q08420	Extracellular superoxide dismutase [Cu-Zn] [OS=Rattus norvegicus]	0	8.592	7	1	3	1	1	244	26.6	6.6	12.62	1	0	100	19.91	High	High	High
High	P06759	Apolipoprotein C-III [OS=Rattus norvegicus]	0	8.43	40	4	15	4	1	101	11.1	4.77	11.04	4	0	100	2.7	High	High	High
High	P51886	Lumican [OS=Rattus norvegicus]	0	7.995	8	3	6	3	1	338	38.3	6.43	3.89	3	0	100	1.63	High	High	High
High	P08650	Complement C5 [OS=Rattus norvegicus]	0	7.627	22	2	6	2	1	77	9	8.9	10.74	2	0	100	12.65	High	High	High
High	P31394	Vitamin K-dependent protein C [OS=Rattus norvegicus]	0	7.556	6	3	4	3	1	461	51.9	6.4	4.31	3	0	100	19.72	High	Peak Found	High
High	Q6P6Q2	keratin, type II cytoskeletal 5 [OS=Rattus norvegicus]	0	7.234	4	2	4	1	1	576	61.8	7.8	8.4	2	0	100	59.55	High	High	High
High	Q6P734	Plasma protease C1 inhibitor [OS=Rattus norvegicus]	0	7.2	9	3	7	3	1	504	55.6	5.83	2.25	3	0	100	8.31	High	High	High
High	P81828	Urinary protein 2 [OS=Rattus norvegicus]	0	7.191	14	1	2	1	1	101	11.1	7.56	6.4	1	0	100	16.24	Peak Found	High	High
High	Q6IG02	Keratin, type II cytoskeletal 2 epidermal [OS=Rattus norvegicus]	0	6.859	4	3	6	3	1	685	69.1	7.69	4.23	3	0	100	42.64	Medium	High	High
High	P18424	phosphatidylcholine-sterol acyltransferase [OS=Rattus norvegicus]	0	6.359	9	3	6	3	1	440	49.7	6.52	0	3	0	100	4.83	High	High	High
High	Q5FVF9	Biotinidase [OS=Rattus norvegicus]	0	6.178	8	3	7	3	1	521	58	5.87	1.68	3	0	100	21.25	High	High	Medium
High	P31722	Complement C1q subcomponent subunit C [OS=Rattus norvegicus]	0	6.094	9	2	6	2	1	245	25.7	8.32	7.85	2	0	100	10.66	High	High	High
High	P02680-1	Fibrinogen gamma chain [OS=Rattus norvegicus]	0	6.014	6	2	3	2	1	445	50.6	5.96	4.27	2	0	100	2.89	High	High	Peak Found
High	P06765	Platelet factor 4 [OS=Rattus norvegicus]	0	5.819	37	3	5	3	1	105	11.3	9.5	4.51	3	0	100	11.23	High	High	High
High	P49744	Thrombospondin-4 [OS=Rattus norvegicus]	0	5.258	5	3	7	3	1	980	108.1	4.75	4.68	3	0	100	7.68	High	High	High
High	P08025-2	Isoform IGF-IB of Insulin-like growth factor I [OS=Rattus norvegicus]	0	5.071	18	2	5	2	1	158	17.8	9.69	4.55	2	0	100	8.15	High	High	High
High	P19939	Apolipoprotein C-I [OS=Rattus norvegicus]	0	4.638	13	2	6	2	1	88	9.9	9.09	8.83	2	0	100	7.38	High	High	High
High	P01883	Ig delta chain C region [OS=Rattus norvegicus]	0	4.237	6	1	2	1	1	202	22.4	8.66	4.06	1	0	100	8.71	Peak Found	High	High
High	P34064	Proteasome subunit alpha type-5 [OS=Rattus norvegicus]	0	4.094	8	1	1	1	1	241	26.4	4.86	2.53	1	0			High	Not Found	Not Found
High	P31720	Complement C1q subcomponent subunit A [OS=Rattus norvegicus]	0	4.082	4	1	3	1	1	245	25.9	8.97	5.81	1	0	100	9.45	High	High	High
High	P14841	Cystatin-C [OS=Rattus norvegicus]	0	3.823	12	1	3	1	1	140	15.4	9.22	4.4	1	0			High	High	High
High	Q99J86-1	Attractin [OS=Rattus norvegicus]	0	2.952	1	1	2	1	1	1432	158.6	7.21	0	1	0	100	19.66	High	High	Peak Found
High	P18422	Proteasome subunit alpha type-3 [OS=Rattus norvegicus]	0	2.78	5	1	2	1	1	255	28.4	5.44	0	1	0	100	22.14	Peak Found	High	High
High	P54319	Phospholipase A-2-activating protein [OS=Rattus norvegicus]	0	2.78	6	2	6	2	1	795	87	6.09	5.3	2	0	100	7.36	High	High	High
High	P35859	Insulin-like growth factor-binding protein complex acid labile subunit [OS=Rattus norvegicus]	0	2.719	2	1	1	1	1	603	66.8	6.52	1.92	1	0	100	47.94	High	Peak Found	Peak Found
High	P00697	Lysozyme c-1 [OS=Rattus norvegicus]	0	2.554	11	2	4	2	1	148	16.7	9.1	0	2	0	100	5.16	Medium	High	High
High	Q9WTS8	Ficolin-1 [OS=Rattus norvegicus]	0	2.531	6	1	3	1	1	335	36.6	7.62	2.11	1	0			High	High	High
High	P62749	Hippocalcin-like protein 1 [OS=Rattus norvegicus]	0	2.523	10	1	4	1	1	193	22.3	5.5	11.94	1	0	100	25.58	Medium	High	High
High	P32038	Complement factor D [OS=Rattus norvegicus]	0	2.286	10	1	2	1	1	263	28.4	7.06	0	1	0	100	10	High	Peak Found	High
High	P60901	Proteasome subunit alpha type-6 [OS=Rattus norvegicus]	0	2.2	4	1	1	1	1	246	27.4	6.76	0	1	0	100	25.05	High	Peak Found	Peak Found
High	Q9JKU3	Intraflagellar transport protein 172 homolog [OS=Rattus norvegicus]	0	2.021	1	2	3	2	1	1749	197.5	6.05	0	2	0	100	14.16	Peak Found	Medium	High
High	P15978	Class I histocompatibility antigen, Non-RT1.A alpha-1 chain [OS=Rattus norvegicus]	0	1.983	5	1	3	1	1	319	36.5	5.12	0	1	0	100	35.35	High	High	Medium
High	Q63515	C4b-binding protein beta chain [OS=Rattus norvegicus]	0	1.944	4	1	2	1	1	258	28.6	4.92	0	1	0	100	14.3	High	Peak Found	High
Medium	P07151	Beta-2-microglobulin [OS=Rattus norvegicus]	0.012	1.767	7	1	3	1	1	119	13.7	8	0	1	0	100	14.76	High	Medium	High
Medium	P53670	LIM domain kinase 2 [OS=Rattus norvegicus]	0.012	1.743	3	1	5	1	1	638	72.2	7.4	0	1	0	100	15.81	High	High	High
Medium	B0LPN4	ryanodine receptor 2 [OS=Rattus norvegicus]	0.012	1.669	0	1	3	1	1	4953	562.6	6.1	6.43	1	0	100	17.63	High	High	Medium
Low	Q99M63	WD40 repeat-containing protein SMU1 [OS=Rattus norvegicus]	0.076	1.521	3	1	3	1	1	513	57.5	7.18	7.44	1	0	100	7.12	High	Medium	High
Low	Q08201	Phosphatidylcholine translocator ABCB4 [OS=Rattus norvegicus]	0.075	1.489	1	1	3	1	1	1278	140.6	9.04	0	1	0	100	17.95	Medium	High	Medium
Low	P05065	fructose-bisphosphate aldolase A [OS=Rattus norvegicus]	0.075	1.475	4	1	2	1	1	364	39.3	8.09	0	1	0	100	6.66	High	Peak Found	High
Low	O35889-1	Afadin [OS=Rattus norvegicus]	0.086	1.451	2	1	3	1	1	1829	207.5	6.16	0	1	0	100	44.48	Medium	Peak Found	High
Low	D3ZZ80	Obscurin-like protein 1 [OS=Rattus norvegicus]	0.085	1.426	1	1	2	1	1	1805	197.7	5.36	0	1	0	100	22.36	Medium	Peak Found	High
Low	Q5U2Y6	Tuftelin-interacting protein 11 [OS=Rattus norvegicus]	0.089	1.367	1	1	3	1	1	837	96.1	5.95	0	1	0	100	14.85	Medium	Medium	High
Low	Q9QX72	selenocysteine insertion sequence-binding protein 2 [OS=Rattus norvegicus]	0.111	1.317	1	1	2	1	1	846	93.2	8.28	0	1	0	100	18.55	High	Peak Found	High
Low	P08661	Mannose-binding protein C [OS=Rattus norvegicus]	0.11	1.302	6	1	1	1	1	244	26	5.33	0	1	0			Not Found	Not Found	High
Low	O35923	Breast cancer type 2 susceptibility protein homolog [OS=Rattus norvegicus]	0.11	1.278	1	2	2	2	1	3343	372	6.57	0	2	0	100	9.29	Peak Found	Medium	Peak Found
Low	P02466	Collagen alpha-2(I) chain [OS=Rattus norvegicus]	0.109	1.248	1	1	1	1	1	1372	129.5	9.33	0	1	0	100	21.35	Peak Found	High	Peak Found
Low	P02563	myosin-6 [OS=Rattus norvegicus]	0.109	1.229	2	1	1	1	1	1938	223.4	5.74	0	1	0			Not Found	Not Found	High
Low	P58775	Tropomyosin beta chain [OS=Rattus norvegicus]	0.114	1.185	4	1	3	1	1	284	32.8	4.7	2.16	1	0	100	12.44	Medium	High	Medium
Low	Q9JJS8-1	Mannan-binding lectin serine protease 2 [OS=Rattus norvegicus]	0.122	1.151	2	1	2	1	1	685	75.6	6.28	0	1	0	100	100.01	High	High	Peak Found
Low	Q64623	Dual specificity protein phosphatase 1 [OS=Rattus norvegicus]	0.132	1.124	4	1	1	1	1	367	39.5	7.01	0	1	0	100	6.99	High	Peak Found	Peak Found
Low	O55000	Serine/threonine-protein phosphatase 1 regulatory subunit 10 [OS=Rattus norvegicus]	0.137	1.101	5	1	1	1	1	872	92.8	9.16	0	1	0			Not Found	Not Found	High
Low	Q9R189	Protein unc-13 homolog D [OS=Rattus norvegicus]	0.141	1.095	1	1	2	1	1	1088	123.4	6.65	0	1	0	100	10.49	Peak Found	High	High
Low	P23739	Sucrase-isomaltase, intestinal [OS=Rattus norvegicus]	0.141	1.08	1	1	1	1	1	1841	210.2	5.94	0	1	0	100	34.59	Peak Found	High	Peak Found
Low	Q5XIR8	clathrin heavy chain linker domain-containing protein 1 [OS=Rattus norvegicus]	0.155	1.024	4	1	2	1	1	585	67.5	8.13	0	1	0			High	Not Found	Not Found
Low	P10960	Prosaposin [OS=Rattus norvegicus]	0.169	0.978	2	1	2	1	1	554	61.1	5.25	0	1	0	100	5.75	High	Peak Found	Medium
Low	P51635	alcohol dehydrogenase [NADP(+)] [OS=Rattus norvegicus]	0.17	0.978	3	1	5	1	1	325	36.5	7.31	1.66	1	0	100	5.03	Peak Found	High	High
Low	P81827	Urinary protein 1 [OS=Rattus norvegicus]	0.168	0.976	11	1	1	1	1	101	11	7.05	0	1	0	100	10.88	High	Peak Found	Peak Found
Low	P84903	stromal interaction molecule 1 [OS=Rattus norvegicus]	0.168	0.972	6	1	1	1	1	685	77.4	6.58	0	1	0	100	58.48	Peak Found	High	Peak Found
Low	Q8VI02	Serine/threonine-protein phosphatase 4 regulatory subunit 1 [OS=Rattus norvegicus]	0.177	0.961	2	1	1	1	1	951	105.5	4.79	0	1	0	100	9.08	Peak Found	Peak Found	High
Low	Q8CGS5	Zinc phosphodiesterase ELAC protein 2 [OS=Rattus norvegicus]	0.176	0.956	1	1	1	1	1	827	92.3	7.37	1.89	1	0	100	4.82	High	Peak Found	Peak Found
Low	Q5BJT6	Large subunit GTPase 1 homolog [OS=Rattus norvegicus]	0.175	0.949	2	1	2	1	1	655	74.4	6.1	0	1	0	100	16.78	High	Medium	Peak Found
Low	Q3MIE4	Synaptic vesicle membrane protein VAT-1 homolog [OS=Rattus norvegicus]	0.174	0.947	3	1	3	1	1	404	43.1	6.62	0	1	0	100	50.52	High	Peak Found	High
Low	Q8R4Z9	Mitofusin-1 [OS=Rattus norvegicus]	0.178	0.933	5	1	1	1	1	741	83.8	6.54	2.61	1	0	100	95.58	Not Found	Peak Found	High
Low	P35446	Spondin-1 [OS=Rattus norvegicus]	0.177	0.916	4	1	1	1	1	807	90.7	6.11	0	1	0	100	16.11	Peak Found	Peak Found	High
Low	Q6IRK9	Carboxypeptidase Q [OS=Rattus norvegicus]	0.181	0.893	6	1	2	1	1	472	52	6.42	6.05	1	0	100	124.62	Medium	High	Peak Found
Low	Q9QUL6	Vesicle-fusing ATPase [OS=Rattus norvegicus]	0.18	0.89	1	1	3	1	1	744	82.6	6.99	0	1	0	100	27.44	High	High	Medium
Low	P15389-1	sodium channel protein type 5 subunit alpha [OS=Rattus norvegicus]	0.193	0.881	1	1	4	1	1	2019	227.2	5.66	0	1	0	100	35.96	Peak Found	High	High
Low	Q924S5	Lon protease homolog, mitochondrial [OS=Rattus norvegicus]	0.192	0.875	1	1	3	1	1	950	105.7	6.6	0	1	0	100	9.51	Medium	High	Medium
Low	Q9QXN1	Lymphoid enhancer-binding factor 1 [OS=Rattus norvegicus]	0.349	0.852	3	1	1	1	1	397	44	7.14	0	1	0	100	38.06	Peak Found	Peak Found	High
Low	Q8K1P7	Transcription activator BRG1 [OS=Rattus norvegicus]	0.352	0.842	2	1	1	1	1	1613	181.3	8	0	1	0			Not Found	High	Not Found
Low	P63251	G protein-activated inward rectifier potassium channel 1 [OS=Rattus norvegicus]	0.351	0.842	8	1	1	1	1	501	56.5	8.37	0	1	0	100	37.23	Peak Found	Peak Found	High
Low	Q9EQV9	Carboxypeptidase B2 [OS=Rattus norvegicus]	0.349	0.839	3	1	1	1	1	422	48.8	8.41	0	1	0	100	34.15	Peak Found	Peak Found	High
Low	O35774	A-kinase anchor protein 4 [OS=Rattus norvegicus]	0.352	0.831	3	1	1	1	1	847	93.4	6.79	0	1	0			High	Not Found	Not Found
Low	Q6QI44	N-alpha-acetyltransferase 25, NatB auxiliary subunit [OS=Rattus norvegicus]	0.35	0.82	4	1	1	1	1	970	111.2	6.38	0	1	0	100	41.41	High	Peak Found	Peak Found
Low	P32822	Trypsin V-B [OS=Rattus norvegicus]	0.349	0.816	6	1	2	1	1	246	26.8	5.08	0	1	0	100	25.99	Peak Found	High	Medium
Low	Q76EQ0	serine racemase [OS=Rattus norvegicus]	0.389	0.799	2	1	3	1	1	333	35.7	6.02	0	1	0	100	1.33	High	High	High
Low	Q6AXU4	E3 ubiquitin-protein ligase RNF181 [OS=Rattus norvegicus]	0.392	0.777	5	1	3	1	1	165	19.3	6.05	0	1	0	100	15.92	High	Medium	High
Low	P57097	Tyrosine-protein kinase Mer [OS=Rattus norvegicus]	0.394	0.773	2	1	4	1	1	994	109.4	5.26	0	1	0	100	8.93	High	Medium	High
Low	Q5XIA4	CCR4-NOT transcription complex subunit 10 [OS=Rattus norvegicus]	0.397	0.768	3	1	1	1	1	744	81.8	7.69	0	1	0	100	7.41	Peak Found	High	Peak Found
Low	P10759	AMP deaminase 1 [OS=Rattus norvegicus]	0.416	0.766	3	1	2	1	1	747	86.4	6.98	0	1	0	100	12.4	High	Medium	Peak Found
Low	Q9JLA3	UDP-glucose:glycoprotein glucosyltransferase 1 [OS=Rattus norvegicus]	0.418	0.766	2	1	1	1	1	1551	176.3	5.66	0	1	0	100	131.48	Peak Found	High	Peak Found
Low	P56741	Myosin-binding protein C, cardiac-type [OS=Rattus norvegicus]	0.422	0.761	2	1	2	1	1	1274	140.7	6.54	0	1	0	100	62.23	High	Peak Found	Medium
Low	Q62871-1	cytoplasmic dynein 1 intermediate chain 2 [OS=Rattus norvegicus]	0.422	0.759	3	1	2	1	1	638	71.1	5.24	0	1	0	100	13.99	Medium	Not Found	High
Low	Q66HC8	Gametogenetin [OS=Rattus norvegicus]	0.467	0.742	6	1	1	1	1	658	67.5	9.98	0	1	0			Not Found	Medium	Not Found
Low	Q7TQ84	UAP56-interacting factor [OS=Rattus norvegicus]	0.469	0.73	4	1	1	1	1	317	35.6	11.84	0	1	0	100	15.97	Peak Found	Peak Found	Medium
Low	P15127	insulin receptor [OS=Rattus norvegicus]	0.629	0.727	1	1	2	1	1	1383	156.7	5.97	0	1	0	100	7.12	Medium	Medium	Peak Found
Low	P49134	Integrin beta-1 [OS=Rattus norvegicus]	0.632	0.726	3	1	1	1	1	799	88.4	6.07	0	1	0	100		Not Found	Not Found	Medium
Low	Q64542	Plasma membrane calcium-transporting ATPase 4 [OS=Rattus norvegicus]	0.628	0.717	1	1	2	1	1	1203	133	6.57	0	1	0	100	15.95	Peak Found	Medium	Medium
Low	Q9Z0V5	Peroxiredoxin-4 [OS=Rattus norvegicus]	0.62	0.712	4	1	1	1	1	273	31	6.65	0	1	0	100	3.24	Peak Found	Medium	Peak Found
Low	P48998	Involucrin [OS=Rattus norvegicus]	0.623	0.712	3	1	1	1	1	568	67	5.58	0	1	0	100	34.7	Medium	Peak Found	Peak Found
Low	Q5XIL6	Protein ABHD16B [OS=Rattus norvegicus]	0.626	0.699	1	1	2	1	1	474	53.3	8.28	0	1	0	100	6.08	Medium	Medium	Peak Found
Low	Q99P77	Nucleolar GTP-binding protein 1 [OS=Rattus norvegicus]	0.621	0.698	6	1	1	1	1	637	74.2	9.88	0	1	0	100	51.97	Medium	Peak Found	Peak Found
Low	P36198	LIM/homeobox protein Lhx2 [OS=Rattus norvegicus]	0.623	0.698	9	1	1	1	1	426	47.4	8.48	0	1	0			Not Found	Medium	Not Found
Low	A2VCW9	Alpha-aminoadipic semialdehyde synthase, mitochondrial [OS=Rattus norvegicus]	0.618	0.698	4	1	1	1	1	926	102.8	6.92	0	1	0			Not Found	Not Found	Medium
Low	Q792I0	Protein lin-7 homolog C [OS=Rattus norvegicus]	0.62	0.696	6	1	1	1	1	197	21.8	8.43	0	1	0	100	3.77	Medium	Peak Found	Peak Found
Low	O88759	Potassium voltage-gated channel subfamily S member 3 [OS=Rattus norvegicus]	0.634	0.688	2	1	1	1	1	491	55.8	4.91	0	1	0			Medium	Not Found	Not Found
Low	P52944	PDZ and LIM domain protein 1 [OS=Rattus norvegicus]	0.639	0.674	5	1	1	1	1	327	35.6	7.24	2.72	1	0	100	17.22	Medium	Peak Found	Peak Found
Low	P04762	catalase [OS=Rattus norvegicus]	0.637	0.673	2	1	1	1	1	527	59.7	7.5	0	1	0	100	15.82	Medium	Peak Found	Peak Found
Low	O35049	Sphingomyelin phosphodiesterase 3 [OS=Rattus norvegicus]	0.638	0.669	5	1	1	1	1	655	71.2	5.88	0	1	0	100	16.83	Medium	Peak Found	Peak Found
Low	P33436	72 kDa type IV collagenase [OS=Rattus norvegicus]	0.636	0.668	4	1	1	1	1	662	74.1	5.47	0	1	0			Not Found	Medium	Not Found
Low	P49187	mitogen-activated protein kinase 10 [OS=Rattus norvegicus]	0.661	0.665	1	1	2	1	1	464	52.5	6.83	0	1	0	100	17.72	Peak Found	Medium	Medium
Low	D3ZHH1	Delta-like protein 4 [OS=Rattus norvegicus]	0.663	0.664	5	1	1	1	1	686	74.9	7.42	0	1	0			Medium	Not Found	Not Found
Low	P0C7J6	Leucine-rich repeat and fibronectin type III domain-containing protein 1 [OS=Rattus norvegicus]	0.66	0.655	1	1	1	1	1	766	81.9	7.74	0	1	0	100	23.68	Peak Found	Peak Found	Medium
Low	D3ZAA9	MAGUK p55 subfamily member 2 [OS=Rattus norvegicus]	0.665	0.652	3	1	1	1	1	552	61.5	6.44	0	1	0	100	4.15	Peak Found	Peak Found	Medium
Low	Q63621	Interleukin-1 receptor accessory protein [OS=Rattus norvegicus]	0.663	0.651	2	1	1	1	1	570	65.6	7.72	0	1	0	100	11.41	Peak Found	Medium	Peak Found
Low	Q02644-1	growth hormone-releasing hormone receptor [OS=Rattus norvegicus]	0.664	0.645	3	1	1	1	1	464	51.5	6.76	0	1	0			Not Found	Not Found	Medium
Low	P15205	microtubule-associated protein 1B [OS=Rattus norvegicus]	0.659	0.641	2	1	1	1	1	2459	269.3	4.81	0	1	0			Not Found	Not Found	Medium
Low	Q9QX05	toll-like receptor 4 [OS=Rattus norvegicus]	0.672	0.638	1	1	3	1	1	835	96	7.21	0	1	0	100	0.95	Medium	Medium	Medium
Low	Q9WV48	SH3 and multiple ankyrin repeat domains protein 1 [OS=Rattus norvegicus]	0.667	0.636	1	1	1	1	1	2167	226.2	8.34	0	1	0			Medium	Not Found	Not Found
Low	O55005	Roundabout homolog 1 [OS=Rattus norvegicus]	0.663	0.632	0	1	2	1	1	1651	180.6	6.28	0	1	0	100	14.82	Peak Found	Medium	Medium
Low	P70705	copper-transporting ATPase 1 [OS=Rattus norvegicus]	0.679	0.622	0	1	2	1	1	1492	162	6.62	0	1	0	100	3.47	Peak Found	Medium	Medium
Low	Q32Q07	Leucine-rich repeat neuronal protein 1 [OS=Rattus norvegicus]	0.699	0.606	3	1	2	1	1	716	80.6	6.15	5.48	1	0	100	10.43	Medium	Medium	Not Found
Low	P15999	ATP synthase subunit alpha, mitochondrial [OS=Rattus norvegicus]	0.7	0.604	1	1	3	1	1	553	59.7	9.19	0	1	0			Medium	Medium	Medium
Low	Q562B5	Serine/threonine-protein phosphatase Pgam5, mitochondrial [OS=Rattus norvegicus]	0.698	0.602	13	1	1	1	1	288	32	8.68	0	1	0			Not Found	Not Found	Medium
Low	P06911	Epididymal-specific lipocalin-5 [OS=Rattus norvegicus]	0.699	0.599	13	1	1	1	1	188	20.7	5.4	0	1	0			Not Found	Medium	Not Found
Low	P70478	Adenomatous polyposis coli protein [OS=Rattus norvegicus]	0.707	0.594	1	1	1	1	1	2842	310.3	7.37	0	1	0	100	22.34	Medium	Not Found	Peak Found
Low	D4A631	Brefeldin A-inhibited guanine nucleotide-exchange protein 1 [OS=Rattus norvegicus]	0.705	0.592	2	1	1	1	1	1846	207.8	5.77	0	1	0	100	52.69	Peak Found	Medium	Peak Found
Low	Q68FS2	COP9 signalosome complex subunit 4 [OS=Rattus norvegicus]	0.702	0.592	5	1	1	1	1	406	46.3	5.85	0	1	0	100	9.98	Medium	Peak Found	Peak Found
Low	P17325	transcription factor AP-1 [OS=Rattus norvegicus]	0.714	0.588	7	1	1	1	1	334	36	8.75	0	1	0			Not Found	Not Found	Medium
Low	Q5XI02	Protein disulfide-isomerase-like protein of the testis [OS=Rattus norvegicus]	0.712	0.587	3	1	1	1	1	590	68.2	5.85	0	1	0			Medium	Not Found	Not Found
Low	Q9Z173-1	Adhesion G protein-coupled receptor L3 [OS=Rattus norvegicus]	0.717	0.585	2	1	1	1	1	1550	172.3	6.68	0	1	0	100	15.69	Peak Found	Peak Found	Medium
Low	Q6P7B4	protein FAM198B [OS=Rattus norvegicus]	0.746	0.573	3	1	1	1	1	516	58.2	9.6	0	1	0	100	10.13	Medium	Peak Found	Peak Found
Low	Q0VGK2	Tetratricopeptide repeat protein 39C [OS=Rattus norvegicus]	0.743	0.568	6	1	1	1	1	522	58.9	7.52	0	1	0			Medium	Not Found	Not Found
Low	P14480-2	Isoform 2 of Fibrinogen beta chain [OS=Rattus norvegicus]	0.738	0.567	4	1	1	1	1	503	56.6	7.24	0	1	0	100		Not Found	Medium	Not Found
Low	P00787	Cathepsin B [OS=Rattus norvegicus]	0.753	0.566	12	1	1	1	1	339	37.4	5.6	0	1	0	100	7.61	Peak Found	Medium	Peak Found
Low	Q63560	Microtubule-associated protein 6 [OS=Rattus norvegicus]	0.747	0.564	3	1	1	1	1	952	100.4	9.44	0	1	0			Medium	Not Found	Not Found

## Sheet: Rat-Top 12-MS Amanda 2.0
Protein FDR Confidence: Combined	Accession	Description	Exp. q-value: Combined	Sum PEP Score	Coverage [%]	# Peptides	# PSMs	# Unique Peptides	# Protein Groups	# AAs	MW [kDa]	calc. pI	Score MS Amanda 2.0: MS Amanda 2.0	# Peptides (by Search Engine): MS Amanda 2.0	# Razor Peptides	Abundances (Grouped): Sample	Abundances (Grouped) CV [%]: Sample	Found in Sample: [S1] F1: Sample, 1	Found in Sample: [S2] F2: Sample, 2	Found in Sample: [S3] F3: Sample, 3
High	P14046	Alpha-1-inhibitor 3 [OS=Rattus norvegicus]	0	780.055	50	85	435	23	1	1477	163.7	6.04	126848	85	60	100	2.58	High	High	High
High	P01026	Complement C3 [OS=Rattus norvegicus]	0	743.281	60	107	450	107	1	1663	186.3	6.54	113343	107	0	100	7.04	High	High	High
High	Q63041	Alpha-1-macroglobulin [OS=Rattus norvegicus]	0	738.478	56	86	388	86	1	1500	167	6.9	105768	86	0	100	3.28	High	High	High
High	Q03626-1	Murinoglobulin-1 [OS=Rattus norvegicus]	0	725.957	50	83	437	29	1	1487	165.2	6.01	122580	83	7	100	11.12	High	High	High
High	Q6IE52	Murinoglobulin-2 [OS=Rattus norvegicus]	0	496.739	38	60	309	6	1	1448	161.5	6.6	88398.3	60	0	100	7.26	High	High	High
High	P02770	Serum albumin [OS=Rattus norvegicus]	0	494.633	56	53	551	53	1	608	68.7	6.48	150947	53	0	100	3.19	High	High	High
High	P12346-1	Serotransferrin [OS=Rattus norvegicus]	0	422.466	48	50	293	50	1	698	76.3	7.28	78781.7	50	0	100	8.16	High	High	High
High	P05544	Serine protease inhibitor A3L [OS=Rattus norvegicus]	0	294.646	69	34	151	29	1	413	46.2	5.67	40888.5	34	5	100	4.62	High	High	High
High	P17475	Alpha-1-antiproteinase [OS=Rattus norvegicus]	0	274.031	53	31	162	31	1	411	46.1	6.07	40563.8	31	0	100	22.38	High	High	High
High	P08649	Complement C4 [OS=Rattus norvegicus]	0	263.034	36	47	127	47	1	1737	192	7.33	31877.3	47	0	100	7.69	High	High	High
High	P04639	Apolipoprotein A-I [OS=Rattus norvegicus]	0	262.279	80	34	165	34	1	259	30	5.74	41361.3	34	0	100	10.34	High	High	High
High	P13635	Ceruloplasmin [OS=Rattus norvegicus]	0	218.203	37	42	143	42	1	1059	120.8	5.58	33558.3	42	0	100	2.03	High	High	High
High	Q63416	Inter-alpha-trypsin inhibitor heavy chain H3 [OS=Rattus norvegicus]	0	206.978	40	29	108	29	1	887	99	6.25	25130.6	29	0	100	4.89	High	High	High
High	P02651	Apolipoprotein A-IV [OS=Rattus norvegicus]	0	197.73	75	29	88	29	1	391	44.4	5.22	24880.8	29	0	100	1.81	High	High	High
High	P09006	Serine protease inhibitor A3N [OS=Rattus norvegicus]	0	183.008	52	25	92	25	1	418	46.6	5.47	25870.4	25	0	100	5.44	High	High	High
High	P05545	Serine protease inhibitor A3K [OS=Rattus norvegicus]	0	179.685	58	22	107	17	1	416	46.5	5.44	27696.6	22	0	100	8.19	High	High	High
High	P02650	Apolipoprotein E [OS=Rattus norvegicus]	0	161.859	63	30	108	30	1	312	35.7	5.27	25500	30	0	100	1.64	High	High	High
High	P20760	Ig gamma-2A chain C region [OS=Rattus norvegicus]	0	126.255	61	20	84	16	1	322	35.2	7.68	21734.6	20	4	100	1.17	High	High	High
High	P08932	T-kininogen 2 [OS=Rattus norvegicus]	0	121.208	36	18	73	5	1	430	47.7	6.35	18695.4	18	12	100	2.64	High	High	High
High	P01048	T-kininogen 1 [OS=Rattus norvegicus]	0	120.625	32	16	73	8	1	430	47.7	6.52	17566.6	16	0	100	34.66	High	High	High
High	P20059	Hemopexin [OS=Rattus norvegicus]	0	118.411	50	27	181	27	1	460	51.3	7.65	34812.3	27	0	100	8.34	High	High	High
High	P20761	Ig gamma-2b chain C region [OS=Rattus norvegicus]	0	117.483	30	13	86	13	1	333	36.5	7.64	22754.5	13	0	100	3.69	High	High	High
High	P04276	vitamin D-binding protein [OS=Rattus norvegicus]	0	112.938	28	14	62	14	1	476	53.5	5.86	17469.5	14	0	100	2.58	High	High	High
High	P10959	Carboxylesterase 1C [OS=Rattus norvegicus]	0	108.183	51	21	64	21	1	549	60.1	5.73	14560.7	21	0	100	3.01	High	High	High
High	Q68FP1	Gelsolin [OS=Rattus norvegicus]	0	106.473	42	26	66	26	1	780	86	6.09	14055.9	26	0	100	11.69	High	High	High
High	Q9QX79	Fetuin-B [OS=Rattus norvegicus]	0	104.542	32	16	68	16	1	378	41.5	7.09	15615.6	16	0	100	4.64	High	High	High
High	P06866-2	Isoform 2 of Haptoglobin [OS=Rattus norvegicus]	0	92.105	41	17	52	17	1	381	42.4	6.54	13479.4	17	0	100	11.3	High	High	High
High	P04937-1	fibronectin [OS=Rattus norvegicus]	0	89.546	12	21	51	21	1	2477	272.3	5.76	10603	21	0	100	4.45	High	High	High
High	P24090	Alpha-2-HS-glycoprotein [OS=Rattus norvegicus]	0	83.813	35	10	56	10	1	352	38	6.51	13810.9	10	0	100	5.69	High	High	High
High	Q7TMA5	apolipoprotein B-100 [OS=Rattus norvegicus]	0	81.757	7	28	59	28	1	4743	535.7	7.42	10291.3	28	0	100	7.29	High	High	High
High	P01835	Ig kappa chain C region, B allele [OS=Rattus norvegicus]	0	78.804	68	10	43	7	1	106	11.6	5.16	11049.8	10	3	100	7.5	High	High	High
High	Q62930	complement component C9 [OS=Rattus norvegicus]	0	77.722	32	21	53	21	1	554	62.2	5.69	10927.3	21	0	100	16.24	High	High	High
High	P02091	Hemoglobin subunit beta-1 [OS=Rattus norvegicus]	0	75.217	61	12	38	6	1	147	16	8.07	10419.2	12	6	100	10.87	High	High	High
High	Q01177	Plasminogen [OS=Rattus norvegicus]	0	71.786	19	14	45	14	1	812	90.5	7.08	10292.2	14	0	100	4.41	High	High	High
High	P01946	Hemoglobin subunit alpha-1/2 [OS=Rattus norvegicus]	0	71.476	66	10	40	10	1	142	15.3	7.97	11605.5	10	0	100	5.79	High	High	High
High	P06238	alpha-2-macroglobulin [OS=Rattus norvegicus]	0	68.86	13	18	35	16	1	1472	163.7	6.29	8283.58	18	0	100	2.67	High	High	High
High	Q99PS8	Histidine-rich glycoprotein [OS=Rattus norvegicus]	0	66.928	21	13	42	13	1	525	59	7.84	10255.1	13	0	100	5.57	High	High	High
High	P08934-1	kininogen-1 [OS=Rattus norvegicus]	0	61.155	19	14	40	9	1	639	70.9	6.8	9539.15	14	0	100	12.07	High	High	High
High	P23764	Glutathione peroxidase 3 [OS=Rattus norvegicus]	0	61.082	35	11	36	11	1	226	25.4	8.12	8703.03	11	0	100	15.48	High	High	High
High	P18292	Prothrombin [OS=Rattus norvegicus]	0	58.289	17	12	38	12	1	617	70.4	6.71	8058.8	12	0	100	54.66	High	High	High
High	P36953	Afamin [OS=Rattus norvegicus]	0	57.977	25	14	43	14	1	608	69.3	6.21	10662	14	0	100	8.12	High	High	High
High	P01015	Angiotensinogen [OS=Rattus norvegicus]	0	53.079	23	10	27	10	1	477	51.9	5.57	7181.97	10	0	100	8.5	High	High	High
High	P01836	Ig kappa chain C region, A allele [OS=Rattus norvegicus]	0	47.676	63	8	35	5	1	106	11.7	5.16	6095.06	8	0	100	22.14	High	High	High
High	P05371	Clusterin [OS=Rattus norvegicus]	0	45.569	24	10	23	10	1	447	51.3	5.71	4967.45	10	0	100	4.59	High	High	High
High	P11517	Hemoglobin subunit beta-2 [OS=Rattus norvegicus]	0	42.006	48	9	28	3	1	147	16	8.79	6194.53	9	0	100	8.27	High	High	High
High	Q9WUW3	Complement factor I [OS=Rattus norvegicus]	0	38.625	11	5	16	5	1	604	67.3	7.42	3701.42	5	0	100	50.05	High	High	High
High	P20759	Ig gamma-1 chain C region [OS=Rattus norvegicus]	0	36.438	22	6	42	2	1	326	35.9	6.89	6504.3	6	0	100	12.88	High	High	High
High	P02764	Alpha-1-acid glycoprotein [OS=Rattus norvegicus]	0	33.153	35	7	23	7	1	205	23.6	5.91	5096.01	7	0	100	3.91	High	High	High
High	P60711	Actin, cytoplasmic 1 [OS=Rattus norvegicus]	0	31.851	31	8	18	8	1	375	41.7	5.48	3700.19	8	0	100	29.8	High	High	High
High	Q63514	C4b-binding protein alpha chain [OS=Rattus norvegicus]	0	24.425	10	7	19	7	1	558	62.2	7.21	3436.13	7	0	100	10.36	High	High	High
High	Q64268	Heparin cofactor 2 [OS=Rattus norvegicus]	0	23.771	13	5	12	5	1	479	54.5	6.96	2911.91	5	0	100	19.78	High	High	High
High	Q63556	Serine protease inhibitor A3M [OS=Rattus norvegicus]	0	22.95	16	4	16	4	1	412	46.1	5.92	3468.48	4	0	100	3.92	High	High	High
High	Q63678	Zinc-alpha-2-glycoprotein [OS=Rattus norvegicus]	0	22.85	29	8	19	8	1	296	34	6.24	2873.89	8	0	100	17.42	High	High	High
High	Q6P6T1	Complement C1s subcomponent [OS=Rattus norvegicus]	0	22.247	11	7	18	7	1	688	77	4.77	3458.37	7	0	100	32.94	High	High	High
High	D3ZTE0	Coagulation factor XII [OS=Rattus norvegicus]	0	22.202	12	5	13	5	1	595	65.8	7.46	2762.79	5	0	100	5.73	High	High	High
High	P14272	Plasma kallikrein [OS=Rattus norvegicus]	0	21.687	8	5	11	5	1	638	71.2	8.07	2790.87	5	0	100	15.27	High	High	High
High	Q8R2H5	Phosphatidylinositol-glycan-specific phospholipase D [OS=Rattus norvegicus]	0	21.449	12	7	10	7	1	843	93.7	6.65	1993.93	7	0	100	22.63	High	High	High
High	P31721	Complement C1q subcomponent subunit B [OS=Rattus norvegicus]	0	20.965	17	4	13	4	1	253	26.6	9	2541.1	4	0	100	5.45	High	High	High
High	P20767	Ig lambda-2 chain C region [OS=Rattus norvegicus]	0	19.698	52	8	32	8	1	104	11.3	5.99	3802.96	8	0	100	5.52	High	High	High
High	P23680	Serum amyloid P-component [OS=Rattus norvegicus]	0	19.33	30	6	15	6	1	228	26.2	5.69	3052.48	6	0	100	11.02	High	High	High
High	P02767	Transthyretin [OS=Rattus norvegicus]	0	19.213	36	5	10	5	1	147	15.7	6.16	2290.4	5	0	100	10.23	High	High	High
High	P31211	corticosteroid-binding globulin [OS=Rattus norvegicus]	0	19.128	18	6	15	6	1	396	44.6	4.98	2713.92	6	0	100	6.05	High	High	High
High	P00762	Anionic trypsin-1 [OS=Rattus norvegicus]	0	18.777	10	2	8	2	1	246	25.9	4.89	2610.66	2	0	100	8.14	High	High	High
High	P55159	Serum paraoxonase/arylesterase 1 [OS=Rattus norvegicus]	0	17.249	17	4	9	4	1	355	39.3	5.22	1732.15	4	0	100	7.14	High	High	High
High	P48199	C-reactive protein [OS=Rattus norvegicus]	0	16.983	14	3	22	3	1	230	25.5	5	5171.72	3	0	100	18.61	High	High	High
High	Q62975	Protein Z-dependent protease inhibitor [OS=Rattus norvegicus]	0	16.806	19	6	8	6	1	436	50.2	6.81	1394.73	6	0	100	19.25	High	High	High
High	Q6IFW6	Keratin, type I cytoskeletal 10 [OS=Rattus norvegicus]	0	14.475	7	4	9	2	1	526	56.5	5.15	1692.63	4	1	100	5.37	High	Medium	High
High	P20762	Ig gamma-2C chain C region [OS=Rattus norvegicus]	0	14.102	16	4	45	4	1	329	36.5	8.22	2386.13	4	0	100	9.26	High	High	High
High	P06399	Fibrinogen alpha chain [OS=Rattus norvegicus]	0	13.712	7	4	8	4	1	782	86.6	5.74	1554.65	4	0	100	23.05	High	High	High
High	P04916	Retinol-binding protein 4 [OS=Rattus norvegicus]	0	13.539	16	4	9	4	1	201	23.2	5.99	2271.38	4	0	100	7.27	High	High	High
High	Q9EQV8	Carboxypeptidase N catalytic chain [OS=Rattus norvegicus]	0	13.088	21	5	11	5	1	457	51.9	8.44	1730.46	5	0	100	15.78	High	High	High
High	Q64240	Protein AMBP [OS=Rattus norvegicus]	0	12.44	7	2	9	2	1	349	38.8	6	1810.19	2	0	100	14.41	High	High	High
High	Q08420	Extracellular superoxide dismutase [Cu-Zn] [OS=Rattus norvegicus]	0	12.351	7	1	3	1	1	244	26.6	6.6	1620.2	1	0	100	18.52	High	High	High
High	P16296	Coagulation factor IX [OS=Rattus norvegicus]	0	12.003	7	4	10	4	1	462	51.8	5.3	1906.68	4	0	100	6.6	High	High	High
High	Q6IMF3	Keratin, type II cytoskeletal 1 [OS=Rattus norvegicus]	0	11.239	5	3	6	2	1	625	64.8	7.87	1413.76	3	0	100	6.22	High	High	High
High	P19999	mannose-binding protein A [OS=Rattus norvegicus]	0	10.441	11	2	3	2	1	238	25.3	7.62	769.11	2	0	100	15.82	High	High	High
High	Q6IFV3	Keratin, type I cytoskeletal 15 [OS=Rattus norvegicus]	0	10.062	6	3	7	1	1	447	48.8	4.86	1443.65	3	0	100	88.71	High	High	High
High	P53813	Vitamin K-dependent protein S [OS=Rattus norvegicus]	0	10.056	5	3	7	3	1	675	74.6	5.48	1638.1	3	0	100	2.95	High	High	High
High	P26644	Beta-2-glycoprotein 1 [OS=Rattus norvegicus]	0	10.017	11	4	11	4	1	297	33.2	8.22	2401.51	4	0	100	0.7	High	High	High
High	P08650	Complement C5 [OS=Rattus norvegicus]	0	9.979	22	2	6	2	1	77	9	8.9	1485.43	2	0	100	11.2	High	High	High
High	P25236	Selenoprotein P [OS=Rattus norvegicus]	0	9.432	10	3	7	3	1	385	43.1	7.36	1126.45	3	0	100	68.58	Medium	High	High
High	P04638	Apolipoprotein A-II [OS=Rattus norvegicus]	0	9.425	26	3	12	3	1	102	11.4	6.65	2659.3	3	0	100	5.05	High	High	High
High	P55797	Apolipoprotein C-IV [OS=Rattus norvegicus]	0	9.188	16	1	2	1	1	124	14.5	9.32	871	1	0	100	42.83	High	High	Peak Found
High	P14630	apolipoprotein M [OS=Rattus norvegicus]	0	8.982	19	4	10	4	1	190	21.5	6.09	1541.1	4	0	100	15.71	High	High	High
High	Q6P6Q2	keratin, type II cytoskeletal 5 [OS=Rattus norvegicus]	0	8.171	4	2	4	1	1	576	61.8	7.8	1232.91	2	0	100	62.53	High	High	High
High	P02454	Collagen alpha-1(I) chain [OS=Rattus norvegicus]	0	7.735	2	2	4	2	1	1453	137.9	5.92	855.73	2	0	100	0.7	High	High	Peak Found
High	P55314	Complement component C8 beta chain [OS=Rattus norvegicus]	0	7.595	10	3	9	3	1	589	66.6	8.05	1178.2	3	0	100	36.08	High	High	High
High	P31394	Vitamin K-dependent protein C [OS=Rattus norvegicus]	0	7.386	6	3	3	3	1	461	51.9	6.4	567.4	3	0	100	18.34	High	Peak Found	High
High	Q811M5	Complement component c6 [OS=Rattus norvegicus]	0	7.192	4	4	6	4	1	934	105	6.87	906.59	4	0	100	16.59	High	High	High
High	P18424	phosphatidylcholine-sterol acyltransferase [OS=Rattus norvegicus]	0	6.463	9	3	6	3	1	440	49.7	6.52	806.17	3	0	100	2.01	High	High	High
High	Q63207	Coagulation factor X [OS=Rattus norvegicus]	0	6.462	4	2	4	2	1	482	54.2	5.4	762.06	2	0	100	67.68	High	High	Peak Found
High	P06759	Apolipoprotein C-III [OS=Rattus norvegicus]	0	5.997	40	3	8	3	1	101	11.1	4.77	1440.14	3	0	100	2.49	High	High	High
High	Q6IFV1	Keratin, type I cytoskeletal 14 [OS=Rattus norvegicus]	0	5.884	8	4	8	2	1	485	52.7	5.16	1131.4	4	0	100	7.38	High	High	High
High	Q5FVF9	Biotinidase [OS=Rattus norvegicus]	0	5.799	5	2	3	2	1	521	58	5.87	548.23	2	0	100	47.33	High	High	Peak Found
High	P51886	Lumican [OS=Rattus norvegicus]	0	5.648	8	3	6	3	1	338	38.3	6.43	996.84	3	0	100	4.21	High	High	High
High	P49744	Thrombospondin-4 [OS=Rattus norvegicus]	0	5.633	3	2	5	2	1	980	108.1	4.75	736.65	2	0	100	4.93	High	High	High
High	Q6IG02	Keratin, type II cytoskeletal 2 epidermal [OS=Rattus norvegicus]	0	5.588	4	3	5	3	1	685	69.1	7.69	695.41	3	0	100	40.71	High	High	High
High	P34064	Proteasome subunit alpha type-5 [OS=Rattus norvegicus]	0	5.489	8	1	2	1	1	241	26.4	4.86	318.92	1	0			High	Medium	Not Found
High	P19939	Apolipoprotein C-I [OS=Rattus norvegicus]	0	5.352	13	2	7	2	1	88	9.9	9.09	1336.8	2	0	100	8.85	High	High	High
High	P01681	Ig kappa chain V region S211 [OS=Rattus norvegicus]	0	5.229	17	1	33	1	1	109	11.9	7.93	793.02	1	0	100	4.44	High	High	High
High	P01883	Ig delta chain C region [OS=Rattus norvegicus]	0	5.179	6	1	2	1	1	202	22.4	8.66	508.94	1	0	100	6.17	Peak Found	High	High
High	Q9WTS8	Ficolin-1 [OS=Rattus norvegicus]	0	3.529	6	1	3	1	1	335	36.6	7.62	417.29	1	0			High	High	High
High	P08025-2	Isoform IGF-IB of Insulin-like growth factor I [OS=Rattus norvegicus]	0	3.454	9	1	2	1	1	158	17.8	9.69	399.25	1	0	100	12.86	High	High	Peak Found
High	Q6P734	Plasma protease C1 inhibitor [OS=Rattus norvegicus]	0	3.398	5	2	4	2	1	504	55.6	5.83	611.18	2	0	100	7.37	High	High	High
High	P60901	Proteasome subunit alpha type-6 [OS=Rattus norvegicus]	0	3.259	4	1	1	1	1	246	27.4	6.76	211.81	1	0	100	24.61	High	Peak Found	Peak Found
High	P14841	Cystatin-C [OS=Rattus norvegicus]	0	3.159	12	1	3	1	1	140	15.4	9.22	523.39	1	0			High	High	High
High	P15978	Class I histocompatibility antigen, Non-RT1.A alpha-1 chain [OS=Rattus norvegicus]	0	2.847	5	1	3	1	1	319	36.5	5.12	457.32	1	0	100	38.25	High	High	High
High	Q6IG04	Keratin, type II cytoskeletal 72 [OS=Rattus norvegicus]	0	2.485	5	2	3	1	1	520	56.8	7.36	381.42	2	0	100	13.92	Peak Found	Medium	Medium
High	P02680-1	Fibrinogen gamma chain [OS=Rattus norvegicus]	0	2.204	2	1	1	1	1	445	50.6	5.96	185.58	1	0	100	9.21	Peak Found	High	Peak Found
High	P02466	Collagen alpha-2(I) chain [OS=Rattus norvegicus]	0	2.098	1	1	1	1	1	1372	129.5	9.33	166.89	1	0	100	20.3	Peak Found	High	Peak Found
High	P39951	Cyclin-dependent kinase 1 [OS=Rattus norvegicus]	0	2.062	4	1	2	1	1	297	34.1	8.41	269.73	1	0	100	8.41	High	High	Peak Found
High	Q63515	C4b-binding protein beta chain [OS=Rattus norvegicus]	0	2.048	4	1	3	1	1	258	28.6	4.92	438.54	1	0	100	17.02	High	High	High
High	P06765	Platelet factor 4 [OS=Rattus norvegicus]	0	1.887	8	1	1	1	1	105	11.3	9.5	164.53	1	0			Not Found	Not Found	High
High	P18422	Proteasome subunit alpha type-3 [OS=Rattus norvegicus]	0	1.815	5	1	1	1	1	255	28.4	5.44	155.29	1	0	100	20.71	Peak Found	Peak Found	High
High	P31722	Complement C1q subcomponent subunit C [OS=Rattus norvegicus]	0	1.811	4	1	3	1	1	245	25.7	8.32	553.64	1	0	100	14.23	High	High	High
Medium	P45953	Very long-chain specific acyl-CoA dehydrogenase, mitochondrial [OS=Rattus norvegicus]	0.019	1.605	2	1	3	1	1	655	70.7	8.9	395.72	1	0	100	16.07	Peak Found	High	High
Medium	P16617	phosphoglycerate kinase 1 [OS=Rattus norvegicus]	0.019	1.497	4	1	1	1	1	417	44.5	7.9	184.03	1	0	100	11.08	High	Peak Found	Peak Found
Medium	P54319	Phospholipase A-2-activating protein [OS=Rattus norvegicus]	0.026	1.456	1	1	3	1	1	795	87	6.09	493.97	1	0	100	7.39	High	High	High
Low	P51635	alcohol dehydrogenase [NADP(+)] [OS=Rattus norvegicus]	0.081	1.184	3	1	6	1	1	325	36.5	7.31	1078.04	1	0	100	5.01	Medium	High	Peak Found
Low	P98087	Cerebellin-2 [OS=Rattus norvegicus]	0.081	1.161	19	1	1	1	1	224	24	8.47	46.82	1	0	100		Not Found	High	Not Found
Low	P05065	fructose-bisphosphate aldolase A [OS=Rattus norvegicus]	0.08	1.155	4	1	3	1	1	364	39.3	8.09	263.11	1	0	100	4.42	High	High	High
Low	Q9JJS8-1	Mannan-binding lectin serine protease 2 [OS=Rattus norvegicus]	0.086	1.144	2	1	2	1	1	685	75.6	6.28	280.17	1	0	100		High	High	Not Found
Low	P07151	Beta-2-microglobulin [OS=Rattus norvegicus]	0.115	1.102	7	1	1	1	1	119	13.7	8	154.95	1	0	100	16.28	High	Peak Found	Peak Found
Low	Q9QUL6	Vesicle-fusing ATPase [OS=Rattus norvegicus]	0.114	1.076	1	1	3	1	1	744	82.6	6.99	416.51	1	0	100	30.45	High	High	High
Low	Q5XIT0	Cyclin-dependent kinase-like 2 [OS=Rattus norvegicus]	0.126	1.021	7	1	2	1	1	507	57.1	8.62	73.15	1	0	100	7.61	Not Found	High	Peak Found
Low	P58775	Tropomyosin beta chain [OS=Rattus norvegicus]	0.13	0.984	4	1	3	1	1	284	32.8	4.7	317.75	1	0	100	10.54	High	High	High
Low	Q5BJT6	Large subunit GTPase 1 homolog [OS=Rattus norvegicus]	0.14	0.95	2	1	1	1	1	655	74.4	6.1	166.39	1	0	100	16.7	High	Peak Found	Peak Found
Low	Q9ET55	Nocturnin [OS=Rattus norvegicus]	0.14	0.929	2	1	2	1	1	428	48.1	6.79	99.53	1	0	100	12.9	Peak Found	High	Medium
Low	P00697	Lysozyme c-1 [OS=Rattus norvegicus]	0.168	0.885	5	1	2	1	1	148	16.7	9.1	301.19	1	0	100	8.82	High	High	Peak Found
Low	Q5XIP1	Protein pelota homolog [OS=Rattus norvegicus]	0.166	0.882	4	1	2	1	1	385	43.4	5.99	280.12	1	0	100	1.27	Medium	Peak Found	High
Low	P0C7J6	Leucine-rich repeat and fibronectin type III domain-containing protein 1 [OS=Rattus norvegicus]	0.165	0.871	1	1	3	1	1	766	81.9	7.74	327.66	1	0	100	26.71	Medium	Medium	High
Low	P15473	Insulin-like growth factor-binding protein 3 [OS=Rattus norvegicus]	0.175	0.841	3	1	1	1	1	292	31.7	8.29	67.66	1	0	100	13.17	Peak Found	Peak Found	High
Low	Q924S5	Lon protease homolog, mitochondrial [OS=Rattus norvegicus]	0.174	0.824	1	1	3	1	1	950	105.7	6.6	473.16	1	0	100	7.34	High	High	Medium
Low	Q9JKU3	Intraflagellar transport protein 172 homolog [OS=Rattus norvegicus]	0.173	0.81	0	1	1	1	1	1749	197.5	6.05	117.02	1	0	100	12.02	Peak Found	Peak Found	High
Low	Q9ES54	Nuclear protein localization protein 4 homolog [OS=Rattus norvegicus]	0.189	0.767	3	1	2	1	1	608	68	6.49	207.52	1	0	100	20.13	Medium	High	Peak Found
Low	Q4FZR5	Adrenocortical dysplasia protein homolog [OS=Rattus norvegicus]	0.188	0.764	11	1	2	1	1	417	45.6	5.45	28.65	1	0			High	Medium	Not Found
Low	Q08201	Phosphatidylcholine translocator ABCB4 [OS=Rattus norvegicus]	0.198	0.761	1	1	2	1	1	1278	140.6	9.04	169.96	1	0	100	16.01	Peak Found	High	Medium
Low	Q5RJT2	pre-rRNA processing protein FTSJ3 [OS=Rattus norvegicus]	0.268	0.729	3	1	1	1	1	829	94.7	8.24	71.27	1	0			Not Found	Not Found	High
Low	O88480	Calcineurin-binding protein cabin-1 [OS=Rattus norvegicus]	0.272	0.721	1	1	1	1	1	2182	242.7	6.07	110.35	1	0	100	22.56	Peak Found	Not Found	High
Low	Q63028	Alpha-adducin [OS=Rattus norvegicus]	0.27	0.711	3	1	3	1	1	735	80.3	6.15	275.09	1	0	100	24.18	Medium	High	Medium
Low	Q76EQ0	serine racemase [OS=Rattus norvegicus]	0.283	0.691	2	1	3	1	1	333	35.7	6.02	297.33	1	0	100	1.82	High	Medium	Medium
Low	Q00972	[3-methyl-2-oxobutanoate dehydrogenase [lipoamide]] kinase, mitochondrial [OS=Rattus norvegicus]	0.282	0.689	3	1	1	1	1	412	46.4	8.76	60.18	1	0	100	17.23	Peak Found	Peak Found	High
Low	P12527	arachidonate 5-lipoxygenase [OS=Rattus norvegicus]	0.286	0.683	4	1	1	1	1	673	78	6.25	37.52	1	0			Not Found	High	Not Found
Low	B4F785	pikachurin [OS=Rattus norvegicus]	0.284	0.68	4	1	1	1	1	1005	109.6	6.96	27.28	1	0			High	Not Found	Not Found
Low	P41516	DNA topoisomerase 2-alpha [OS=Rattus norvegicus]	0.313	0.651	1	1	3	1	1	1526	173.1	8.73	272.01	1	0	100	15.6	Medium	Medium	Medium
Low	Q63505	General transcription factor 3C polypeptide 1 [OS=Rattus norvegicus]	0.311	0.645	0	1	2	1	1	2148	242.2	7.5	237.97	1	0	100	14.8	Medium	Peak Found	Medium
Low	Q62796	RalA-binding protein 1 [OS=Rattus norvegicus]	0.33	0.612	2	1	2	1	1	647	75.2	5.86	99.82	1	0	100	11.42	Peak Found	Medium	Medium
Low	P86410	Ral GTPase-activating protein subunit beta [OS=Rattus norvegicus]	0.344	0.603	3	1	1	1	1	1484	165.3	6.79	13.24	1	0			Not Found	Medium	Not Found
Low	Q9JKR5	Palmitoyltransferase ZDHHC2 [OS=Rattus norvegicus]	0.474	0.6	11	1	1	1	1	366	42.1	8.44	14.48	1	0			Not Found	Not Found	Medium
Low	Q62968	Sodium channel protein type 10 subunit alpha [OS=Rattus norvegicus]	0.47	0.586	1	1	1	1	1	1956	219.6	6.27	49.15	1	0			Medium	Not Found	Not Found
Low	P15999	ATP synthase subunit alpha, mitochondrial [OS=Rattus norvegicus]	0.472	0.584	1	1	3	1	1	553	59.7	9.19	501.95	1	0	100	4.84	Medium	Medium	Medium
Low	P55161	Nck-associated protein 1 [OS=Rattus norvegicus]	0.485	0.577	1	1	1	1	1	1128	128.8	6.61	158.42	1	0	100	12.89	Peak Found	Medium	Peak Found
Low	Q9Z0W7	Chloride intracellular channel protein 4 [OS=Rattus norvegicus]	0.488	0.571	7	1	1	1	1	253	28.6	6.27	48.1	1	0	100	3.47	Peak Found	Medium	Peak Found
Low	Q8CFG5	Voltage-dependent calcium channel subunit alpha-2/delta-3 [OS=Rattus norvegicus]	0.485	0.568	2	1	2	1	1	1085	122.1	5.73	185.25	1	0	100	6.4	Medium	Medium	Peak Found
Low	Q63621	Interleukin-1 receptor accessory protein [OS=Rattus norvegicus]	0.488	0.558	2	1	1	1	1	570	65.6	7.72	64.71	1	0	100	18.14	Peak Found	Medium	Peak Found
Low	P14480-2	Isoform 2 of Fibrinogen beta chain [OS=Rattus norvegicus]	0.493	0.555	4	1	1	1	1	503	56.6	7.24	76.71	1	0	100		Not Found	Medium	Not Found
Low	Q9JJ50	Hepatocyte growth factor-regulated tyrosine kinase substrate [OS=Rattus norvegicus]	0.49	0.553	3	1	2	1	1	776	86.2	6.25	287.51	1	0	100	21.53	Medium	Medium	Peak Found
Low	Q62717	Calcium-dependent secretion activator 1 [OS=Rattus norvegicus]	0.514	0.539	0	1	1	1	1	1289	146.2	5.82	130.2	1	0			Not Found	Medium	Not Found
Low	O70608	Synaptonemal complex protein 2 [OS=Rattus norvegicus]	0.512	0.537	2	1	1	1	1	1505	172.5	8.05	33.34	1	0			Medium	Not Found	Not Found
Low	Q65Z15	Oncostatin-M [OS=Rattus norvegicus]	0.519	0.529	17	1	1	1	1	239	27.1	10.8	14.43	1	0	100	55.55	Not Found	Medium	Peak Found
Low	O35217	Multiple inositol polyphosphate phosphatase 1 [OS=Rattus norvegicus]	0.521	0.527	2	1	1	1	1	481	54.6	6.9	98	1	0	100	9.33	Medium	Peak Found	Peak Found
Low	P33272	Cytochrome P450 2B12 [OS=Rattus norvegicus]	0.519	0.525	8	1	1	1	1	492	55.8	8.09	14.22	1	0	100	17.62	Peak Found	Peak Found	Medium
Low	Q6P6S9	Ectonucleoside triphosphate diphosphohydrolase 5 [OS=Rattus norvegicus]	0.526	0.522	2	1	2	1	1	427	47.3	5.16	105.75	1	0	100	2.92	Peak Found	Medium	Medium
Low	P07861	Neprilysin [OS=Rattus norvegicus]	0.523	0.521	2	1	1	1	1	750	85.7	6.01	33.63	1	0	100		Medium	Not Found	Not Found
Low	Q64230	Meprin A subunit alpha [OS=Rattus norvegicus]	0.525	0.518	2	1	1	1	1	748	85.1	6.04	159.07	1	0	100	23.83	Medium	Peak Found	Peak Found
Low	P43245	multidrug resistance protein 1 [OS=Rattus norvegicus]	0.537	0.515	3	1	1	1	1	1277	141.3	8.46	65.79	1	0	100	84.55	Peak Found	Medium	Peak Found
