# Supplementary material for: Dataset of Rat and Human Serum Proteomes Derived from Differential Depletion Strategies prior to Mass Spectrometry
Source: Data Brief. 2020 May 6;30:105657. doi: 10.1016/j.dib.2020.105657 (PMC7221165; doi:10.1016/j.dib.2020.105657)
Supplement: Supplementary file 1 [file mmc1.zip › Supplemenrat Table 3C.xlsx]

## Sheet: Rta-PureProteome-Sequest HT
Protein FDR Confidence: Combined	Accession	Description	Exp. q-value: Combined	Sum PEP Score	Coverage [%]	# Peptides	# PSMs	# Unique Peptides	# Protein Groups	# AAs	MW [kDa]	calc. pI	Score Sequest HT: Sequest HT	# Peptides (by Search Engine): Sequest HT	# Razor Peptides	Abundances (Grouped): Sample	Abundances (Grouped) CV [%]: Sample	Found in Sample: [S1] F1: Sample, 1	Found in Sample: [S2] F2: Sample, 2	Found in Sample: [S3] F3: Sample, 3
High	P14046	Alpha-1-inhibitor 3 [OS=Rattus norvegicus]	0	891.086	61	98	698	30	1	1477	163.7	6.04	1880.27	98	80	100	6.47	High	High	High
High	Q03626-1	Murinoglobulin-1 [OS=Rattus norvegicus]	0	881.426	63	96	673	34	1	1487	165.2	6.01	1773.32	96	11	100	7.83	High	High	High
High	Q63041	Alpha-1-macroglobulin [OS=Rattus norvegicus]	0	861.661	64	103	735	103	1	1500	167	6.9	1504.64	103	0	100	5.48	High	High	High
High	P12346-1	Serotransferrin [OS=Rattus norvegicus]	0	814.112	74	88	703	88	1	698	76.3	7.28	1751.02	88	0	100	11.12	High	High	High
High	P01026	Complement C3 [OS=Rattus norvegicus]	0	745.167	67	124	533	124	1	1663	186.3	6.54	1121.19	124	0	100	5.06	High	High	High
High	P02770	Serum albumin [OS=Rattus norvegicus]	0	680.972	88	78	517	78	1	608	68.7	6.48	1420.43	78	0	100	3.36	High	High	High
High	Q6IE52	Murinoglobulin-2 [OS=Rattus norvegicus]	0	566.781	53	75	485	13	1	1448	161.5	6.6	1219.73	75	0	100	11.98	High	High	High
High	P04276	vitamin D-binding protein [OS=Rattus norvegicus]	0	365.849	85	45	202	45	1	476	53.5	5.86	619.74	45	0	100	11.43	High	High	High
High	P05544	Serine protease inhibitor A3L [OS=Rattus norvegicus]	0	321.961	69	36	211	29	1	413	46.2	5.67	575.09	36	10	100	5.28	High	High	High
High	P20059	Hemopexin [OS=Rattus norvegicus]	0	315.095	75	46	379	46	1	460	51.3	7.65	632.24	46	0	100	2.24	High	High	High
High	P13635	Ceruloplasmin [OS=Rattus norvegicus]	0	304.545	50	58	222	58	1	1059	120.8	5.58	426.86	58	0	100	2.62	High	High	High
High	Q01177	Plasminogen [OS=Rattus norvegicus]	0	283.853	65	55	194	55	1	812	90.5	7.08	430.67	55	0	100	7.15	High	High	High
High	P17475	Alpha-1-antiproteinase [OS=Rattus norvegicus]	0	267.975	58	35	216	35	1	411	46.1	6.07	414.62	35	0	100	38.26	High	High	High
High	P20760	Ig gamma-2A chain C region [OS=Rattus norvegicus]	0	260.586	69	29	248	24	1	322	35.2	7.68	739.06	29	8	100	8.3	High	High	High
High	P06866-1	Haptoglobin [OS=Rattus norvegicus]	0	251.809	64	34	208	34	1	347	38.5	6.54	479.16	34	0	100	7.27	High	High	High
High	P05545	Serine protease inhibitor A3K [OS=Rattus norvegicus]	0	249.397	69	30	162	23	1	416	46.5	5.44	410.92	30	0	100	29.4	High	High	High
High	P20761	Ig gamma-2b chain C region [OS=Rattus norvegicus]	0	236.469	49	20	251	20	1	333	36.5	7.64	688.97	20	0	100	4.17	High	High	High
High	P36953	Afamin [OS=Rattus norvegicus]	0	229.868	61	46	185	46	1	608	69.3	6.21	363.03	46	0	100	1.07	High	High	High
High	P01048	T-kininogen 1 [OS=Rattus norvegicus]	0	216.61	53	27	176	12	1	430	47.7	6.52	403.22	27	18	100	9.16	High	High	High
High	P08932	T-kininogen 2 [OS=Rattus norvegicus]	0	209.681	64	27	165	7	1	430	47.7	6.35	400.85	27	5	100	1.5	High	High	High
High	P02651	Apolipoprotein A-IV [OS=Rattus norvegicus]	0	200.543	70	31	119	31	1	391	44.4	5.22	311.7	31	0	100	16.21	High	High	High
High	P10959	Carboxylesterase 1C [OS=Rattus norvegicus]	0	187.706	49	26	125	26	1	549	60.1	5.73	243.11	26	0	100	3.21	High	High	High
High	P04639	Apolipoprotein A-I [OS=Rattus norvegicus]	0	179.112	73	26	137	26	1	259	30	5.74	310.88	26	0	100	14.86	High	High	High
High	P06238	alpha-2-macroglobulin [OS=Rattus norvegicus]	0	167.456	37	40	116	38	1	1472	163.7	6.29	199.83	40	0	100	2.54	High	High	High
High	P09006	Serine protease inhibitor A3N [OS=Rattus norvegicus]	0	166.092	62	30	112	30	1	418	46.6	5.47	268.6	30	0	100	11.02	High	High	High
High	P08649	Complement C4 [OS=Rattus norvegicus]	0	156.266	32	39	104	39	1	1737	192	7.33	197.16	39	0	100	25.55	High	High	High
High	P24090	Alpha-2-HS-glycoprotein [OS=Rattus norvegicus]	0	154.03	50	17	98	17	1	352	38	6.51	278.97	17	0	100	3.65	High	High	High
High	P01946	Hemoglobin subunit alpha-1/2 [OS=Rattus norvegicus]	0	137.001	88	15	100	15	1	142	15.3	7.97	262.38	15	0	100	11.56	High	High	High
High	P02091	Hemoglobin subunit beta-1 [OS=Rattus norvegicus]	0	135.465	91	17	90	5	1	147	16	8.07	235.92	17	12	100	3.9	High	High	High
High	Q9QX79	Fetuin-B [OS=Rattus norvegicus]	0	133.233	64	23	90	23	1	378	41.5	7.09	175.71	23	0	100	2.74	High	High	High
High	P01835	Ig kappa chain C region, B allele [OS=Rattus norvegicus]	0	129.453	100	13	98	9	1	106	11.6	5.16	265.78	13	0	100	4.47	High	High	High
High	P01836	Ig kappa chain C region, A allele [OS=Rattus norvegicus]	0	120.846	100	15	89	11	1	106	11.7	5.16	229.36	15	5	100	4.51	High	High	High
High	P11517	Hemoglobin subunit beta-2 [OS=Rattus norvegicus]	0	115.453	82	16	81	4	1	147	16	8.79	199.64	16	0	100	1.9	High	High	High
High	Q9WUW3	Complement factor I [OS=Rattus norvegicus]	0	102.169	33	18	67	18	1	604	67.3	7.42	128.9	18	0	100	24.37	High	High	High
High	P20759	Ig gamma-1 chain C region [OS=Rattus norvegicus]	0	92.518	47	12	100	7	1	326	35.9	6.89	228.61	12	0	100	7.97	High	High	High
High	P18292	Prothrombin [OS=Rattus norvegicus]	0	78.498	35	21	65	21	1	617	70.4	6.71	107.87	21	0	100	11.5	High	High	High
High	P02650	Apolipoprotein E [OS=Rattus norvegicus]	0	77.908	52	23	71	23	1	312	35.7	5.27	110.85	23	0	100	3.29	High	High	High
High	P08934-1	kininogen-1 [OS=Rattus norvegicus]	0	72.824	29	16	50	11	1	639	70.9	6.8	96.74	16	0	100	51.37	High	High	High
High	P20767	Ig lambda-2 chain C region [OS=Rattus norvegicus]	0	67.215	97	13	70	13	1	104	11.3	5.99	106.76	13	0	100	3.62	High	High	High
High	Q63416	Inter-alpha-trypsin inhibitor heavy chain H3 [OS=Rattus norvegicus]	0	60.314	34	17	46	17	1	887	99	6.25	64.33	17	0	100	3.57	High	High	High
High	P01015	Angiotensinogen [OS=Rattus norvegicus]	0	54.959	29	12	40	12	1	477	51.9	5.57	83.51	12	0	100	19.5	High	High	High
High	P14272	Plasma kallikrein [OS=Rattus norvegicus]	0	48.63	23	14	36	14	1	638	71.2	8.07	52.03	14	0	100	5.46	High	High	High
High	P26644	Beta-2-glycoprotein 1 [OS=Rattus norvegicus]	0	45.142	43	11	33	11	1	297	33.2	8.22	66.83	11	0	100	9.87	High	High	High
High	P23764	Glutathione peroxidase 3 [OS=Rattus norvegicus]	0	43.559	37	11	37	11	1	226	25.4	8.12	54.01	11	0	100	1.31	High	High	High
High	Q68FP1	Gelsolin [OS=Rattus norvegicus]	0	40.971	25	17	39	17	1	780	86	6.09	21.07	17	0	100	4.8	High	High	High
High	P20762	Ig gamma-2C chain C region [OS=Rattus norvegicus]	0	39.867	36	10	30	10	1	329	36.5	8.22	50.7	10	0	100	8.22	High	High	High
High	Q63678	Zinc-alpha-2-glycoprotein [OS=Rattus norvegicus]	0	35.199	38	11	25	11	1	296	34	6.24	22.06	11	0	100	8.51	High	High	High
High	P04916	Retinol-binding protein 4 [OS=Rattus norvegicus]	0	31.414	37	7	20	7	1	201	23.2	5.99	43.36	7	0	100	1.83	High	High	High
High	P31211	corticosteroid-binding globulin [OS=Rattus norvegicus]	0	30.276	19	8	24	8	1	396	44.6	4.98	24.27	8	0	100	44.8	High	High	High
High	P02764	Alpha-1-acid glycoprotein [OS=Rattus norvegicus]	0	29.955	35	8	35	8	1	205	23.6	5.91	53.9	8	0	100	7.34	High	High	High
High	P48199	C-reactive protein [OS=Rattus norvegicus]	0	25.873	25	4	35	4	1	230	25.5	5	69.56	4	0	100	9.7	High	High	High
High	P05371	Clusterin [OS=Rattus norvegicus]	0	20.845	13	6	13	6	1	447	51.3	5.71	28.2	6	0	100	8.69	High	High	High
High	P01681	Ig kappa chain V region S211 [OS=Rattus norvegicus]	0	20.47	39	2	10	2	1	109	11.9	7.93	29.3	2	0	100	10.07	High	High	High
High	Q64240	Protein AMBP [OS=Rattus norvegicus]	0	19.053	14	4	15	4	1	349	38.8	6	23.57	4	0	100	10.77	High	High	High
High	P00762	Anionic trypsin-1 [OS=Rattus norvegicus]	0	18.134	10	2	9	2	1	246	25.9	4.89	42.43	2	0	100	15.31	High	High	High
High	P16296	Coagulation factor IX [OS=Rattus norvegicus]	0	17.089	20	7	13	7	1	462	51.8	5.3	12.27	7	0	100	8.13	High	High	High
High	Q63556	Serine protease inhibitor A3M [OS=Rattus norvegicus]	0	16.975	16	4	12	4	1	412	46.1	5.92	23.14	4	0	100	9.34	High	High	High
High	P04638	Apolipoprotein A-II [OS=Rattus norvegicus]	0	15.245	26	3	11	3	1	102	11.4	6.65	24.03	3	0	100	1.28	High	High	High
High	Q62930	complement component C9 [OS=Rattus norvegicus]	0	14.972	14	6	16	6	1	554	62.2	5.69	17	6	0	100	7.04	High	High	High
High	P02767	Transthyretin [OS=Rattus norvegicus]	0	12.999	36	4	10	4	1	147	15.7	6.16	12.12	4	0	100	12.59	High	High	High
High	P02454	Collagen alpha-1(I) chain [OS=Rattus norvegicus]	0	12.583	3	3	9	3	1	1453	137.9	5.92	16.37	3	0	100	20.34	High	High	High
High	P19939	Apolipoprotein C-I [OS=Rattus norvegicus]	0	12.547	30	4	9	4	1	88	9.9	9.09	11.82	4	0	100	5.61	High	High	High
High	P23680	Serum amyloid P-component [OS=Rattus norvegicus]	0	12.53	25	5	11	5	1	228	26.2	5.69	8.39	5	0	100	6.54	High	High	High
High	P60711	Actin, cytoplasmic 1 [OS=Rattus norvegicus]	0	11.5	16	4	7	4	1	375	41.7	5.48	3.78	4	0	100	16.18	High	High	High
High	Q6IMF3	Keratin, type II cytoskeletal 1 [OS=Rattus norvegicus]	0	11.191	5	3	6	2	1	625	64.8	7.87	7.84	3	1	100	26.14	High	High	High
High	P06399	Fibrinogen alpha chain [OS=Rattus norvegicus]	0	10.341	7	3	9	3	1	782	86.6	5.74	5.71	3	0	100	44.03	High	High	High
High	Q6IFW6	Keratin, type I cytoskeletal 10 [OS=Rattus norvegicus]	0	9.985	5	3	10	1	1	526	56.5	5.15	7.13	3	2	100	7.93	High	Medium	High
High	Q6IFV3	Keratin, type I cytoskeletal 15 [OS=Rattus norvegicus]	0	9.619	6	3	7	1	1	447	48.8	4.86	7.36	3	0	100	115.6	Peak Found	High	High
High	P08650	Complement C5 [OS=Rattus norvegicus]	0	8.273	22	2	4	2	1	77	9	8.9	10.69	2	0	100	10.61	High	High	High
High	Q99J86-1	Attractin [OS=Rattus norvegicus]	0	8.236	4	4	7	4	1	1432	158.6	7.21	3.36	4	0	100	5.92	High	High	High
High	Q6P6Q2	keratin, type II cytoskeletal 5 [OS=Rattus norvegicus]	0	7.845	4	2	4	1	1	576	61.8	7.8	5.64	2	0	100	18.29	High	Peak Found	High
High	Q08420	Extracellular superoxide dismutase [Cu-Zn] [OS=Rattus norvegicus]	0	7.731	7	1	2	1	1	244	26.6	6.6	8.5	1	0	100	87.04	High	Peak Found	High
High	Q9EQV8	Carboxypeptidase N catalytic chain [OS=Rattus norvegicus]	0	7.623	16	4	7	4	1	457	51.9	8.44	3.47	4	0	100	22.3	High	High	High
High	P01883	Ig delta chain C region [OS=Rattus norvegicus]	0	7.475	6	1	5	1	1	202	22.4	8.66	6.96	1	0	100	21.07	High	High	High
High	Q63207	Coagulation factor X [OS=Rattus norvegicus]	0	7.357	7	3	8	3	1	482	54.2	5.4	4.2	3	0	100	17.73	High	High	High
High	P35859	Insulin-like growth factor-binding protein complex acid labile subunit [OS=Rattus norvegicus]	0	7.354	10	3	6	3	1	603	66.8	6.52	0	3	0	100	80.87	High	High	High
High	P81828	Urinary protein 2 [OS=Rattus norvegicus]	0	7.343	14	1	3	1	1	101	11.1	7.56	9.74	1	0	100	11.56	High	High	High
High	P31721	Complement C1q subcomponent subunit B [OS=Rattus norvegicus]	0	7.229	10	2	3	2	1	253	26.6	9	2.19	2	0	100	2.87	High	High	High
High	Q6P6T1	Complement C1s subcomponent [OS=Rattus norvegicus]	0	6.592	8	4	9	4	1	688	77	4.77	5.38	4	0	100	31.02	High	High	High
High	P01805	Ig heavy chain V region IR2 [OS=Rattus norvegicus]	0	5.818	16	3	7	3	1	142	16	8.24	3.47	3	0	100	10.48	High	High	High
High	Q6P734	Plasma protease C1 inhibitor [OS=Rattus norvegicus]	0	5.652	3	2	6	2	1	504	55.6	5.83	2.15	2	0	100	47.86	High	High	High
High	P14841	Cystatin-C [OS=Rattus norvegicus]	0	5.627	12	1	3	1	1	140	15.4	9.22	8.4	1	0	100	9.4	High	High	High
High	P31722	Complement C1q subcomponent subunit C [OS=Rattus norvegicus]	0	5.363	22	3	5	3	1	245	25.7	8.32	2.25	3	0	100	7.64	High	High	High
High	P20766	Ig lambda-1 chain C region [OS=Rattus norvegicus]	0	4.961	20	1	3	1	1	104	11.6	5.85	9.48	1	0	100	10.12	High	High	High
High	Q8R2H5	Phosphatidylinositol-glycan-specific phospholipase D [OS=Rattus norvegicus]	0	4.722	3	2	5	2	1	843	93.7	6.65	3.89	2	0	100	13.39	High	High	High
High	P08661	Mannose-binding protein C [OS=Rattus norvegicus]	0	4.717	7	2	4	2	1	244	26	5.33	0	2	0	100	16.48	Not Found	High	High
High	Q5FVF9	Biotinidase [OS=Rattus norvegicus]	0	4.673	3	1	3	1	1	521	58	5.87	2.46	1	0	100	4.11	High	High	High
High	P62898	Cytochrome c, somatic [OS=Rattus norvegicus]	0	4.636	10	1	1	1	1	105	11.6	9.58	2	1	0			High	Not Found	Not Found
High	P55159	Serum paraoxonase/arylesterase 1 [OS=Rattus norvegicus]	0	4.571	5	1	3	1	1	355	39.3	5.22	7.42	1	0	100	1.57	High	High	High
High	Q9EQV9	Carboxypeptidase B2 [OS=Rattus norvegicus]	0	4.555	11	2	3	2	1	422	48.8	8.41	4.6	2	0	100	78.21	High	High	High
High	P14630	apolipoprotein M [OS=Rattus norvegicus]	0	4.497	14	3	9	3	1	190	21.5	6.09	0	3	0	100	6.09	High	High	High
High	P18424	phosphatidylcholine-sterol acyltransferase [OS=Rattus norvegicus]	0	3.704	5	2	3	2	1	440	49.7	6.52	0	2	0	100	19.65	High	Peak Found	Medium
High	P06759	Apolipoprotein C-III [OS=Rattus norvegicus]	0	3.462	40	3	6	3	1	101	11.1	4.77	2.59	3	0	100	10.59	High	High	High
High	P18422	Proteasome subunit alpha type-3 [OS=Rattus norvegicus]	0	3.271	5	1	3	1	1	255	28.4	5.44	3.82	1	0	100	18.77	High	High	High
High	P55797	Apolipoprotein C-IV [OS=Rattus norvegicus]	0	3.091	14	2	3	2	1	124	14.5	9.32	1.88	2	0	100	7.4	High	High	High
High	Q811M5	Complement component c6 [OS=Rattus norvegicus]	0	2.885	2	2	3	2	1	934	105	6.87	0	2	0	100		Not Found	High	High
High	Q7TMA5	apolipoprotein B-100 [OS=Rattus norvegicus]	0	2.817	0	2	3	2	1	4743	535.7	7.42	0	2	0	100	16.31	High	High	High
High	P32038	Complement factor D [OS=Rattus norvegicus]	0	2.551	10	1	3	1	1	263	28.4	7.06	2.5	1	0	100	32.16	Medium	High	High
High	P05065	fructose-bisphosphate aldolase A [OS=Rattus norvegicus]	0	2.484	4	1	3	1	1	364	39.3	8.09	0	1	0	100	10.59	High	High	High
High	P55314	Complement component C8 beta chain [OS=Rattus norvegicus]	0	2.432	5	2	2	2	1	589	66.6	8.05	0	2	0	100	34.21	High	High	Peak Found
High	P54319	Phospholipase A-2-activating protein [OS=Rattus norvegicus]	0	2.323	1	1	5	1	1	795	87	6.09	5.22	1	0	100	17.08	High	High	High
High	P02466	Collagen alpha-2(I) chain [OS=Rattus norvegicus]	0	2.209	1	1	1	1	1	1372	129.5	9.33	0	1	0	100	9.29	High	Peak Found	Not Found
High	Q63621	Interleukin-1 receptor accessory protein [OS=Rattus norvegicus]	0	2.165	4	2	3	2	1	570	65.6	7.72	0	2	0	100	11.18	Peak Found	High	High
Medium	P57097	Tyrosine-protein kinase Mer [OS=Rattus norvegicus]	0.028	2.037	2	1	2	1	1	994	109.4	5.26	0	1	0	100	5.37	High	Peak Found	High
Medium	P15978	Class I histocompatibility antigen, Non-RT1.A alpha-1 chain [OS=Rattus norvegicus]	0.035	1.934	5	1	3	1	1	319	36.5	5.12	0	1	0	100	9.52	High	High	High
Low	P31720	Complement C1q subcomponent subunit A [OS=Rattus norvegicus]	0.063	1.807	4	1	3	1	1	245	25.9	8.97	0	1	0	100	5.8	High	High	High
Low	D3ZZ80	Obscurin-like protein 1 [OS=Rattus norvegicus]	0.062	1.776	1	1	3	1	1	1805	197.7	5.36	0	1	0	100	27.86	High	High	Peak Found
Low	P62749	Hippocalcin-like protein 1 [OS=Rattus norvegicus]	0.062	1.697	10	1	4	1	1	193	22.3	5.5	11.72	1	0	100	32.16	Medium	High	High
Low	P60901	Proteasome subunit alpha type-6 [OS=Rattus norvegicus]	0.061	1.688	4	1	1	1	1	246	27.4	6.76	0	1	0	100	9.07	High	Peak Found	Peak Found
Low	P19999	mannose-binding protein A [OS=Rattus norvegicus]	0.061	1.684	5	1	1	1	1	238	25.3	7.62	0	1	0	100	24.1	High	Peak Found	Peak Found
Low	Q8R4Z9	Mitofusin-1 [OS=Rattus norvegicus]	0.06	1.642	5	1	2	1	1	741	83.8	6.54	3.46	1	0	100		Medium	Not Found	High
Low	P51886	Lumican [OS=Rattus norvegicus]	0.06	1.625	3	1	3	1	1	338	38.3	6.43	0	1	0	100	74.31	High	High	High
Low	P30836	L-selectin [OS=Rattus norvegicus]	0.06	1.585	4	1	1	1	1	372	42.4	7.93	0	1	0			Not Found	High	Not Found
Low	P12369	cAMP-dependent protein kinase type II-beta regulatory subunit [OS=Rattus norvegicus]	0.066	1.507	4	1	3	1	1	416	46.1	4.98	6.44	1	0	100	4.37	High	High	High
Low	Q9EPB1	Dipeptidyl peptidase 2 [OS=Rattus norvegicus]	0.085	1.448	8	1	2	1	1	500	55.1	5.05	0	1	0	100	10.84	High	Medium	Peak Found
Low	Q924S5	Lon protease homolog, mitochondrial [OS=Rattus norvegicus]	0.091	1.421	1	1	2	1	1	950	105.7	6.6	0	1	0	100	8.63	Peak Found	High	High
Low	P51635	alcohol dehydrogenase [NADP(+)] [OS=Rattus norvegicus]	0.103	1.364	3	1	6	1	1	325	36.5	7.31	5.47	1	0	100	6.47	High	High	High
Low	P02680-1	Fibrinogen gamma chain [OS=Rattus norvegicus]	0.102	1.362	4	1	1	1	1	445	50.6	5.96	0	1	0	100	17.04	High	Peak Found	Peak Found
Low	O54874-1	Serine/threonine-protein kinase MRCK alpha [OS=Rattus norvegicus]	0.101	1.359	2	1	2	1	1	1732	196.9	6.73	0	1	0			Not Found	High	Medium
Low	P58775	Tropomyosin beta chain [OS=Rattus norvegicus]	0.125	1.33	4	1	2	1	1	284	32.8	4.7	0	1	0	100	5.3	High	High	Peak Found
Low	P34064	Proteasome subunit alpha type-5 [OS=Rattus norvegicus]	0.143	1.216	8	1	1	1	1	241	26.4	4.86	0	1	0			Not Found	Not Found	High
Low	P48807	Fibroblast growth factor 5 [OS=Rattus norvegicus]	0.142	1.209	5	1	3	1	1	266	29.2	10.49	1.83	1	0	100	20.51	High	Medium	High
Low	P07151	Beta-2-microglobulin [OS=Rattus norvegicus]	0.146	1.201	7	1	3	1	1	119	13.7	8	0	1	0	100	14.94	Peak Found	High	High
Low	P15473	Insulin-like growth factor-binding protein 3 [OS=Rattus norvegicus]	0.145	1.187	3	1	2	1	1	292	31.7	8.29	0	1	0	100	8.25	Peak Found	High	High
Low	P26453-1	Basigin [OS=Rattus norvegicus]	0.145	1.15	8	1	1	1	1	388	42.4	5.4	0	1	0	100		Not Found	High	Not Found
Low	Q63505	General transcription factor 3C polypeptide 1 [OS=Rattus norvegicus]	0.144	1.148	0	1	1	1	1	2148	242.2	7.5	0	1	0	100	2.47	Peak Found	Peak Found	High
Low	Q5XI81	Fragile X mental retardation syndrome-related protein 1 [OS=Rattus norvegicus]	0.143	1.135	5	1	2	1	1	568	63.9	6.39	0	1	0	100	35.23	Peak Found	Medium	Medium
Low	Q5QJC9	BAG family molecular chaperone regulator 5 [OS=Rattus norvegicus]	0.148	1.115	4	1	1	1	1	447	51	6.16	0	1	0			Not Found	Not Found	High
Low	D4A7K7	G-protein coupled receptor 183 [OS=Rattus norvegicus]	0.152	1.088	9	1	1	1	1	357	40.2	9.25	0	1	0			High	Not Found	Not Found
Low	Q4V7A6	PHD finger protein 10 [OS=Rattus norvegicus]	0.156	1.041	6	1	2	1	1	497	55.8	6.68	0	1	0	100	30.75	Peak Found	High	Peak Found
Low	O54748	serine/threonine-protein kinase 3 [OS=Rattus norvegicus]	0.166	1.01	5	1	1	1	1	491	56.1	5.15	0	1	0			Not Found	High	Not Found
Low	Q569C2	LRP2-binding protein [OS=Rattus norvegicus]	0.182	0.978	10	1	1	1	1	346	39.6	7.24	0	1	0			Not Found	Not Found	High
Low	Q1HAQ0	Lysophosphatidylcholine acyltransferase 1 [OS=Rattus norvegicus]	0.249	0.925	3	1	1	1	1	534	59.7	6.25	0	1	0	100	14.16	Peak Found	Peak Found	High
Low	Q562A2	Zinc finger RNA-binding protein [OS=Rattus norvegicus]	0.253	0.915	1	1	1	1	1	1073	116.7	8.82	0	1	0	100	9.74	Peak Found	Peak Found	High
Low	O08770	Platelet glycoprotein V [OS=Rattus norvegicus]	0.251	0.913	1	1	1	1	1	567	63.3	8.69	0	1	0	100	25.37	Not Found	Peak Found	High
Low	Q6AXU4	E3 ubiquitin-protein ligase RNF181 [OS=Rattus norvegicus]	0.25	0.906	5	1	3	1	1	165	19.3	6.05	0	1	0	100	16.09	High	Medium	High
Low	O08562	Sodium channel protein type 9 subunit alpha [OS=Rattus norvegicus]	0.254	0.902	1	1	1	1	1	1984	225.9	6.52	0	1	0	100	57.07	Peak Found	High	Peak Found
Low	P24135	1-phosphatidylinositol 4,5-bisphosphate phosphodiesterase gamma-2 [OS=Rattus norvegicus]	0.253	0.902	1	1	2	1	1	1265	147.6	6.83	0	1	0	100	13.54	Peak Found	Medium	High
Low	Q8CGS5	Zinc phosphodiesterase ELAC protein 2 [OS=Rattus norvegicus]	0.251	0.899	1	1	2	1	1	827	92.3	7.37	3.74	1	0	100	13.39	Peak Found	Medium	High
Low	P00689	Pancreatic alpha-amylase [OS=Rattus norvegicus]	0.25	0.892	1	1	3	1	1	508	57.1	8.07	0	1	0	100	10.04	High	High	High
Low	Q07141	Transducin-like enhancer protein 4 [OS=Rattus norvegicus]	0.254	0.877	4	1	1	1	1	748	81.3	7.55	0	1	0	100	115.68	Peak Found	Peak Found	High
Low	Q9QUL6	Vesicle-fusing ATPase [OS=Rattus norvegicus]	0.258	0.872	1	1	3	1	1	744	82.6	6.99	0	1	0	100	55.14	High	Medium	High
Low	Q8CH34	Zona pellucida sperm-binding protein 4 [OS=Rattus norvegicus]	0.262	0.871	3	1	1	1	1	545	59.8	7.52	0	1	0			Not Found	High	Not Found
Low	P06536-1	Glucocorticoid receptor [OS=Rattus norvegicus]	0.266	0.868	3	1	1	1	1	795	87.5	6.77	0	1	0	100	71.77	Peak Found	Peak Found	High
Low	Q63619	5-demethoxyubiquinone hydroxylase, mitochondrial [OS=Rattus norvegicus]	0.295	0.846	18	1	1	1	1	179	20.1	5.99	0	1	0			Not Found	Not Found	High
Low	Q63425	Periaxin [OS=Rattus norvegicus]	0.298	0.839	1	1	1	1	1	1383	146.3	8.54	2.01	1	0	100	7.59	Peak Found	Peak Found	High
Low	D3ZHV2	Microtubule-actin cross-linking factor 1 [OS=Rattus norvegicus]	0.297	0.838	0	1	1	1	1	5430	619.2	5.4	0	1	0	100	49.99	High	Peak Found	Peak Found
Low	O35889-1	Afadin [OS=Rattus norvegicus]	0.294	0.834	2	1	2	1	1	1829	207.5	6.16	0	1	0	100	29.73	High	Peak Found	Medium
Low	Q5BJT6	Large subunit GTPase 1 homolog [OS=Rattus norvegicus]	0.292	0.833	2	1	3	1	1	655	74.4	6.1	0	1	0	100		Medium	Medium	High
Low	Q6AYF6	Glycosyltransferase 8 domain-containing protein 1 [OS=Rattus norvegicus]	0.296	0.825	2	1	2	1	1	371	42.1	9.42	0	1	0	100	21.46	Medium	Peak Found	High
Low	Q9JKU3	Intraflagellar transport protein 172 homolog [OS=Rattus norvegicus]	0.305	0.815	0	1	4	1	1	1749	197.5	6.05	0	1	0	100	3.96	Medium	High	Medium
Low	Q5XI06	Histone acetyltransferase KAT8 [OS=Rattus norvegicus]	0.313	0.8	2	1	1	1	1	458	52.6	8.38	1.69	1	0			Not Found	High	Not Found
Low	P20595	guanylate cyclase soluble subunit beta-1 [OS=Rattus norvegicus]	0.312	0.798	5	1	1	1	1	619	70.4	5.4	0	1	0			Not Found	Not Found	High
Low	Q9R0E0	ceramide glucosyltransferase [OS=Rattus norvegicus]	0.31	0.795	7	1	1	1	1	394	44.8	7.8	2.47	1	0	100	101.59	Peak Found	Not Found	High
Low	Q07120	Zinc finger protein Gfi-1 [OS=Rattus norvegicus]	0.308	0.785	6	1	1	1	1	423	45.8	9	0	1	0	100	26.39	High	Peak Found	Peak Found
Low	Q9WV59	E3 ubiquitin-protein ligase TRIM17 [OS=Rattus norvegicus]	0.307	0.782	4	1	1	1	1	477	54.9	7.23	0	1	0	100	34.12	Peak Found	Peak Found	High
Low	G3V909	Cyclic AMP-dependent transcription factor ATF-6 alpha [OS=Rattus norvegicus]	0.315	0.773	5	1	1	1	1	656	72.6	8.31	0	1	0			Not Found	High	Not Found
Low	P56741	Myosin-binding protein C, cardiac-type [OS=Rattus norvegicus]	0.314	0.772	2	1	1	1	1	1274	140.7	6.54	2.26	1	0	100	82.88	Peak Found	High	Peak Found
Low	P07882	Bile salt-activated lipase [OS=Rattus norvegicus]	0.312	0.77	5	1	1	1	1	612	67	5.57	0	1	0			High	Not Found	Not Found
Low	B0LPN4	ryanodine receptor 2 [OS=Rattus norvegicus]	0.309	0.765	0	1	1	1	1	4953	562.6	6.1	2.25	1	0	100	5.51	Peak Found	High	Peak Found
Low	P55161	Nck-associated protein 1 [OS=Rattus norvegicus]	0.308	0.764	1	1	2	1	1	1128	128.8	6.61	3.29	1	0	100	31.83	High	Peak Found	Medium
Low	Q6J1Y9	Ubiquitin carboxyl-terminal hydrolase 19 [OS=Rattus norvegicus]	0.321	0.751	2	1	2	1	1	1357	150.2	6.8	0	1	0	100	65.56	Peak Found	Medium	High
Low	Q5J2D6	Gametogenetin-binding protein 1 [OS=Rattus norvegicus]	0.319	0.751	3	1	2	1	1	373	40.8	6.01	0	1	0	100	3.35	High	Medium	Peak Found
Low	Q68FU8	SURP and G-patch domain-containing protein 1 [OS=Rattus norvegicus]	0.318	0.749	2	1	1	1	1	644	72.5	7.34	0	1	0	100	9.12	Peak Found	Peak Found	High
Low	O35867	Neurabin-1 [OS=Rattus norvegicus]	0.316	0.748	1	1	1	1	1	1095	122.7	5.14	0	1	0	100	4.95	High	Peak Found	Peak Found
Low	Q6P6Q6	Transcription termination factor 3, mitochondrial [OS=Rattus norvegicus]	0.321	0.735	6	1	1	1	1	409	46.6	8.95	0	1	0			Not Found	Not Found	High
Low	Q6AYD3	proliferation-associated protein 2G4 [OS=Rattus norvegicus]	0.322	0.735	5	1	1	1	1	394	43.6	6.86	0	1	0			High	Not Found	Not Found
Low	Q9Z2Q4	methionine synthase [OS=Rattus norvegicus]	0.324	0.732	1	1	1	1	1	1253	139.1	5.52	0	1	0			Not Found	Not Found	High
Low	Q811X6	Lambda-crystallin homolog [OS=Rattus norvegicus]	0.369	0.729	12	1	1	1	1	319	35.3	6.35	0	1	0			Not Found	High	Not Found
Low	Q3KR64	uncharacterized protein CXorf49 homolog [OS=Rattus norvegicus]	0.367	0.728	3	1	1	1	1	510	54.9	6.24	0	1	0	100	30.83	Peak Found	Peak Found	High
Low	Q6IRK9	Carboxypeptidase Q [OS=Rattus norvegicus]	0.365	0.725	6	1	2	1	1	472	52	6.42	5.24	1	0	100	94.09	High	Peak Found	Medium
Low	Q4G075	Leukocyte elastase inhibitor A [OS=Rattus norvegicus]	0.427	0.709	3	1	1	1	1	379	42.7	6.32	0	1	0			Not Found	High	Not Found
Low	O55005	Roundabout homolog 1 [OS=Rattus norvegicus]	0.43	0.709	0	1	3	1	1	1651	180.6	6.28	0	1	0	100	22.35	High	Medium	Medium
Low	Q6REY9-1	Rho GTPase-activating protein 20 [OS=Rattus norvegicus]	0.432	0.708	2	1	1	1	1	1182	131.1	6.87	0	1	0			Not Found	Not Found	High
Low	Q56A18-4	Isoform 4 of SWI/SNF-related matrix-associated actin-dependent regulator of chromatin subfamily E member 1 [OS=Rattus norvegicus]	0.429	0.704	9	1	1	1	1	393	44.7	4.83	0	1	0			Not Found	High	Not Found
Low	P49187	mitogen-activated protein kinase 10 [OS=Rattus norvegicus]	0.424	0.699	1	1	2	1	1	464	52.5	6.83	0	1	0	100	4.07	Peak Found	Medium	High
Low	Q9QX72	selenocysteine insertion sequence-binding protein 2 [OS=Rattus norvegicus]	0.418	0.698	1	1	3	1	1	846	93.2	8.28	0	1	0	100	16.51	High	Medium	Medium
Low	Q5XIA3	tRNA wybutosine-synthesizing protein 4 [OS=Rattus norvegicus]	0.416	0.697	1	1	1	1	1	686	75.5	7.02	0	1	0	100	11.81	High	Peak Found	Peak Found
Low	P16303	Carboxylesterase 1D [OS=Rattus norvegicus]	0.426	0.689	8	1	1	1	1	565	62.1	6.54	0	1	0	100	26.69	High	Peak Found	Peak Found
Low	F1M0Z1	Triple functional domain protein [OS=Rattus norvegicus]	0.427	0.689	1	1	1	1	1	3100	347.6	6.34	0	1	0	100	34.02	Peak Found	High	Peak Found
Low	F1LQY6	N-terminal EF-hand calcium-binding protein 2 [OS=Rattus norvegicus]	0.466	0.666	3	1	1	1	1	389	43.5	5.14	0	1	0	100	16.95	Peak Found	Peak Found	Medium
Low	Q9WUQ1	a disintegrin and metalloproteinase with thrombospondin motifs 1 [OS=Rattus norvegicus]	0.462	0.665	3	1	1	1	1	967	105.6	7.72	0	1	0			Medium	Not Found	Not Found
Low	Q9QXU8	Cytoplasmic dynein 1 light intermediate chain 1 [OS=Rattus norvegicus]	0.464	0.657	4	1	1	1	1	523	56.8	6.57	0	1	0	100	9.4	Medium	Not Found	Peak Found
Low	P97874	Cyclin-G-associated kinase [OS=Rattus norvegicus]	0.467	0.655	2	1	1	1	1	1305	143.6	5.73	0	1	0			Not Found	Medium	Not Found
Low	P0C7J6	Leucine-rich repeat and fibronectin type III domain-containing protein 1 [OS=Rattus norvegicus]	0.473	0.652	1	1	1	1	1	766	81.9	7.74	0	1	0	100	6.56	Peak Found	Peak Found	Medium
Low	Q76EQ0	serine racemase [OS=Rattus norvegicus]	0.479	0.645	2	1	1	1	1	333	35.7	6.02	0	1	0	100	8.4	Medium	Peak Found	Peak Found
Low	Q62799	Receptor tyrosine-protein kinase erbB-3 [OS=Rattus norvegicus]	0.486	0.64	2	1	1	1	1	1339	147.5	6.55	0	1	0	100	2.94	Medium	Peak Found	Peak Found
Low	Q498D1	Forkhead box protein P1 [OS=Rattus norvegicus]	0.488	0.635	2	1	1	1	1	711	79.5	6.67	0	1	0			Medium	Not Found	Not Found
Low	Q5U301	A-kinase anchor protein 2 [OS=Rattus norvegicus]	0.49	0.635	5	1	1	1	1	870	95.9	5.22	0	1	0	100	85.14	Peak Found	Peak Found	Medium
Low	Q64542	Plasma membrane calcium-transporting ATPase 4 [OS=Rattus norvegicus]	0.494	0.634	1	1	3	1	1	1203	133	6.57	0	1	0	100	36.01	Medium	Medium	Medium
Low	Q9Z2Y0	Glycine N-acyltransferase-like protein Keg1 [OS=Rattus norvegicus]	0.488	0.633	11	1	1	1	1	295	34	8.78	0	1	0	100	12.93	Peak Found	Peak Found	Medium
Low	P23739	Sucrase-isomaltase, intestinal [OS=Rattus norvegicus]	0.498	0.631	1	1	1	1	1	1841	210.2	5.94	0	1	0	100	84.29	Medium	Peak Found	Peak Found
Low	Q9EPH0	Prestin [OS=Rattus norvegicus]	0.496	0.629	4	1	1	1	1	744	81.2	5.88	0	1	0	100	30.04	Peak Found	Medium	Peak Found
Low	Q5RKI9	Ribosome-recycling factor, mitochondrial [OS=Rattus norvegicus]	0.494	0.629	8	1	1	1	1	262	29.1	9.74	0	1	0	100	84.16	Peak Found	Medium	Peak Found
Low	P16636	Protein-lysine 6-oxidase [OS=Rattus norvegicus]	0.52	0.619	7	1	1	1	1	411	46.5	8.32	0	1	0	100	4.07	Peak Found	Medium	Peak Found
Low	Q5PQJ9	Coiled-coil domain-containing protein 175 [OS=Rattus norvegicus]	0.522	0.617	2	1	1	1	1	817	96.7	9.22	0	1	0	100	65.02	Peak Found	Medium	Peak Found
Low	Q6WWW3	Probable sodium-coupled neutral amino acid transporter 6 [OS=Rattus norvegicus]	0.535	0.611	6	1	1	1	1	457	50.2	7.85	0	1	0	100	38.71	Medium	Peak Found	Peak Found
Low	P33124	Long-chain-fatty-acid--CoA ligase 6 [OS=Rattus norvegicus]	0.535	0.609	6	1	1	1	1	697	78.1	7.11	0	1	0			Not Found	Not Found	Medium
Low	P98158	Low-density lipoprotein receptor-related protein 2 [OS=Rattus norvegicus]	0.541	0.606	0	1	1	1	1	4660	518.9	5.24	0	1	0			Not Found	Medium	Not Found
Low	O88202	60 kDa lysophospholipase [OS=Rattus norvegicus]	0.55	0.601	4	1	1	1	1	564	60.8	5.77	0	1	0	100	19.21	Peak Found	Medium	Not Found

## Sheet: Rta-PureProteome-MS Amanda 2.0
Protein FDR Confidence: Combined	Accession	Description	Exp. q-value: Combined	Sum PEP Score	Coverage [%]	# Peptides	# PSMs	# Unique Peptides	# Protein Groups	# AAs	MW [kDa]	calc. pI	Score MS Amanda 2.0: MS Amanda 2.0	# Peptides (by Search Engine): MS Amanda 2.0	# Razor Peptides	Abundances (Grouped): Sample	Abundances (Grouped) CV [%]: Sample	Found in Sample: [S1] F1: Sample, 1	Found in Sample: [S2] F2: Sample, 2	Found in Sample: [S3] F3: Sample, 3
High	Q63041	Alpha-1-macroglobulin [OS=Rattus norvegicus]	0	852.783	61	95	507	95	1	1500	167	6.9	135334	95	0	100	3.07	High	High	High
High	P14046	Alpha-1-inhibitor 3 [OS=Rattus norvegicus]	0	848.356	53	86	536	24	1	1477	163.7	6.04	154499	86	60	100	4.02	High	High	High
High	Q03626-1	Murinoglobulin-1 [OS=Rattus norvegicus]	0	813.81	53	85	502	29	1	1487	165.2	6.01	145377	85	10	100	8.43	High	High	High
High	P01026	Complement C3 [OS=Rattus norvegicus]	0	757.407	61	108	462	108	1	1663	186.3	6.54	119316	108	0	100	0.9	High	High	High
High	Q6IE52	Murinoglobulin-2 [OS=Rattus norvegicus]	0	558.796	41	63	381	7	1	1448	161.5	6.6	108935	63	0	100	12.14	High	High	High
High	P12346-1	Serotransferrin [OS=Rattus norvegicus]	0	489.351	48	53	442	53	1	698	76.3	7.28	113939	53	0	100	1.8	High	High	High
High	P02770	Serum albumin [OS=Rattus norvegicus]	0	347.45	50	42	254	42	1	608	68.7	6.48	74049.3	42	0	100	5.02	High	High	High
High	P05544	Serine protease inhibitor A3L [OS=Rattus norvegicus]	0	337.047	69	36	175	29	1	413	46.2	5.67	50975.2	36	7	100	3.73	High	High	High
High	P17475	Alpha-1-antiproteinase [OS=Rattus norvegicus]	0	294.718	54	34	202	34	1	411	46.1	6.07	49030.6	34	0	100	35.6	High	High	High
High	P13635	Ceruloplasmin [OS=Rattus norvegicus]	0	231.853	39	42	149	42	1	1059	120.8	5.58	36396.2	42	0	100	2.69	High	High	High
High	P05545	Serine protease inhibitor A3K [OS=Rattus norvegicus]	0	213.035	63	28	122	21	1	416	46.5	5.44	32858.9	28	0	100	39.14	High	High	High
High	P10959	Carboxylesterase 1C [OS=Rattus norvegicus]	0	204.747	49	26	111	26	1	549	60.1	5.73	29112.5	26	0	100	5.73	High	High	High
High	P09006	Serine protease inhibitor A3N [OS=Rattus norvegicus]	0	192.695	62	30	107	30	1	418	46.6	5.47	30086	30	0	100	8.76	High	High	High
High	P06866-2	Isoform 2 of Haptoglobin [OS=Rattus norvegicus]	0	189.857	50	28	128	28	1	381	42.4	6.54	34657.6	28	0	100	15.95	High	High	High
High	P20760	Ig gamma-2A chain C region [OS=Rattus norvegicus]	0	181.005	61	23	134	18	1	322	35.2	7.68	35338.5	23	5	100	1.66	High	High	High
High	P06238	alpha-2-macroglobulin [OS=Rattus norvegicus]	0	170.752	28	33	92	31	1	1472	163.7	6.29	22860.7	33	0	100	6.02	High	High	High
High	P04639	Apolipoprotein A-I [OS=Rattus norvegicus]	0	159.339	67	20	98	20	1	259	30	5.74	26125.2	20	0	100	16.24	High	High	High
High	P20761	Ig gamma-2b chain C region [OS=Rattus norvegicus]	0	157.616	41	15	116	15	1	333	36.5	7.64	33198.7	15	0	100	2.87	High	High	High
High	P02651	Apolipoprotein A-IV [OS=Rattus norvegicus]	0	156.695	56	22	68	22	1	391	44.4	5.22	21736.5	22	0	100	14.87	High	High	High
High	P20059	Hemopexin [OS=Rattus norvegicus]	0	145.263	57	33	262	33	1	460	51.3	7.65	50267.7	33	0	100	2.02	High	High	High
High	P04276	vitamin D-binding protein [OS=Rattus norvegicus]	0	145.211	28	14	81	14	1	476	53.5	5.86	25693.2	14	0	100	13.81	High	High	High
High	P01946	Hemoglobin subunit alpha-1/2 [OS=Rattus norvegicus]	0	144.51	75	15	78	15	1	142	15.3	7.97	24200.5	15	0	100	8	High	High	High
High	P02091	Hemoglobin subunit beta-1 [OS=Rattus norvegicus]	0	143.225	80	16	79	8	1	147	16	8.07	22203.6	16	8	100	3.27	High	High	High
High	P08932	T-kininogen 2 [OS=Rattus norvegicus]	0	141.691	36	18	88	5	1	430	47.7	6.35	24377.3	18	5	100	7.11	High	High	High
High	P08649	Complement C4 [OS=Rattus norvegicus]	0	140.06	29	32	87	32	1	1737	192	7.33	19334.5	32	0	100	29.74	High	High	High
High	P01048	T-kininogen 1 [OS=Rattus norvegicus]	0	136.531	36	18	93	10	1	430	47.7	6.52	23680.8	18	8	100	1.3	High	High	High
High	P01835	Ig kappa chain C region, B allele [OS=Rattus norvegicus]	0	95.057	100	13	60	9	1	106	11.6	5.16	16204.4	13	0	100	3.5	High	High	High
High	Q9QX79	Fetuin-B [OS=Rattus norvegicus]	0	92.512	33	16	60	16	1	378	41.5	7.09	15169.5	16	0	100	5.11	High	High	High
High	P11517	Hemoglobin subunit beta-2 [OS=Rattus norvegicus]	0	92.371	71	13	69	5	1	147	16	8.79	16754.8	13	0	100	5.75	High	High	High
High	P36953	Afamin [OS=Rattus norvegicus]	0	92.304	32	20	68	20	1	608	69.3	6.21	15586.3	20	0	100	5.36	High	High	High
High	P01836	Ig kappa chain C region, A allele [OS=Rattus norvegicus]	0	86.358	68	13	60	9	1	106	11.7	5.16	13137	13	4	100	6.56	High	High	High
High	P24090	Alpha-2-HS-glycoprotein [OS=Rattus norvegicus]	0	78.797	50	11	60	11	1	352	38	6.51	13656.3	11	0	100	6.96	High	High	High
High	Q01177	Plasminogen [OS=Rattus norvegicus]	0	75.841	25	19	69	19	1	812	90.5	7.08	12493.6	19	0	100	1.19	High	High	High
High	Q63416	Inter-alpha-trypsin inhibitor heavy chain H3 [OS=Rattus norvegicus]	0	72.005	28	16	48	16	1	887	99	6.25	10029.6	16	0	100	3.76	High	High	High
High	P01015	Angiotensinogen [OS=Rattus norvegicus]	0	66.944	38	14	38	14	1	477	51.9	5.57	9739.47	14	0	100	23.46	High	High	High
High	P08934-1	kininogen-1 [OS=Rattus norvegicus]	0	65.276	15	11	38	6	1	639	70.9	6.8	9974.64	11	0	100	57.28	High	High	High
High	P02650	Apolipoprotein E [OS=Rattus norvegicus]	0	56.946	31	15	52	15	1	312	35.7	5.27	10288.3	15	0	100	0.64	High	High	High
High	P20767	Ig lambda-2 chain C region [OS=Rattus norvegicus]	0	49.582	70	9	68	9	1	104	11.3	5.99	9590.49	9	0	100	2.25	High	High	High
High	Q68FP1	Gelsolin [OS=Rattus norvegicus]	0	46.671	23	17	41	17	1	780	86	6.09	7018.96	17	0	100	5.87	High	High	High
High	P31211	corticosteroid-binding globulin [OS=Rattus norvegicus]	0	40.911	23	9	26	9	1	396	44.6	4.98	4563.56	9	0	100	42.05	High	High	High
High	P20759	Ig gamma-1 chain C region [OS=Rattus norvegicus]	0	39.872	22	7	41	2	1	326	35.9	6.89	10010.8	7	0	100	11.24	High	High	High
High	Q9WUW3	Complement factor I [OS=Rattus norvegicus]	0	37.534	13	7	19	7	1	604	67.3	7.42	4160.59	7	0	100	72.21	High	High	High
High	P02764	Alpha-1-acid glycoprotein [OS=Rattus norvegicus]	0	37.268	35	8	37	8	1	205	23.6	5.91	7641	8	0	100	7.4	High	High	High
High	P23764	Glutathione peroxidase 3 [OS=Rattus norvegicus]	0	36.579	27	9	27	9	1	226	25.4	8.12	5962.39	9	0	100	5.27	High	High	High
High	P18292	Prothrombin [OS=Rattus norvegicus]	0	34.632	17	11	30	11	1	617	70.4	6.71	5526.64	11	0	100	26.4	High	High	High
High	P20762	Ig gamma-2C chain C region [OS=Rattus norvegicus]	0	32.831	21	6	44	6	1	329	36.5	8.22	5274.56	6	0	100	4.33	High	High	High
High	Q63678	Zinc-alpha-2-glycoprotein [OS=Rattus norvegicus]	0	27.247	29	8	25	8	1	296	34	6.24	4627.52	8	0	100	3.1	High	High	High
High	P14272	Plasma kallikrein [OS=Rattus norvegicus]	0	25.404	13	8	17	8	1	638	71.2	8.07	3526.15	8	0	100	21.97	High	High	High
High	P05371	Clusterin [OS=Rattus norvegicus]	0	23.623	16	7	13	7	1	447	51.3	5.71	2749.61	7	0	100	4.94	High	High	High
High	Q63556	Serine protease inhibitor A3M [OS=Rattus norvegicus]	0	21.021	16	4	12	4	1	412	46.1	5.92	2912.58	4	0	100	8.97	High	High	High
High	Q62930	complement component C9 [OS=Rattus norvegicus]	0	19.476	16	7	18	7	1	554	62.2	5.69	3535.14	7	0	100	2.81	High	High	High
High	P48199	C-reactive protein [OS=Rattus norvegicus]	0	19.003	14	3	30	3	1	230	25.5	5	6979.62	3	0	100	8.08	High	High	High
High	P02767	Transthyretin [OS=Rattus norvegicus]	0	17.528	36	4	10	4	1	147	15.7	6.16	2229.38	4	0	100	16.85	High	High	High
High	P00762	Anionic trypsin-1 [OS=Rattus norvegicus]	0	15.303	10	2	10	2	1	246	25.9	4.89	2796.27	2	0	100	17.29	High	High	High
High	P60711	Actin, cytoplasmic 1 [OS=Rattus norvegicus]	0	12.986	20	5	8	5	1	375	41.7	5.48	1546.02	5	0	100	48.16	High	High	High
High	Q6IMF3	Keratin, type II cytoskeletal 1 [OS=Rattus norvegicus]	0	12.422	5	3	6	2	1	625	64.8	7.87	1123.28	3	1	100	30.34	Peak Found	High	High
High	P06399	Fibrinogen alpha chain [OS=Rattus norvegicus]	0	12.421	7	3	8	3	1	782	86.6	5.74	1443.34	3	0	100	44.22	High	High	High
High	P04916	Retinol-binding protein 4 [OS=Rattus norvegicus]	0	12.371	11	3	9	3	1	201	23.2	5.99	2371.19	3	0	100	3.77	High	High	High
High	P01681	Ig kappa chain V region S211 [OS=Rattus norvegicus]	0	12.117	17	3	69	3	1	109	11.9	7.93	1069.01	3	0	100	11.9	High	High	High
High	Q6IFW6	Keratin, type I cytoskeletal 10 [OS=Rattus norvegicus]	0	11.136	5	3	60	1	1	526	56.5	5.15	1803.13	3	2	100	7.76	High	Medium	High
High	Q6IFV3	Keratin, type I cytoskeletal 15 [OS=Rattus norvegicus]	0	10.931	6	3	69	1	1	447	48.8	4.86	1455.64	3	0	100	115.37	Peak Found	High	High
High	P23680	Serum amyloid P-component [OS=Rattus norvegicus]	0	10.477	25	5	12	5	1	228	26.2	5.69	1986.01	5	0	100	15.6	High	High	High
High	Q08420	Extracellular superoxide dismutase [Cu-Zn] [OS=Rattus norvegicus]	0	10.454	7	1	2	1	1	244	26.6	6.6	1017.93	1	0	100	85.45	High	Peak Found	High
High	P16296	Coagulation factor IX [OS=Rattus norvegicus]	0	10.292	7	4	10	4	1	462	51.8	5.3	1699.06	4	0	100	5.46	High	High	High
High	P04638	Apolipoprotein A-II [OS=Rattus norvegicus]	0	10.209	26	3	5	3	1	102	11.4	6.65	1101.06	3	0	100	2.9	High	High	High
High	Q6P6Q2	keratin, type II cytoskeletal 5 [OS=Rattus norvegicus]	0	10.205	6	3	6	2	1	576	61.8	7.8	1147.11	3	0	100	16.77	High	High	High
High	P08650	Complement C5 [OS=Rattus norvegicus]	0	10.039	22	2	5	2	1	77	9	8.9	1349.57	2	0	100	6.89	High	High	High
High	P01883	Ig delta chain C region [OS=Rattus norvegicus]	0	9.655	6	1	5	1	1	202	22.4	8.66	1207.56	1	0	100	24.06	High	High	High
High	P26644	Beta-2-glycoprotein 1 [OS=Rattus norvegicus]	0	9.581	11	4	9	4	1	297	33.2	8.22	2034.23	4	0	100	0.48	High	High	High
High	P02454	Collagen alpha-1(I) chain [OS=Rattus norvegicus]	0	9.224	2	2	6	2	1	1453	137.9	5.92	1338.67	2	0	100	4.47	High	High	High
High	P31721	Complement C1q subcomponent subunit B [OS=Rattus norvegicus]	0	9.007	10	2	3	2	1	253	26.6	9	580.85	2	0	100	4.23	High	High	High
High	P19939	Apolipoprotein C-I [OS=Rattus norvegicus]	0	8.923	25	3	6	3	1	88	9.9	9.09	1108.92	3	0	100	4.27	High	High	High
High	P01805	Ig heavy chain V region IR2 [OS=Rattus norvegicus]	0	8.01	16	3	9	3	1	142	16	8.24	1497.25	3	0	100	4.06	High	High	High
High	Q9EQV8	Carboxypeptidase N catalytic chain [OS=Rattus norvegicus]	0	7.774	13	3	4	3	1	457	51.9	8.44	628.53	3	0	100	38.74	High	High	High
High	Q64240	Protein AMBP [OS=Rattus norvegicus]	0	7.486	7	2	7	2	1	349	38.8	6	1186.75	2	0	100	23.82	High	High	High
High	Q6P6T1	Complement C1s subcomponent [OS=Rattus norvegicus]	0	7.225	5	3	7	3	1	688	77	4.77	1313.76	3	0	100	15.31	High	High	High
High	Q9EQV9	Carboxypeptidase B2 [OS=Rattus norvegicus]	0	6.726	11	2	4	2	1	422	48.8	8.41	737.19	2	0	100	76.33	High	High	High
High	Q63207	Coagulation factor X [OS=Rattus norvegicus]	0	5.819	4	2	6	2	1	482	54.2	5.4	1098.12	2	0	100	8.23	High	High	High
High	Q8R2H5	Phosphatidylinositol-glycan-specific phospholipase D [OS=Rattus norvegicus]	0	5.675	3	2	5	2	1	843	93.7	6.65	860.94	2	0	100	11.05	Medium	High	High
High	P35859	Insulin-like growth factor-binding protein complex acid labile subunit [OS=Rattus norvegicus]	0	5.597	7	2	3	2	1	603	66.8	6.52	482.43	2	0	100	39.26	Medium	High	High
High	Q6P734	Plasma protease C1 inhibitor [OS=Rattus norvegicus]	0	5.567	3	2	6	2	1	504	55.6	5.83	1137.96	2	0	100	46.32	High	High	High
High	P14841	Cystatin-C [OS=Rattus norvegicus]	0	5.533	12	1	3	1	1	140	15.4	9.22	888.49	1	0	100	6.55	High	High	High
High	P55159	Serum paraoxonase/arylesterase 1 [OS=Rattus norvegicus]	0	5.137	5	1	3	1	1	355	39.3	5.22	719.25	1	0	100	5.64	High	High	High
High	P62898	Cytochrome c, somatic [OS=Rattus norvegicus]	0	4.973	10	1	1	1	1	105	11.6	9.58	244.35	1	0			High	Not Found	Not Found
High	Q99J86-1	Attractin [OS=Rattus norvegicus]	0	4.194	2	2	2	2	1	1432	158.6	7.21	288.92	2	0	100	44.32	Peak Found	High	Peak Found
High	P06759	Apolipoprotein C-III [OS=Rattus norvegicus]	0	4.114	32	2	5	2	1	101	11.1	4.77	825.64	2	0	100	24.89	High	High	High
High	P14630	apolipoprotein M [OS=Rattus norvegicus]	0	4.033	14	3	9	3	1	190	21.5	6.09	1257.45	3	0	100	2.31	High	High	High
High	P18422	Proteasome subunit alpha type-3 [OS=Rattus norvegicus]	0	2.963	5	1	1	1	1	255	28.4	5.44	205.96	1	0	100	19.4	Peak Found	Peak Found	High
High	Q7TMA5	apolipoprotein B-100 [OS=Rattus norvegicus]	0	2.937	0	2	3	2	1	4743	535.7	7.42	328.72	2	0	100	15.02	High	High	High
High	P18424	phosphatidylcholine-sterol acyltransferase [OS=Rattus norvegicus]	0	2.773	5	2	4	2	1	440	49.7	6.52	391.65	2	0	100	16.15	High	Medium	Medium
High	Q63621	Interleukin-1 receptor accessory protein [OS=Rattus norvegicus]	0	2.707	4	2	4	2	1	570	65.6	7.72	533.99	2	0	100	7.8	High	High	High
High	P15978	Class I histocompatibility antigen, Non-RT1.A alpha-1 chain [OS=Rattus norvegicus]	0	2.68	5	1	3	1	1	319	36.5	5.12	494.6	1	0	100	7.62	High	High	High
High	P60901	Proteasome subunit alpha type-6 [OS=Rattus norvegicus]	0	2.667	4	1	1	1	1	246	27.4	6.76	194.85	1	0	100	12.33	High	Peak Found	Peak Found
High	P55314	Complement component C8 beta chain [OS=Rattus norvegicus]	0	1.888	2	1	1	1	1	589	66.6	8.05	150.9	1	0	100	106.03	High	Peak Found	Peak Found
High	P51635	alcohol dehydrogenase [NADP(+)] [OS=Rattus norvegicus]	0	1.857	3	1	9	1	1	325	36.5	7.31	1555.31	1	0	100	3.47	High	High	High
High	P05065	fructose-bisphosphate aldolase A [OS=Rattus norvegicus]	0	1.839	4	1	3	1	1	364	39.3	8.09	351.8	1	0	100	12.46	High	High	High
High	P54319	Phospholipase A-2-activating protein [OS=Rattus norvegicus]	0	1.774	1	1	3	1	1	795	87	6.09	470.74	1	0	100	17.52	High	High	High
High	P19999	mannose-binding protein A [OS=Rattus norvegicus]	0	1.742	5	1	1	1	1	238	25.3	7.62	125.63	1	0	100	20.54	High	Peak Found	Peak Found
Medium	P51886	Lumican [OS=Rattus norvegicus]	0.015	1.653	3	1	3	1	1	338	38.3	6.43	405.76	1	0	100	71.62	High	High	High
Medium	Q505J8	Phenylalanine--tRNA ligase alpha subunit [OS=Rattus norvegicus]	0.015	1.535	2	1	2	1	1	508	57.7	8.28	260.43	1	0	100	49.79	High	High	Peak Found
Medium	Q5FVF9	Biotinidase [OS=Rattus norvegicus]	0.015	1.495	6	2	2	2	1	521	58	5.87	180.96	2	0	100	40.72	Peak Found	High	Medium
Medium	O54766	Zona pellucida sperm-binding protein 1 [OS=Rattus norvegicus]	0.014	1.471	6	1	3	1	1	617	67.8	6.9	218.01	1	0	100	15.83	High	High	Peak Found
Medium	P15473	Insulin-like growth factor-binding protein 3 [OS=Rattus norvegicus]	0.022	1.387	3	1	2	1	1	292	31.7	8.29	185.39	1	0	100	5.02	Peak Found	High	High
Medium	P55797	Apolipoprotein C-IV [OS=Rattus norvegicus]	0.036	1.332	5	1	2	1	1	124	14.5	9.32	218.73	1	0	100	5.48	Peak Found	High	High
Medium	D4A8G9	Zinc finger FYVE domain-containing protein 26 [OS=Rattus norvegicus]	0.035	1.319	2	2	3	2	1	2542	284	6.21	345.04	2	0	100	14.3	Medium	Peak Found	Medium
Medium	P55161	Nck-associated protein 1 [OS=Rattus norvegicus]	0.042	1.291	1	1	2	1	1	1128	128.8	6.61	302.68	1	0	100	30.07	High	Peak Found	Medium
Medium	P34064	Proteasome subunit alpha type-5 [OS=Rattus norvegicus]	0.049	1.265	8	1	1	1	1	241	26.4	4.86	134.33	1	0			Not Found	Not Found	High
Low	O55005	Roundabout homolog 1 [OS=Rattus norvegicus]	0.055	1.175	0	1	2	1	1	1651	180.6	6.28	358.64	1	0	100	19.83	High	High	Peak Found
Low	Q9WTS8	Ficolin-1 [OS=Rattus norvegicus]	0.055	1.156	6	1	2	1	1	335	36.6	7.62	178.96	1	0	100	15.73	Medium	High	Peak Found
Low	Q7TT49	Serine/threonine-protein kinase MRCK beta [OS=Rattus norvegicus]	0.054	1.126	1	1	2	1	1	1713	194.8	6.46	163.35	1	0	100	13.38	Peak Found	Peak Found	High
Low	Q811M5	Complement component c6 [OS=Rattus norvegicus]	0.054	1.112	1	1	2	1	1	934	105	6.87	262.86	1	0			Not Found	High	High
Low	P0C7J6	Leucine-rich repeat and fibronectin type III domain-containing protein 1 [OS=Rattus norvegicus]	0.054	1.102	1	1	3	1	1	766	81.9	7.74	351.68	1	0	100	7.15	Medium	Medium	High
Low	Q924S5	Lon protease homolog, mitochondrial [OS=Rattus norvegicus]	0.06	1.078	1	1	2	1	1	950	105.7	6.6	286.86	1	0	100	11.48	Peak Found	High	High
Low	A1IGU3	Rho guanine nucleotide exchange factor 37 [OS=Rattus norvegicus]	0.06	1.074	4	1	2	1	1	676	76.4	6.25	138.58	1	0	100	76.38	Medium	High	Peak Found
Low	P23739	Sucrase-isomaltase, intestinal [OS=Rattus norvegicus]	0.066	1.042	1	1	1	1	1	1841	210.2	5.94	109.78	1	0	100	81.8	High	Peak Found	Peak Found
Low	O88658	Kinesin-like protein KIF1B [OS=Rattus norvegicus]	0.077	0.983	1	1	1	1	1	1816	204	5.64	37.56	1	0	100	7.32	High	Peak Found	Peak Found
Low	P31722	Complement C1q subcomponent subunit C [OS=Rattus norvegicus]	0.075	0.933	4	1	1	1	1	245	25.7	8.32	128.98	1	0	100	12.8	Peak Found	High	Peak Found
Low	P07151	Beta-2-microglobulin [OS=Rattus norvegicus]	0.075	0.933	7	1	1	1	1	119	13.7	8	162.62	1	0	100	12.12	Peak Found	Peak Found	High
Low	Q99M64	Phosphatidylinositol 4-kinase type 2-alpha [OS=Rattus norvegicus]	0.075	0.927	9	1	1	1	1	478	54.3	8.07	63.83	1	0	100	6.64	High	Peak Found	Peak Found
Low	Q9ET55	Nocturnin [OS=Rattus norvegicus]	0.093	0.915	2	1	2	1	1	428	48.1	6.79	93.88	1	0	100	11.78	Peak Found	Medium	High
Low	Q05343	retinoic acid receptor RXR-alpha [OS=Rattus norvegicus]	0.117	0.908	9	1	1	1	1	467	51.2	7.64	12.99	1	0	100	68.94	Not Found	High	Peak Found
Low	P30121	Metalloproteinase inhibitor 2 [OS=Rattus norvegicus]	0.116	0.898	15	1	1	1	1	220	24.3	7.49	17.91	1	0	100	77.03	Peak Found	Peak Found	High
Low	Q66HF8	Aldehyde dehydrogenase X, mitochondrial [OS=Rattus norvegicus]	0.121	0.893	4	1	2	1	1	519	57.6	7.06	200.92	1	0	100	20.51	Medium	Not Found	High
Low	D3ZZ80	Obscurin-like protein 1 [OS=Rattus norvegicus]	0.127	0.885	1	1	1	1	1	1805	197.7	5.36	108.54	1	0	100	22.62	Peak Found	High	Peak Found
Low	Q9QUL6	Vesicle-fusing ATPase [OS=Rattus norvegicus]	0.126	0.884	1	1	3	1	1	744	82.6	6.99	455.81	1	0	100	52.26	Medium	High	Medium
Low	P69060	N-acylneuraminate cytidylyltransferase [OS=Rattus norvegicus]	0.125	0.882	2	1	3	1	1	432	48.1	8.22	439.68	1	0	100	7.83	Medium	High	Medium
Low	Q63505	General transcription factor 3C polypeptide 1 [OS=Rattus norvegicus]	0.124	0.877	0	1	3	1	1	2148	242.2	7.5	431.29	1	0	100	6.69	Medium	Medium	High
Low	P22086	Alpha-2C adrenergic receptor [OS=Rattus norvegicus]	0.124	0.875	9	1	1	1	1	458	49.8	9.99	19.71	1	0	100		High	Not Found	Not Found
Low	P00689	Pancreatic alpha-amylase [OS=Rattus norvegicus]	0.123	0.874	1	1	3	1	1	508	57.1	8.07	313.07	1	0	100	8.26	High	Medium	Medium
Low	P29315	Ribonuclease inhibitor [OS=Rattus norvegicus]	0.14	0.865	9	1	1	1	1	456	49.9	4.79	60.65	1	0	100	77	Peak Found	Peak Found	High
Low	P16617	phosphoglycerate kinase 1 [OS=Rattus norvegicus]	0.139	0.85	4	1	1	1	1	417	44.5	7.9	176.48	1	0	100	15.4	Peak Found	Peak Found	High
Low	Q5J3G9	vomeronasal type-1 receptor 95 [OS=Rattus norvegicus]	0.155	0.827	4	1	3	1	1	314	35.7	8.92	426.27	1	0	100	2.27	High	High	Medium
Low	B4F785	pikachurin [OS=Rattus norvegicus]	0.16	0.821	4	1	1	1	1	1005	109.6	6.96	15.44	1	0			Not Found	High	Not Found
Low	P22062	protein-L-isoaspartate(D-aspartate) O-methyltransferase [OS=Rattus norvegicus]	0.176	0.797	17	1	1	1	1	227	24.6	7.68	17.2	1	0			High	Not Found	Not Found
Low	D4A770	protein C12orf4 homolog [OS=Rattus norvegicus]	0.186	0.793	7	1	1	1	1	552	63.6	6.13	17.7	1	0	100		High	Not Found	Not Found
Low	P52944	PDZ and LIM domain protein 1 [OS=Rattus norvegicus]	0.213	0.78	5	1	1	1	1	327	35.6	7.24	148.14	1	0	100	9.57	Peak Found	High	Peak Found
Low	O55164	multiple PDZ domain protein [OS=Rattus norvegicus]	0.218	0.778	2	1	1	1	1	2054	218.5	5.05	42.33	1	0	100	108.19	Peak Found	Not Found	High
Low	O55007	Ral GTPase-activating protein subunit alpha-1 [OS=Rattus norvegicus]	0.239	0.76	1	1	1	1	1	2035	229.3	6.09	141.24	1	0	100	8.48	Peak Found	Peak Found	High
Low	P61765-2	Isoform 2 of Syntaxin-binding protein 1 [OS=Rattus norvegicus]	0.265	0.735	6	1	1	1	1	603	68.7	6.77	9.63	1	0	100	111.2	Peak Found	Peak Found	High
Low	O08838	amphiphysin [OS=Rattus norvegicus]	0.262	0.735	5	1	1	1	1	683	74.8	4.64	17.71	1	0	100	65.82	High	Peak Found	Peak Found
Low	Q64604	Receptor-type tyrosine-protein phosphatase F [OS=Rattus norvegicus]	0.261	0.729	2	1	1	1	1	1898	211.4	6.68	15.74	1	0			Not Found	High	Not Found
Low	Q9Z136	Hamartin [OS=Rattus norvegicus]	0.265	0.725	4	1	1	1	1	1163	128.9	6.32	6.58	1	0	100	20.8	High	Peak Found	Not Found
Low	Q4V8K2	Beta-catenin-like protein 1 [OS=Rattus norvegicus]	0.285	0.71	7	1	1	1	1	563	64.9	5.05	15.04	1	0			Medium	Not Found	Not Found
Low	Q5D006	Ubiquitin carboxyl-terminal hydrolase 11 [OS=Rattus norvegicus]	0.316	0.699	4	1	1	1	1	921	105.2	4.97	17.88	1	0			Medium	Not Found	Not Found
Low	O70141	Semaphorin-6B [OS=Rattus norvegicus]	0.314	0.698	5	1	1	1	1	887	95.7	8.29	10.2	1	0			Not Found	Medium	Not Found
Low	Q8R5L7	fibroblast growth factor 14 [OS=Rattus norvegicus]	0.323	0.687	15	1	1	1	1	247	27.7	10.05	44.44	1	0			Not Found	Medium	Not Found
Low	Q5FVJ0-2	Isoform 2 of Protein RUFY3 [OS=Rattus norvegicus]	0.325	0.671	7	1	1	1	1	487	55	5.2	18.83	1	0	100	67.42	Medium	Peak Found	Not Found
Low	P29534	Vascular cell adhesion protein 1 [OS=Rattus norvegicus]	0.323	0.667	1	1	1	1	1	739	81.2	5.24	58.95	1	0	100	10.01	Peak Found	Peak Found	Medium
Low	A1L1K8	Intracellular hyaluronan-binding protein 4 [OS=Rattus norvegicus]	0.326	0.663	6	1	1	1	1	411	45.8	6.84	73.58	1	0	100	6.96	Peak Found	Medium	Peak Found
Low	Q501R9	Next to BRCA1 gene 1 protein [OS=Rattus norvegicus]	0.335	0.656	4	1	1	1	1	983	109.8	5.29	33.58	1	0			Not Found	Not Found	Medium
Low	Q6P7Q1	BRISC and BRCA1-A complex member 2 [OS=Rattus norvegicus]	0.333	0.655	8	1	1	1	1	383	43.5	5.94	7.78	1	0			Not Found	Not Found	Medium
Low	P40329	arginine--tRNA ligase, cytoplasmic [OS=Rattus norvegicus]	0.332	0.655	6	1	1	1	1	660	75.8	7.05	33.6	1	0			Not Found	Medium	Not Found
Low	Q62809	noggin [OS=Rattus norvegicus]	0.33	0.652	10	1	1	1	1	144	16.1	9.67	113.96	1	0	100	5.26	Medium	Peak Found	Peak Found
Low	P35570	Insulin receptor substrate 1 [OS=Rattus norvegicus]	0.338	0.652	4	1	1	1	1	1235	131.1	8.75	17.36	1	0			Medium	Not Found	Not Found
Low	Q64268	Heparin cofactor 2 [OS=Rattus norvegicus]	0.347	0.64	1	1	1	1	1	479	54.5	6.96	113.14	1	0	100	11.84	Medium	Peak Found	Peak Found
Low	Q62774	unconventional myosin-Ia [OS=Rattus norvegicus]	0.345	0.637	1	1	1	1	1	842	97.2	9.33	41.78	1	0	100	17.48	Peak Found	Peak Found	Medium
Low	Q6RI88	Electrogenic sodium bicarbonate cotransporter 4 [OS=Rattus norvegicus]	0.348	0.63	2	1	1	1	1	1112	123.9	8.16	56.8	1	0			Not Found	Medium	Not Found
Low	Q05941	Neuronal acetylcholine receptor subunit alpha-7 [OS=Rattus norvegicus]	0.361	0.616	9	1	1	1	1	502	56.5	6.58	14.69	1	0	100	77.48	Medium	Not Found	Peak Found
Low	Q9QZK8	Deoxyribonuclease-2-alpha [OS=Rattus norvegicus]	0.36	0.612	5	1	2	1	1	350	38.2	7.91	90.54	1	0			Not Found	Medium	Medium
Low	Q6AYF6	Glycosyltransferase 8 domain-containing protein 1 [OS=Rattus norvegicus]	0.358	0.612	2	1	2	1	1	371	42.1	9.42	214.44	1	0	100	22.47	Medium	Peak Found	Medium
Low	O08770	Platelet glycoprotein V [OS=Rattus norvegicus]	0.361	0.61	1	1	1	1	1	567	63.3	8.69	78.42	1	0	100	19.97	Not Found	Peak Found	Medium
Low	P97826	Steroidogenic acute regulatory protein, mitochondrial [OS=Rattus norvegicus]	0.359	0.609	5	1	1	1	1	284	31.5	8.72	113.97	1	0	100	100.15	Medium	Peak Found	Peak Found
Low	D3ZPX4	Plexin-A3 [OS=Rattus norvegicus]	0.362	0.596	1	1	1	1	1	1872	207.8	7.14	72.72	1	0			Not Found	Not Found	Medium
Low	P49805	regulator of G-protein signaling 9 [OS=Rattus norvegicus]	0.364	0.595	4	1	1	1	1	677	77.1	9.32	29.87	1	0			Not Found	Medium	Not Found
Low	Q5RK27	Solute carrier family 12 member 7 [OS=Rattus norvegicus]	0.358	0.59	4	1	1	1	1	1083	119.3	6.58	14.41	1	0	100	3.34	Medium	Peak Found	Peak Found
Low	P58775	Tropomyosin beta chain [OS=Rattus norvegicus]	0.36	0.588	4	1	2	1	1	284	32.8	4.7	179.07	1	0	100	1.12	Medium	Medium	Peak Found
Low	D3ZA50	Kelch-like protein 15 [OS=Rattus norvegicus]	0.358	0.587	7	1	1	1	1	604	69.7	6.49	16.59	1	0			Not Found	Medium	Not Found
Low	Q9ESQ7	PH and SEC7 domain-containing protein 1 [OS=Rattus norvegicus]	0.384	0.579	2	1	1	1	1	649	70.8	7.64	79.59	1	0	100	18.61	Peak Found	Peak Found	Medium
Low	Q5FWT1	protein FAM98A [OS=Rattus norvegicus]	0.401	0.572	9	1	1	1	1	515	55	8.91	17.4	1	0	100	4.11	Medium	Peak Found	Not Found
Low	P35559	insulin-degrading enzyme [OS=Rattus norvegicus]	0.399	0.571	3	1	1	1	1	1019	117.6	6.61	48.23	1	0	100	16.8	Medium	Peak Found	Peak Found
Low	F1LQY6	N-terminal EF-hand calcium-binding protein 2 [OS=Rattus norvegicus]	0.397	0.57	3	1	2	1	1	389	43.5	5.14	93.45	1	0	100	21.4	Peak Found	Peak Found	Medium
Low	P47196	RAC-alpha serine/threonine-protein kinase [OS=Rattus norvegicus]	0.395	0.563	8	1	1	1	1	480	55.7	5.9	15.21	1	0			Not Found	Medium	Not Found
