# Supplementary material for: Dataset of Rat and Human Serum Proteomes Derived from Differential Depletion Strategies prior to Mass Spectrometry
Source: Data Brief. 2020 May 6;30:105657. doi: 10.1016/j.dib.2020.105657 (PMC7221165; doi:10.1016/j.dib.2020.105657)
Supplement: Supplementary file 1 [file mmc1.zip › Supplemenrat Table 3D.xlsx]

## Sheet: Rat-Albusorb-Sequest HT
Protein FDR Confidence: Combined	Accession	Description	Exp. q-value: Combined	Sum PEP Score	Coverage [%]	# Peptides	# PSMs	# Unique Peptides	# Protein Groups	# AAs	MW [kDa]	calc. pI	Score Sequest HT: Sequest HT	# Peptides (by Search Engine): Sequest HT	# Razor Peptides	Abundances (Grouped): Sample	Abundances (Grouped) CV [%]: Sample	Found in Sample: [S1] F1: Sample, 1	Found in Sample: [S2] F2: Sample, 2	Found in Sample: [S3] F3: Sample, 3
High	P14046	Alpha-1-inhibitor 3 [OS=Rattus norvegicus]	0	1158.85	66	114	959	34	1	1477	163.7	6.04	2415.02	114	95	100	5.33	High	High	High
High	Q03626-1	Murinoglobulin-1 [OS=Rattus norvegicus]	0	1143.56	66	112	965	38	1	1487	165.2	6.01	2368.23	112	12	100	5.46	High	High	High
High	Q63041	Alpha-1-macroglobulin [OS=Rattus norvegicus]	0	900.238	66	107	703	107	1	1500	167	6.9	1433.35	107	0	100	7.61	High	High	High
High	P02770	Serum albumin [OS=Rattus norvegicus]	0	832.256	90	88	686	88	1	608	68.7	6.48	1856.55	88	0	100	2.5	High	High	High
High	P01026	Complement C3 [OS=Rattus norvegicus]	0	774.388	70	120	527	120	1	1663	186.3	6.54	1120.82	120	0	100	1.54	High	High	High
High	Q6IE52	Murinoglobulin-2 [OS=Rattus norvegicus]	0	686.242	57	87	645	17	1	1448	161.5	6.6	1513.52	87	0	100	10.04	High	High	High
High	P12346-1	Serotransferrin [OS=Rattus norvegicus]	0	644.334	73	81	486	81	1	698	76.3	7.28	1157.08	81	0	100	5.2	High	High	High
High	P13635	Ceruloplasmin [OS=Rattus norvegicus]	0	524.217	60	73	349	73	1	1059	120.8	5.58	755.15	73	0	100	5.38	High	High	High
High	P17475	Alpha-1-antiproteinase [OS=Rattus norvegicus]	0	363.214	66	43	332	43	1	411	46.1	6.07	664.78	43	0	100	15.51	High	High	High
High	P05544	Serine protease inhibitor A3L [OS=Rattus norvegicus]	0	359.477	69	38	271	31	1	413	46.2	5.67	702.46	38	11	100	5.78	High	High	High
High	P05545	Serine protease inhibitor A3K [OS=Rattus norvegicus]	0	316.401	71	35	249	28	1	416	46.5	5.44	590.61	35	0	100	11.01	High	High	High
High	P20760	Ig gamma-2A chain C region [OS=Rattus norvegicus]	0	293.8	69	30	375	25	1	322	35.2	7.68	985.51	30	8	100	9.36	High	High	High
High	P06866-1	Haptoglobin [OS=Rattus norvegicus]	0	278.83	64	33	242	33	1	347	38.5	6.54	531.02	33	0	100	5.86	High	High	High
High	P01048	T-kininogen 1 [OS=Rattus norvegicus]	0	261.885	53	31	217	15	1	430	47.7	6.52	495.59	31	20	100	16.3	High	High	High
High	P08932	T-kininogen 2 [OS=Rattus norvegicus]	0	253.081	64	29	206	8	1	430	47.7	6.35	458.97	29	5	100	12.17	High	High	High
High	P10959	Carboxylesterase 1C [OS=Rattus norvegicus]	0	224.653	58	29	132	29	1	549	60.1	5.73	298.76	29	0	100	5.21	High	High	High
High	Q63416	Inter-alpha-trypsin inhibitor heavy chain H3 [OS=Rattus norvegicus]	0	207.322	45	36	142	36	1	887	99	6.25	255.04	36	0	100	32.58	High	High	High
High	P06238	alpha-2-macroglobulin [OS=Rattus norvegicus]	0	195.022	34	39	129	37	1	1472	163.7	6.29	221.14	39	0	100	4.65	High	High	High
High	P20059	Hemopexin [OS=Rattus norvegicus]	0	187.253	61	32	171	32	1	460	51.3	7.65	326.05	32	0	100	5.65	High	High	High
High	P20761	Ig gamma-2b chain C region [OS=Rattus norvegicus]	0	153.865	49	18	146	18	1	333	36.5	7.64	284.35	18	0	100	9.55	High	High	High
High	P02091	Hemoglobin subunit beta-1 [OS=Rattus norvegicus]	0	149.204	91	20	93	6	1	147	16	8.07	204.26	20	13	100	5.62	High	High	High
High	P09006	Serine protease inhibitor A3N [OS=Rattus norvegicus]	0	140.2	49	25	88	25	1	418	46.6	5.47	189.77	25	0	100	8.49	High	High	High
High	P01946	Hemoglobin subunit alpha-1/2 [OS=Rattus norvegicus]	0	134.263	83	14	100	14	1	142	15.3	7.97	255.7	14	0	100	12.16	High	High	High
High	P11517	Hemoglobin subunit beta-2 [OS=Rattus norvegicus]	0	128.624	82	18	83	4	1	147	16	8.79	177.06	18	0	100	16.76	High	High	High
High	P18292	Prothrombin [OS=Rattus norvegicus]	0	126.497	45	30	90	30	1	617	70.4	6.71	156.84	30	0	100	5.15	High	High	High
High	P01835	Ig kappa chain C region, B allele [OS=Rattus norvegicus]	0	124.732	100	14	85	9	1	106	11.6	5.16	236.18	14	0	100	15.44	High	High	High
High	P01836	Ig kappa chain C region, A allele [OS=Rattus norvegicus]	0	121.304	100	15	77	10	1	106	11.7	5.16	202.93	15	6	100	7.09	High	High	High
High	P04639	Apolipoprotein A-I [OS=Rattus norvegicus]	0	118.595	71	23	86	23	1	259	30	5.74	160.27	23	0	100	19.04	High	High	High
High	P08649	Complement C4 [OS=Rattus norvegicus]	0	105.949	15	16	57	16	1	1737	192	7.33	125.7	16	0	100	42.58	High	High	High
High	P02651	Apolipoprotein A-IV [OS=Rattus norvegicus]	0	94.312	67	23	60	23	1	391	44.4	5.22	107.57	23	0	100	18.09	High	High	High
High	P36953	Afamin [OS=Rattus norvegicus]	0	93.638	46	27	70	27	1	608	69.3	6.21	105.58	27	0	100	3.12	High	High	High
High	P24090	Alpha-2-HS-glycoprotein [OS=Rattus norvegicus]	0	90.489	45	14	58	14	1	352	38	6.51	131.65	14	0	100	13.72	High	High	High
High	P04276	vitamin D-binding protein [OS=Rattus norvegicus]	0	84.869	59	24	53	24	1	476	53.5	5.86	89.02	24	0	100	13.72	High	High	High
High	P02650	Apolipoprotein E [OS=Rattus norvegicus]	0	82.138	57	21	64	21	1	312	35.7	5.27	111.25	21	0	100	16	High	High	High
High	P01015	Angiotensinogen [OS=Rattus norvegicus]	0	74.585	37	16	48	16	1	477	51.9	5.57	101.66	16	0	100	32.52	High	High	High
High	P20759	Ig gamma-1 chain C region [OS=Rattus norvegicus]	0	67.205	38	10	83	5	1	326	35.9	6.89	173.69	10	0	100	30.75	High	High	High
High	P23764	Glutathione peroxidase 3 [OS=Rattus norvegicus]	0	67.184	41	14	47	14	1	226	25.4	8.12	84.67	14	0	100	0.45	High	High	High
High	P31211	corticosteroid-binding globulin [OS=Rattus norvegicus]	0	62.08	34	12	39	12	1	396	44.6	4.98	70.24	12	0	100	24.76	High	High	High
High	P20767	Ig lambda-2 chain C region [OS=Rattus norvegicus]	0	61.201	97	12	65	12	1	104	11.3	5.99	104.09	12	0	100	6.34	High	High	High
High	P08934-1	kininogen-1 [OS=Rattus norvegicus]	0	54.78	19	12	34	7	1	639	70.9	6.8	56.87	12	0	100	148.5	High	High	High
High	P02764	Alpha-1-acid glycoprotein [OS=Rattus norvegicus]	0	53.295	42	9	43	9	1	205	23.6	5.91	83.14	9	0	100	13.75	High	High	High
High	Q63556	Serine protease inhibitor A3M [OS=Rattus norvegicus]	0	39.21	35	9	19	9	1	412	46.1	5.92	47.28	9	0	100	7.02	High	High	High
High	P02767	Transthyretin [OS=Rattus norvegicus]	0	34.961	69	9	21	9	1	147	15.7	6.16	33.91	9	0	100	3.39	High	High	High
High	P05371	Clusterin [OS=Rattus norvegicus]	0	32.749	24	9	17	9	1	447	51.3	5.71	30.57	9	0	100	9.79	High	High	High
High	Q99J86-1	Attractin [OS=Rattus norvegicus]	0	31.85	10	11	23	11	1	1432	158.6	7.21	24.32	11	0	100	26.34	High	High	High
High	Q64240	Protein AMBP [OS=Rattus norvegicus]	0	30.956	24	6	21	6	1	349	38.8	6	50.99	6	0	100	8.83	High	High	High
High	P06399	Fibrinogen alpha chain [OS=Rattus norvegicus]	0	29.829	15	8	20	8	1	782	86.6	5.74	34.49	8	0	100	3.96	High	High	High
High	Q7TMA5	apolipoprotein B-100 [OS=Rattus norvegicus]	0	26.887	3	10	15	10	1	4743	535.7	7.42	8.83	10	0	100	17.78	High	High	High
High	P23680	Serum amyloid P-component [OS=Rattus norvegicus]	0	26.827	33	8	17	8	1	228	26.2	5.69	21.71	8	0	100	5.65	High	High	High
High	P48199	C-reactive protein [OS=Rattus norvegicus]	0	26.06	25	4	53	4	1	230	25.5	5	89.78	4	0	100	11.09	High	High	High
High	Q9QX79	Fetuin-B [OS=Rattus norvegicus]	0	25.936	35	8	16	8	1	378	41.5	7.09	20.32	8	0	100	25.2	High	High	High
High	P60711	Actin, cytoplasmic 1 [OS=Rattus norvegicus]	0	25.784	33	8	15	8	1	375	41.7	5.48	13.5	8	0	100	6.04	High	High	High
High	Q62930	complement component C9 [OS=Rattus norvegicus]	0	25.552	20	8	18	8	1	554	62.2	5.69	25.69	8	0	100	29.37	High	High	High
High	Q99PS8	Histidine-rich glycoprotein [OS=Rattus norvegicus]	0	25.08	16	9	22	9	1	525	59	7.84	24.82	9	0	100	4.2	High	High	High
High	Q6P6T1	Complement C1s subcomponent [OS=Rattus norvegicus]	0	23.505	17	12	20	12	1	688	77	4.77	15.52	12	0	100	11.48	High	High	High
High	P01681	Ig kappa chain V region S211 [OS=Rattus norvegicus]	0	23.211	39	3	10	3	1	109	11.9	7.93	33.97	3	0	100	12.49	High	High	High
High	P51886	Lumican [OS=Rattus norvegicus]	0	22.473	33	8	16	8	1	338	38.3	6.43	13.12	8	0	100	12.56	High	High	High
High	Q63678	Zinc-alpha-2-glycoprotein [OS=Rattus norvegicus]	0	19.257	19	7	12	7	1	296	34	6.24	11.93	7	0	100	5.08	High	High	High
High	Q5FVF9	Biotinidase [OS=Rattus norvegicus]	0	18.296	12	4	9	4	1	521	58	5.87	17.05	4	0	100	25.54	High	High	High
High	Q9WUW3	Complement factor I [OS=Rattus norvegicus]	0	17.433	17	7	13	7	1	604	67.3	7.42	12.65	7	0	100	15.86	High	High	High
High	Q63621	Interleukin-1 receptor accessory protein [OS=Rattus norvegicus]	0	13.614	9	4	7	4	1	570	65.6	7.72	6.57	4	0	100	24.91	High	High	High
High	P55159	Serum paraoxonase/arylesterase 1 [OS=Rattus norvegicus]	0	13.154	17	4	10	4	1	355	39.3	5.22	13.09	4	0	100	14.85	High	High	High
High	P00762	Anionic trypsin-1 [OS=Rattus norvegicus]	0	12.964	8	1	6	1	1	246	25.9	4.89	28.48	1	0	100	12.82	High	High	High
High	P04638	Apolipoprotein A-II [OS=Rattus norvegicus]	0	12.661	20	2	8	2	1	102	11.4	6.65	11.96	2	0	100	12.68	High	High	High
High	Q08420	Extracellular superoxide dismutase [Cu-Zn] [OS=Rattus norvegicus]	0	12.548	23	4	7	4	1	244	26.6	6.6	13.7	4	0	100	31.61	High	High	High
High	Q8R2H5	Phosphatidylinositol-glycan-specific phospholipase D [OS=Rattus norvegicus]	0	11.102	7	5	8	5	1	843	93.7	6.65	9.32	5	0	100	12.93	High	High	High
High	P02454	Collagen alpha-1(I) chain [OS=Rattus norvegicus]	0	9.704	2	2	5	2	1	1453	137.9	5.92	5.53	2	0	100	9.32	High	High	High
High	P53813	Vitamin K-dependent protein S [OS=Rattus norvegicus]	0	9.253	5	3	5	3	1	675	74.6	5.48	10.34	3	0	100	14.67	High	High	High
High	P00689	Pancreatic alpha-amylase [OS=Rattus norvegicus]	0	8.725	9	4	6	4	1	508	57.1	8.07	2.56	4	0	100	22.02	High	High	High
High	P02761	Major urinary protein [OS=Rattus norvegicus]	0	8.482	21	3	6	3	1	181	20.7	6.21	6.9	3	0	100	16.93	Peak Found	High	High
High	P04916	Retinol-binding protein 4 [OS=Rattus norvegicus]	0	8.478	16	4	7	4	1	201	23.2	5.99	6.68	4	0	100	32	High	High	High
High	P01883	Ig delta chain C region [OS=Rattus norvegicus]	0	7.423	11	2	6	2	1	202	22.4	8.66	5.11	2	0	100	18.77	High	High	High
High	Q6IMF3	Keratin, type II cytoskeletal 1 [OS=Rattus norvegicus]	0	7.11	4	2	4	2	1	625	64.8	7.87	9.27	2	0	100	17.4	High	High	High
High	Q6IFV3	Keratin, type I cytoskeletal 15 [OS=Rattus norvegicus]	0	6.548	6	2	5	1	1	447	48.8	4.86	1.69	2	0			Not Found	High	High
High	P14630	apolipoprotein M [OS=Rattus norvegicus]	0	5.821	15	3	8	3	1	190	21.5	6.09	3.37	3	0	100	11.82	High	High	High
High	P55797	Apolipoprotein C-IV [OS=Rattus norvegicus]	0	5.778	15	3	4	3	1	124	14.5	9.32	2.44	3	0	100	46.23	High	High	High
High	P18424	phosphatidylcholine-sterol acyltransferase [OS=Rattus norvegicus]	0	5.748	8	3	6	3	1	440	49.7	6.52	0	3	0	100	9.66	High	High	High
High	P14272	Plasma kallikrein [OS=Rattus norvegicus]	0	5.317	5	3	3	3	1	638	71.2	8.07	1.9	3	0	100	37.84	High	High	High
High	P35704	Peroxiredoxin-2 [OS=Rattus norvegicus]	0	5.011	19	3	4	3	1	198	21.8	5.59	2.45	3	0	100	45.98	High	High	High
High	P29534	Vascular cell adhesion protein 1 [OS=Rattus norvegicus]	0	4.96	3	2	2	2	1	739	81.2	5.24	0	2	0	100	7.56	Peak Found	High	Peak Found
High	P07151	Beta-2-microglobulin [OS=Rattus norvegicus]	0	4.797	14	2	5	2	1	119	13.7	8	3.46	2	0	100	22.75	High	High	High
High	P02466	Collagen alpha-2(I) chain [OS=Rattus norvegicus]	0	4.304	1	1	2	1	1	1372	129.5	9.33	2.35	1	0	100	22.67	High	Peak Found	High
High	Q6IFW6	Keratin, type I cytoskeletal 10 [OS=Rattus norvegicus]	0	4.195	3	2	5	1	1	526	56.5	5.15	1.69	2	1	100	9.04	Peak Found	Medium	High
High	P18422	Proteasome subunit alpha type-3 [OS=Rattus norvegicus]	0	4.14	5	1	3	1	1	255	28.4	5.44	5.46	1	0	100	26.19	High	High	High
High	P23785	Granulins [OS=Rattus norvegicus]	0	3.996	2	1	2	1	1	588	63.3	6.47	1.77	1	0	100	2.13	High	Not Found	High
High	P49744	Thrombospondin-4 [OS=Rattus norvegicus]	0	3.924	3	2	4	2	1	980	108.1	4.75	0	2	0	100	15.11	High	High	High
High	P20766	Ig lambda-1 chain C region [OS=Rattus norvegicus]	0	3.645	20	1	3	1	1	104	11.6	5.85	0	1	0	100	7.75	High	Medium	High
High	P06765	Platelet factor 4 [OS=Rattus norvegicus]	0	3.563	23	2	4	2	1	105	11.3	9.5	0	2	0	100	14.01	High	High	High
High	Q6P6Q2	keratin, type II cytoskeletal 5 [OS=Rattus norvegicus]	0	3.434	2	1	2	1	1	576	61.8	7.8	3.53	1	0	100	31.12	Peak Found	High	High
High	P19999	mannose-binding protein A [OS=Rattus norvegicus]	0	3.122	5	1	3	1	1	238	25.3	7.62	2.12	1	0	100	10.84	High	High	High
High	P01805	Ig heavy chain V region IR2 [OS=Rattus norvegicus]	0	2.962	6	1	2	1	1	142	16	8.24	1.71	1	0	100	41.78	Medium	High	Peak Found
High	P47967	galectin-5 [OS=Rattus norvegicus]	0	2.951	6	1	1	1	1	145	16.2	6.67	1.66	1	0	100	12.15	Peak Found	High	Peak Found
High	Q64268	Heparin cofactor 2 [OS=Rattus norvegicus]	0	2.581	3	1	1	1	1	479	54.5	6.96	0	1	0	100	57.63	Peak Found	High	Peak Found
High	P62749	Hippocalcin-like protein 1 [OS=Rattus norvegicus]	0	2.555	10	1	5	1	1	193	22.3	5.5	15.39	1	0	100	9.12	High	High	High
High	P19939	Apolipoprotein C-I [OS=Rattus norvegicus]	0	2.53	10	1	3	1	1	88	9.9	9.09	5.54	1	0	100	18.41	High	High	High
High	Q8CIZ5	deleted in malignant brain tumors 1 protein [OS=Rattus norvegicus]	0	2.508	1	1	3	1	1	1418	155.6	5.16	0	1	0	100	16.47	High	High	High
High	P23739	Sucrase-isomaltase, intestinal [OS=Rattus norvegicus]	0.008	2.367	1	1	1	1	1	1841	210.2	5.94	2.18	1	0	100	35.42	High	Peak Found	Peak Found
High	P15978	Class I histocompatibility antigen, Non-RT1.A alpha-1 chain [OS=Rattus norvegicus]	0.008	2.335	5	1	2	1	1	319	36.5	5.12	0	1	0	100	11.47	Peak Found	High	High
High	Q62975	Protein Z-dependent protease inhibitor [OS=Rattus norvegicus]	0.008	2.003	7	2	4	2	1	436	50.2	6.81	0	2	0	100	76.3	High	Medium	High
High	P06759	Apolipoprotein C-III [OS=Rattus norvegicus]	0.008	1.77	16	2	5	2	1	101	11.1	4.77	0	2	0	100	37.67	High	High	High
Low	P25236	Selenoprotein P [OS=Rattus norvegicus]	0.091	1.47	4	1	2	1	1	385	43.1	7.36	0	1	0	100	17.97	Peak Found	High	High
Low	Q8CGS5	Zinc phosphodiesterase ELAC protein 2 [OS=Rattus norvegicus]	0.098	1.448	1	1	3	1	1	827	92.3	7.37	5.63	1	0	100	13.13	High	High	High
Low	Q5U2Y6	Tuftelin-interacting protein 11 [OS=Rattus norvegicus]	0.104	1.363	1	1	2	1	1	837	96.1	5.95	0	1	0	100	51.33	Peak Found	Medium	High
Low	P22985	Xanthine dehydrogenase/oxidase [OS=Rattus norvegicus]	0.104	1.36	1	1	2	1	1	1331	146.1	7.25	0	1	0	100		High	Medium	Not Found
Low	Q1JU68	Eukaryotic translation initiation factor 3 subunit A [OS=Rattus norvegicus]	0.169	1.249	4	2	2	2	1	1354	163.1	6.77	0	2	0	100	52.43	Medium	Medium	Peak Found
Low	Q64057	Alpha-aminoadipic semialdehyde dehydrogenase [OS=Rattus norvegicus]	0.168	1.229	5	1	1	1	1	539	58.7	7.87	0	1	0	100	89.8	High	Peak Found	Peak Found
Low	O54874-1	Serine/threonine-protein kinase MRCK alpha [OS=Rattus norvegicus]	0.188	1.191	2	1	1	1	1	1732	196.9	6.73	0	1	0			Not Found	Not Found	High
Low	Q68FP1	Gelsolin [OS=Rattus norvegicus]	0.186	1.171	1	1	1	1	1	780	86	6.09	0	1	0	100	25.96	Peak Found	Peak Found	High
Low	Q9JKU3	Intraflagellar transport protein 172 homolog [OS=Rattus norvegicus]	0.206	1.128	0	1	3	1	1	1749	197.5	6.05	0	1	0	100	14.35	Medium	Peak Found	High
Low	P17559	Uteroglobin [OS=Rattus norvegicus]	0.204	1.113	10	1	1	1	1	96	10.4	5.01	0	1	0	100	13.02	High	Peak Found	Peak Found
Low	Q792I0	Protein lin-7 homolog C [OS=Rattus norvegicus]	0.217	1.081	6	1	2	1	1	197	21.8	8.43	0	1	0	100	28.85	Peak Found	High	High
Low	Q7M730	Sodium channel subunit beta-4 [OS=Rattus norvegicus]	0.221	1.047	12	1	1	1	1	228	25.2	8.48	0	1	0			Not Found	High	Not Found
Low	P54319	Phospholipase A-2-activating protein [OS=Rattus norvegicus]	0.219	1.029	1	1	3	1	1	795	87	6.09	5.97	1	0	100	3.1	Medium	High	High
Low	Q4KM73	UMP-CMP kinase [OS=Rattus norvegicus]	0.218	1.028	9	1	1	1	1	196	22.2	5.83	2.21	1	0	100	15.1	Peak Found	Peak Found	High
Low	P58775	Tropomyosin beta chain [OS=Rattus norvegicus]	0.223	1.009	4	1	3	1	1	284	32.8	4.7	0	1	0	100	23.83	Medium	Medium	High
Low	P28841	Neuroendocrine convertase 2 [OS=Rattus norvegicus]	0.22	1.005	4	1	1	1	1	637	70.7	6.34	0	1	0	100	27.27	Peak Found	High	Peak Found
Low	D4A7T3	Bromodomain testis-specific protein [OS=Rattus norvegicus]	0.219	1.004	4	1	1	1	1	952	106.7	9.1	0	1	0	100	84.19	Peak Found	Peak Found	High
Low	O55005	Roundabout homolog 1 [OS=Rattus norvegicus]	0.229	0.985	0	1	2	1	1	1651	180.6	6.28	0	1	0	100	6.76	High	Peak Found	Medium
Low	P48807	Fibroblast growth factor 5 [OS=Rattus norvegicus]	0.271	0.972	5	1	1	1	1	266	29.2	10.49	1.61	1	0	100	64.64	Peak Found	Peak Found	High
Low	D3ZHH1	Delta-like protein 4 [OS=Rattus norvegicus]	0.276	0.959	5	1	2	1	1	686	74.9	7.42	0	1	0	100	55.82	Medium	Peak Found	Medium
Low	Q62825	exocyst complex component 3 [OS=Rattus norvegicus]	0.274	0.947	1	1	2	1	1	755	86.4	6.11	0	1	0	100		High	Medium	Not Found
Low	F1MA98	Nucleoprotein TPR [OS=Rattus norvegicus]	0.278	0.936	0	1	3	1	1	2360	267.1	5	0	1	0	100	22.72	High	High	High
Low	Q9Z173-1	Adhesion G protein-coupled receptor L3 [OS=Rattus norvegicus]	0.273	0.934	2	1	1	1	1	1550	172.3	6.68	0	1	0	100		Not Found	High	Not Found
Low	P81828	Urinary protein 2 [OS=Rattus norvegicus]	0.272	0.93	14	1	1	1	1	101	11.1	7.56	0	1	0			Not Found	Not Found	High
Low	O35889-1	Afadin [OS=Rattus norvegicus]	0.299	0.91	2	1	1	1	1	1829	207.5	6.16	0	1	0	100	83.8	Peak Found	High	Peak Found
Low	Q64542	Plasma membrane calcium-transporting ATPase 4 [OS=Rattus norvegicus]	0.298	0.903	2	1	1	1	1	1203	133	6.57	0	1	0	100	20.3	High	Peak Found	Peak Found
Low	Q6QA69	1-acylglycerol-3-phosphate O-acyltransferase ABHD5 [OS=Rattus norvegicus]	0.296	0.902	11	1	1	1	1	351	39.1	6.61	0	1	0	100	26.9	Peak Found	High	Not Found
Low	Q562A2	Zinc finger RNA-binding protein [OS=Rattus norvegicus]	0.306	0.89	1	1	3	1	1	1073	116.7	8.82	0	1	0	100	7.8	High	Medium	High
Low	P12369	cAMP-dependent protein kinase type II-beta regulatory subunit [OS=Rattus norvegicus]	0.327	0.867	4	1	2	1	1	416	46.1	4.98	4.63	1	0	100	4.03	Medium	High	Peak Found
Low	Q6AXU4	E3 ubiquitin-protein ligase RNF181 [OS=Rattus norvegicus]	0.326	0.866	5	1	3	1	1	165	19.3	6.05	0	1	0	100	7.97	High	Medium	Medium
Low	Q4G005	TFIIH basal transcription factor complex helicase XPB subunit [OS=Rattus norvegicus]	0.376	0.822	3	1	1	1	1	782	89	7.31	0	1	0	100		High	Not Found	Not Found
Low	F1LQ70	Arachidonate 12-lipoxygenase, 12S-type [OS=Rattus norvegicus]	0.379	0.813	4	1	2	1	1	663	75.5	6.46	0	1	0	100	27.25	Peak Found	Medium	High
Low	Q05702	Secretoglobin family 1C member 1 [OS=Rattus norvegicus]	0.406	0.797	19	1	1	1	1	94	10.4	4.41	0	1	0			Not Found	High	Not Found
Low	Q4V8I3	tensin-4 [OS=Rattus norvegicus]	0.42	0.794	2	1	1	1	1	718	77.2	7.58	0	1	0	100	14.1	Peak Found	Peak Found	High
Low	P06211	estrogen receptor [OS=Rattus norvegicus]	0.418	0.793	6	1	1	1	1	600	67	8.07	0	1	0			Not Found	High	Not Found
Low	P00787	Cathepsin B [OS=Rattus norvegicus]	0.421	0.769	2	1	1	1	1	339	37.4	5.6	0	1	0	100		Not Found	Not Found	High
Low	P15129	Cytochrome P450 4B1 [OS=Rattus norvegicus]	0.419	0.769	7	1	1	1	1	511	58.9	8.65	0	1	0			Not Found	High	Not Found
Low	Q76EQ0	serine racemase [OS=Rattus norvegicus]	0.422	0.763	2	1	3	1	1	333	35.7	6.02	0	1	0	100	30.26	Medium	High	High
Low	P70627	glutamate carboxypeptidase 2 [OS=Rattus norvegicus]	0.453	0.746	2	1	2	1	1	752	84.5	7.49	3.82	1	0	100	34.77	Medium	Peak Found	High
Low	Q10758	Keratin, type II cytoskeletal 8 [OS=Rattus norvegicus]	0.462	0.74	2	1	1	1	1	483	54	6	0	1	0	100	49.39	Peak Found	High	Not Found
Low	P49791	Nuclear pore complex protein Nup153 [OS=Rattus norvegicus]	0.47	0.736	2	1	2	1	1	1468	152.7	8.9	0	1	0	100	78.03	Peak Found	Medium	High
Low	P15083	Polymeric immunoglobulin receptor [OS=Rattus norvegicus]	0.473	0.732	1	1	1	1	1	769	84.7	5.2	0	1	0			Not Found	Not Found	High
Low	Q63525	nuclear migration protein nudC [OS=Rattus norvegicus]	0.481	0.725	3	1	1	1	1	332	38.4	5.38	0	1	0	100	23.11	Not Found	Peak Found	High
Low	Q62789	UDP-glucuronosyltransferase 2B7 [OS=Rattus norvegicus]	0.478	0.717	4	1	1	1	1	530	60.1	8.27	0	1	0	100	20.76	High	Peak Found	Peak Found
Low	Q6AY94	Complex I assembly factor TIMMDC1, mitochondrial [OS=Rattus norvegicus]	0.497	0.716	2	1	2	1	1	285	32	8.56	0	1	0	100	9.28	Medium	Medium	Peak Found
Low	P52944	PDZ and LIM domain protein 1 [OS=Rattus norvegicus]	0.511	0.712	5	1	1	1	1	327	35.6	7.24	2.52	1	0	100	24.09	Peak Found	Medium	Peak Found
Low	Q5RJZ1-1	regulator of telomere elongation helicase 1 [OS=Rattus norvegicus]	0.511	0.7	2	1	1	1	1	1274	141.7	8.07	0	1	0			Medium	Not Found	Not Found
Low	Q8R5H8	Fas apoptotic inhibitory molecule 1 [OS=Rattus norvegicus]	0.518	0.694	21	1	2	1	1	201	22.7	4.97	0	1	0			Not Found	Not Found	Medium
Low	Q6AYU0	Uncharacterized protein C12orf50 homolog [OS=Rattus norvegicus]	0.539	0.68	9	1	1	1	1	415	47	8.69	0	1	0	100	21.71	Medium	Peak Found	Peak Found
Low	Q8R4U9	Serine/threonine-protein kinase Sgk2 [OS=Rattus norvegicus]	0.541	0.675	2	1	1	1	1	367	41.3	6.4	0	1	0			Medium	Not Found	Not Found
Low	F1M3G7	A-kinase anchor protein 13 [OS=Rattus norvegicus]	0.538	0.674	1	1	1	1	1	2760	301.2	5.47	1.73	1	0	100	6.18	Not Found	Peak Found	Medium
Low	P57097	Tyrosine-protein kinase Mer [OS=Rattus norvegicus]	0.536	0.669	2	1	1	1	1	994	109.4	5.26	2.85	1	0	100	27.31	Medium	Peak Found	Peak Found
Low	P24054	SPARC-like protein 1 [OS=Rattus norvegicus]	0.538	0.667	5	1	1	1	1	634	70.6	4.7	0	1	0			Not Found	Medium	Not Found
Low	P21263	Nestin [OS=Rattus norvegicus]	0.588	0.645	1	1	1	1	1	1893	208.7	4.34	0	1	0	100	8.9	Peak Found	Medium	Peak Found
Low	Q9ES14	Gamma-aminobutyric acid receptor subunit epsilon [OS=Rattus norvegicus]	0.605	0.635	8	1	1	1	1	506	59.2	9.38	0	1	0	100		Not Found	Not Found	Medium
Low	A1IGU3	Rho guanine nucleotide exchange factor 37 [OS=Rattus norvegicus]	0.622	0.622	1	1	1	1	1	676	76.4	6.25	1.7	1	0	100	31.96	Medium	Not Found	Peak Found
Low	Q6V7V2	Rhotekin [OS=Rattus norvegicus]	0.624	0.612	2	1	1	1	1	548	61.1	6.55	0	1	0	100	8.68	Peak Found	Medium	Peak Found
Low	Q9R1N3-2	Isoform 2 of Sodium bicarbonate cotransporter 3 [OS=Rattus norvegicus]	0.641	0.604	3	1	1	1	1	1254	139.8	6.48	0	1	0			Not Found	Not Found	Medium
Low	P70628	Interphotoreceptor matrix proteoglycan 2 [OS=Rattus norvegicus]	0.633	0.604	2	1	1	1	1	1241	137.5	4.74	0	1	0			Medium	Not Found	Not Found

## Sheet: Rat-Albusorb-MS Amanda
Protein FDR Confidence: Combined	Accession	Description	Exp. q-value: Combined	Sum PEP Score	Coverage [%]	# Peptides	# PSMs	# Unique Peptides	# Protein Groups	# AAs	MW [kDa]	calc. pI	Score MS Amanda 2.0: MS Amanda 2.0	# Peptides (by Search Engine): MS Amanda 2.0	# Razor Peptides	Abundances (Grouped): Sample	Abundances (Grouped) CV [%]: Sample	Found in Sample: [S1] F1: Sample, 1	Found in Sample: [S2] F2: Sample, 2	Found in Sample: [S3] F3: Sample, 3
High	P14046	Alpha-1-inhibitor 3 [OS=Rattus norvegicus]	0	874.34	45	85	629	20	1	1477	163.7	6.04	182457	85	15	100	15.19	High	High	High
High	Q03626-1	Murinoglobulin-1 [OS=Rattus norvegicus]	0	867.152	45	87	616	28	1	1487	165.2	6.01	175677	87	59	100	6.51	High	High	High
High	Q63041	Alpha-1-macroglobulin [OS=Rattus norvegicus]	0	787.907	49	88	455	88	1	1500	167	6.9	122165	88	0	100	5.08	High	High	High
High	P01026	Complement C3 [OS=Rattus norvegicus]	0	742.13	54	100	436	100	1	1663	186.3	6.54	110822	100	0	100	4.34	High	High	High
High	Q6IE52	Murinoglobulin-2 [OS=Rattus norvegicus]	0	605.378	38	67	475	9	1	1448	161.5	6.6	133953	67	0	100	9.8	High	High	High
High	P17475	Alpha-1-antiproteinase [OS=Rattus norvegicus]	0	413.724	66	44	362	44	1	411	46.1	6.07	76780	44	0	100	15.09	High	High	High
High	P05544	Serine protease inhibitor A3L [OS=Rattus norvegicus]	0	366.452	66	37	222	29	1	413	46.2	5.67	63136.9	37	8	100	7.2	High	High	High
High	P12346-1	Serotransferrin [OS=Rattus norvegicus]	0	356.398	35	40	264	40	1	698	76.3	7.28	71790	40	0	100	7.7	High	High	High
High	P02770	Serum albumin [OS=Rattus norvegicus]	0	334.27	38	36	291	36	1	608	68.7	6.48	88920.6	36	0	100	5.98	High	High	High
High	P13635	Ceruloplasmin [OS=Rattus norvegicus]	0	323.058	40	46	200	46	1	1059	120.8	5.58	50636.8	46	0	100	2.28	High	High	High
High	P05545	Serine protease inhibitor A3K [OS=Rattus norvegicus]	0	296.315	67	34	194	24	1	416	46.5	5.44	49786.1	34	2	100	16.39	High	High	High
High	Q63416	Inter-alpha-trypsin inhibitor heavy chain H3 [OS=Rattus norvegicus]	0	261.2	45	35	132	35	1	887	99	6.25	32635.2	35	0	100	30.88	High	High	High
High	P10959	Carboxylesterase 1C [OS=Rattus norvegicus]	0	249.816	56	29	114	29	1	549	60.1	5.73	32897.8	29	0	100	6.3	High	High	High
High	P06238	alpha-2-macroglobulin [OS=Rattus norvegicus]	0	191.722	25	29	88	28	1	1472	163.7	6.29	23458	29	0	100	4.9	High	High	High
High	P06866-2	Isoform 2 of Haptoglobin [OS=Rattus norvegicus]	0	187.917	40	24	132	24	1	381	42.4	6.54	34772.3	24	0	100	2.62	High	High	High
High	P09006	Serine protease inhibitor A3N [OS=Rattus norvegicus]	0	161.718	62	28	82	28	1	418	46.6	5.47	21381.5	28	0	100	10.36	High	High	High
High	P02091	Hemoglobin subunit beta-1 [OS=Rattus norvegicus]	0	153.345	80	17	78	8	1	147	16	8.07	21538.4	17	9	100	6.01	High	High	High
High	P08932	T-kininogen 2 [OS=Rattus norvegicus]	0	150.555	30	17	98	6	1	430	47.7	6.35	25221.8	17	5	100	13.43	High	High	High
High	P01048	T-kininogen 1 [OS=Rattus norvegicus]	0	145.434	27	17	100	11	1	430	47.7	6.52	24936.1	17	6	100	28.15	High	High	High
High	P01946	Hemoglobin subunit alpha-1/2 [OS=Rattus norvegicus]	0	136.724	75	13	76	13	1	142	15.3	7.97	24147	13	0	100	18.75	High	High	High
High	P20760	Ig gamma-2A chain C region [OS=Rattus norvegicus]	0	126.948	36	18	146	14	1	322	35.2	7.68	27129.8	18	4	100	9.46	High	High	High
High	P11517	Hemoglobin subunit beta-2 [OS=Rattus norvegicus]	0	108.834	71	14	64	5	1	147	16	8.79	17186	14	0	100	14.33	High	High	High
High	P08649	Complement C4 [OS=Rattus norvegicus]	0	108.474	13	16	56	16	1	1737	192	7.33	13310.2	16	0	100	44.29	High	High	High
High	P04639	Apolipoprotein A-I [OS=Rattus norvegicus]	0	106.093	59	18	67	18	1	259	30	5.74	14354.8	18	0	100	36.45	High	High	High
High	P20761	Ig gamma-2b chain C region [OS=Rattus norvegicus]	0	103.595	24	12	156	12	1	333	36.5	7.64	16561.5	12	0	100	9.47	High	High	High
High	P01015	Angiotensinogen [OS=Rattus norvegicus]	0	86.85	36	16	45	16	1	477	51.9	5.57	11655.2	16	0	100	31.83	High	High	High
High	P02651	Apolipoprotein A-IV [OS=Rattus norvegicus]	0	77.921	36	14	37	14	1	391	44.4	5.22	8946.01	14	0	100	10.77	High	High	High
High	P31211	corticosteroid-binding globulin [OS=Rattus norvegicus]	0	73.865	34	12	38	12	1	396	44.6	4.98	8360.56	12	0	100	25.92	High	High	High
High	P23764	Glutathione peroxidase 3 [OS=Rattus norvegicus]	0	72.916	35	13	42	13	1	226	25.4	8.12	9962.93	13	0	100	3.87	High	High	High
High	P01836	Ig kappa chain C region, A allele [OS=Rattus norvegicus]	0	71.519	43	9	30	6	1	106	11.7	5.16	8118.65	9	3	100	24.24	High	High	High
High	P01835	Ig kappa chain C region, B allele [OS=Rattus norvegicus]	0	69.426	39	8	37	5	1	106	11.6	5.16	10203.4	8	0	100	25.26	High	High	High
High	P20059	Hemopexin [OS=Rattus norvegicus]	0	66.276	26	15	94	15	1	460	51.3	7.65	19389.5	15	0	100	5.92	High	High	High
High	P02650	Apolipoprotein E [OS=Rattus norvegicus]	0	59.911	48	16	45	16	1	312	35.7	5.27	9780.37	16	0	100	15.57	High	High	High
High	P02764	Alpha-1-acid glycoprotein [OS=Rattus norvegicus]	0	56.654	35	8	42	8	1	205	23.6	5.91	10086.2	8	0	100	3.37	High	High	High
High	P08934-1	kininogen-1 [OS=Rattus norvegicus]	0	51.287	13	10	28	5	1	639	70.9	6.8	7377.31	10	0	100	156.73	High	High	High
High	P18292	Prothrombin [OS=Rattus norvegicus]	0	49.737	16	12	32	12	1	617	70.4	6.71	6567.44	12	0	100	1.76	High	High	High
High	P04276	vitamin D-binding protein [OS=Rattus norvegicus]	0	48.372	26	11	31	11	1	476	53.5	5.86	7347.67	11	0	100	19.69	High	High	High
High	Q63556	Serine protease inhibitor A3M [OS=Rattus norvegicus]	0	45.15	33	11	23	9	1	412	46.1	5.92	5714.16	11	0	100	5.03	High	High	High
High	P02767	Transthyretin [OS=Rattus norvegicus]	0	45.072	69	9	23	9	1	147	15.7	6.16	5519.49	9	0	100	4.33	High	High	High
High	P20759	Ig gamma-1 chain C region [OS=Rattus norvegicus]	0	39.944	18	6	31	2	1	326	35.9	6.89	8377.14	6	0	100	19.85	High	High	High
High	P36953	Afamin [OS=Rattus norvegicus]	0	38.92	18	11	29	11	1	608	69.3	6.21	6962.16	11	0	100	5.76	High	High	High
High	P06399	Fibrinogen alpha chain [OS=Rattus norvegicus]	0	36.729	15	10	24	10	1	782	86.6	5.74	4962.95	10	0	100	1.99	High	High	High
High	P05371	Clusterin [OS=Rattus norvegicus]	0	36.19	24	10	18	10	1	447	51.3	5.71	3676.21	10	0	100	11.45	High	High	High
High	P20767	Ig lambda-2 chain C region [OS=Rattus norvegicus]	0	33.064	53	7	39	7	1	104	11.3	5.99	6621.31	7	0	100	11.92	High	High	High
High	P60711	Actin, cytoplasmic 1 [OS=Rattus norvegicus]	0	32.151	33	8	17	8	1	375	41.7	5.48	3388.65	8	0	100	7.7	High	High	High
High	P23680	Serum amyloid P-component [OS=Rattus norvegicus]	0	30.404	33	8	18	8	1	228	26.2	5.69	3289.34	8	0	100	3.44	High	High	High
High	P24090	Alpha-2-HS-glycoprotein [OS=Rattus norvegicus]	0	26.87	13	5	22	5	1	352	38	6.51	5825.53	5	0	100	40.26	High	High	High
High	Q62930	complement component C9 [OS=Rattus norvegicus]	0	25.232	14	7	15	7	1	554	62.2	5.69	3307.43	7	0	100	34.81	High	High	High
High	Q7TMA5	apolipoprotein B-100 [OS=Rattus norvegicus]	0	24.665	3	10	12	10	1	4743	535.7	7.42	1990.47	10	0	100	13.36	High	High	High
High	P51886	Lumican [OS=Rattus norvegicus]	0	20.404	27	7	14	7	1	338	38.3	6.43	2332.97	7	0	100	12.81	High	High	High
High	Q6P6T1	Complement C1s subcomponent [OS=Rattus norvegicus]	0	19.414	10	8	12	8	1	688	77	4.77	2186.34	8	0	100	7.63	High	High	High
High	Q9QX79	Fetuin-B [OS=Rattus norvegicus]	0	18.804	10	4	10	4	1	378	41.5	7.09	2445.87	4	0	100	27.78	High	High	High
High	P48199	C-reactive protein [OS=Rattus norvegicus]	0	18.17	14	3	48	3	1	230	25.5	5	10244.5	3	0	100	13.84	High	High	High
High	Q08420	Extracellular superoxide dismutase [Cu-Zn] [OS=Rattus norvegicus]	0	17.578	27	4	8	4	1	244	26.6	6.6	1967.47	4	0	100	37.53	High	High	High
High	Q99PS8	Histidine-rich glycoprotein [OS=Rattus norvegicus]	0	17.137	8	5	12	5	1	525	59	7.84	2740.68	5	0	100	11.69	High	High	High
High	Q5FVF9	Biotinidase [OS=Rattus norvegicus]	0	15.241	11	4	6	4	1	521	58	5.87	1374.48	4	0	100	30.96	High	High	High
High	P55159	Serum paraoxonase/arylesterase 1 [OS=Rattus norvegicus]	0	14.586	17	4	10	4	1	355	39.3	5.22	2044.34	4	0	100	22.58	High	High	High
High	P01681	Ig kappa chain V region S211 [OS=Rattus norvegicus]	0	13.912	17	3	39	3	1	109	11.9	7.93	1109.75	3	0	100	33.9	High	High	High
High	Q8R2H5	Phosphatidylinositol-glycan-specific phospholipase D [OS=Rattus norvegicus]	0	13.79	7	5	9	5	1	843	93.7	6.65	1753.2	5	0	100	12.75	High	High	High
High	Q64240	Protein AMBP [OS=Rattus norvegicus]	0	12.623	7	2	9	2	1	349	38.8	6	2257.65	2	0	100	17.2	High	High	High
High	P00689	Pancreatic alpha-amylase [OS=Rattus norvegicus]	0	11.701	9	4	6	4	1	508	57.1	8.07	1077.6	4	0	100	20.25	High	High	High
High	Q99J86-1	Attractin [OS=Rattus norvegicus]	0	11.485	3	4	7	4	1	1432	158.6	7.21	1527.53	4	0	100	8.11	High	High	High
High	P00762	Anionic trypsin-1 [OS=Rattus norvegicus]	0	9.894	8	1	6	1	1	246	25.9	4.89	1546.02	1	0	100	10.96	High	High	High
High	Q63678	Zinc-alpha-2-glycoprotein [OS=Rattus norvegicus]	0	9.827	14	5	11	5	1	296	34	6.24	1641.91	5	0	100	8.59	High	High	High
High	Q63621	Interleukin-1 receptor accessory protein [OS=Rattus norvegicus]	0	9.623	7	3	6	3	1	570	65.6	7.72	1196.43	3	0	100	7.02	High	High	High
High	P01883	Ig delta chain C region [OS=Rattus norvegicus]	0	9.353	11	2	6	2	1	202	22.4	8.66	1266.16	2	0	100	17.34	High	High	High
High	P04916	Retinol-binding protein 4 [OS=Rattus norvegicus]	0	9.003	11	3	6	3	1	201	23.2	5.99	1357.61	3	0	100	37.65	High	High	High
High	Q6IFV3	Keratin, type I cytoskeletal 15 [OS=Rattus norvegicus]	0	8.182	6	2	5	1	1	447	48.8	4.86	872.94	2	0			Not Found	High	High
High	Q6IMF3	Keratin, type II cytoskeletal 1 [OS=Rattus norvegicus]	0	7.514	4	2	4	2	1	625	64.8	7.87	1035.22	2	0	100	17.55	High	High	High
High	P35704	Peroxiredoxin-2 [OS=Rattus norvegicus]	0	6.953	19	3	4	3	1	198	21.8	5.59	695.28	3	0	100	46.68	High	High	High
High	P29534	Vascular cell adhesion protein 1 [OS=Rattus norvegicus]	0	6.802	3	2	2	2	1	739	81.2	5.24	370.95	2	0	100	6.61	Peak Found	High	Peak Found
High	P04638	Apolipoprotein A-II [OS=Rattus norvegicus]	0	6.756	20	2	5	2	1	102	11.4	6.65	1010.5	2	0	100	10.09	High	High	High
High	P53813	Vitamin K-dependent protein S [OS=Rattus norvegicus]	0	6.273	3	2	3	2	1	675	74.6	5.48	714.13	2	0	100	24.84	Peak Found	High	High
High	P02454	Collagen alpha-1(I) chain [OS=Rattus norvegicus]	0	5.899	1	1	3	1	1	1453	137.9	5.92	666.72	1	0	100	9.21	High	High	High
High	P02466	Collagen alpha-2(I) chain [OS=Rattus norvegicus]	0	5.282	1	1	2	1	1	1372	129.5	9.33	441.83	1	0	100	22.2	High	Peak Found	High
High	P07151	Beta-2-microglobulin [OS=Rattus norvegicus]	0	5.274	14	2	4	2	1	119	13.7	8	874.41	2	0	100	20.97	High	Medium	High
High	P18424	phosphatidylcholine-sterol acyltransferase [OS=Rattus norvegicus]	0	5.098	5	2	4	2	1	440	49.7	6.52	604.51	2	0	100	13.86	Peak Found	High	High
High	P18422	Proteasome subunit alpha type-3 [OS=Rattus norvegicus]	0	4.874	5	1	3	1	1	255	28.4	5.44	714.76	1	0	100	23.47	High	High	High
High	Q6IFW6	Keratin, type I cytoskeletal 10 [OS=Rattus norvegicus]	0	4.668	3	2	5	1	1	526	56.5	5.15	750.44	2	1	100	8.6	Medium	Peak Found	High
High	P14272	Plasma kallikrein [OS=Rattus norvegicus]	0	4.642	5	3	3	3	1	638	71.2	8.07	392.27	3	0	100	45.93	High	Peak Found	High
High	P01805	Ig heavy chain V region IR2 [OS=Rattus norvegicus]	0	4.462	13	2	5	2	1	142	16	8.24	700.88	2	0	100	15.93	High	High	High
High	Q6P6Q2	keratin, type II cytoskeletal 5 [OS=Rattus norvegicus]	0	4.083	2	1	2	1	1	576	61.8	7.8	499.63	1	0	100	33.23	Peak Found	High	High
High	Q62975	Protein Z-dependent protease inhibitor [OS=Rattus norvegicus]	0	3.855	14	4	5	4	1	436	50.2	6.81	490.24	4	0	100	75.03	High	High	High
High	P19999	mannose-binding protein A [OS=Rattus norvegicus]	0	3.691	5	1	3	1	1	238	25.3	7.62	442.79	1	0	100	8.97	High	High	High
High	P49744	Thrombospondin-4 [OS=Rattus norvegicus]	0	3.55	3	2	3	2	1	980	108.1	4.75	382.89	2	0	100	23.63	High	Peak Found	High
High	P23739	Sucrase-isomaltase, intestinal [OS=Rattus norvegicus]	0	3.36	1	1	1	1	1	1841	210.2	5.94	228.01	1	0	100	34.81	High	Peak Found	Peak Found
High	P15978	Class I histocompatibility antigen, Non-RT1.A alpha-1 chain [OS=Rattus norvegicus]	0	2.95	5	1	2	1	1	319	36.5	5.12	353.76	1	0	100	12.84	Peak Found	High	High
High	P14630	apolipoprotein M [OS=Rattus norvegicus]	0	2.938	14	3	7	3	1	190	21.5	6.09	975.8	3	0	100	17.33	High	High	High
High	P47967	galectin-5 [OS=Rattus norvegicus]	0	2.932	6	1	1	1	1	145	16.2	6.67	238.09	1	0	100	11.69	Peak Found	High	Peak Found
High	P22985	Xanthine dehydrogenase/oxidase [OS=Rattus norvegicus]	0	2.507	2	2	3	2	1	1331	146.1	7.25	337.15	2	0	100	43.92	High	High	Peak Found
High	Q64268	Heparin cofactor 2 [OS=Rattus norvegicus]	0	2.482	3	1	1	1	1	479	54.5	6.96	186.42	1	0	100	59.71	Peak Found	High	Peak Found
High	P19939	Apolipoprotein C-I [OS=Rattus norvegicus]	0	2.36	10	1	3	1	1	88	9.9	9.09	589.56	1	0	100	18.09	High	High	High
Medium	P06759	Apolipoprotein C-III [OS=Rattus norvegicus]	0.017	1.915	32	2	4	2	1	101	11.1	4.77	461.98	2	0	100	10.21	High	High	High
Medium	P06765	Platelet factor 4 [OS=Rattus norvegicus]	0.017	1.9	8	1	2	1	1	105	11.3	9.5	340.4	1	0	100	28.57	High	High	Peak Found
Medium	O54766	Zona pellucida sperm-binding protein 1 [OS=Rattus norvegicus]	0.033	1.77	6	1	3	1	1	617	67.8	6.9	200.93	1	0	100	26.41	Peak Found	High	High
Medium	Q02765	cathepsin S [OS=Rattus norvegicus]	0.041	1.526	4	1	3	1	1	330	36.8	6.09	251.1	1	0	100	9.6	High	High	Medium
Medium	P24388	Corticotropin-releasing factor-binding protein [OS=Rattus norvegicus]	0.048	1.463	3	1	2	1	1	322	36.1	6.52	246.14	1	0	100	12.66	Peak Found	High	High
Medium	D3ZHA0	Filamin-C [OS=Rattus norvegicus]	0.048	1.446	2	1	1	1	1	2726	290.8	5.9	78.82	1	0	100	54.37	High	Peak Found	Peak Found
Medium	Q68FP1	Gelsolin [OS=Rattus norvegicus]	0.048	1.425	1	1	3	1	1	780	86	6.09	195.33	1	0	100	24.43	Medium	High	High
Medium	P17559	Uteroglobin [OS=Rattus norvegicus]	0.047	1.382	10	1	1	1	1	96	10.4	5.01	159.84	1	0	100	13.13	High	Peak Found	Peak Found
Medium	P16617	phosphoglycerate kinase 1 [OS=Rattus norvegicus]	0.046	1.358	4	1	1	1	1	417	44.5	7.9	174.75	1	0	100	23.86	High	Peak Found	Peak Found
Low	O55005	Roundabout homolog 1 [OS=Rattus norvegicus]	0.053	1.312	0	1	1	1	1	1651	180.6	6.28	194.6	1	0	100	8.71	High	Peak Found	Peak Found
Low	Q4V8I3	tensin-4 [OS=Rattus norvegicus]	0.083	1.243	2	1	1	1	1	718	77.2	7.58	116.13	1	0	100	14.19	Peak Found	Peak Found	High
Low	C6K2K4	Neuropilin and tolloid-like protein 2 [OS=Rattus norvegicus]	0.096	1.126	8	1	2	1	1	525	59.3	6.77	20.93	1	0	100	55.77	High	Medium	Peak Found
Low	P51635	alcohol dehydrogenase [NADP(+)] [OS=Rattus norvegicus]	0.153	1.086	3	1	2	1	1	325	36.5	7.31	320.05	1	0	100	8.62	Peak Found	High	High
Low	Q10758	Keratin, type II cytoskeletal 8 [OS=Rattus norvegicus]	0.174	1.019	2	1	1	1	1	483	54	6	121.88	1	0	100	50.1	Peak Found	High	Not Found
Low	Q9QUL6	Vesicle-fusing ATPase [OS=Rattus norvegicus]	0.187	0.962	1	1	3	1	1	744	82.6	6.99	457.73	1	0	100	25.46	High	High	High
Low	Q9JI66-3	Isoform 3 of Electrogenic sodium bicarbonate cotransporter 1 [OS=Rattus norvegicus]	0.207	0.914	1	1	2	1	1	1094	122.9	6.84	62.41	1	0	100	36.58	Peak Found	Medium	High
Low	Q5I0D7	xaa-Pro dipeptidase [OS=Rattus norvegicus]	0.203	0.913	3	1	1	1	1	492	54.7	5.95	95.26	1	0			Not Found	Not Found	High
Low	P00787	Cathepsin B [OS=Rattus norvegicus]	0.201	0.909	2	1	1	1	1	339	37.4	5.6	146.77	1	0	100		Not Found	Not Found	High
Low	P02761	Major urinary protein [OS=Rattus norvegicus]	0.2	0.881	10	1	1	1	1	181	20.7	6.21	91.49	1	0			Not Found	High	Not Found
Low	Q62825	exocyst complex component 3 [OS=Rattus norvegicus]	0.219	0.867	1	1	2	1	1	755	86.4	6.11	269.1	1	0	100		High	High	Not Found
Low	P21263	Nestin [OS=Rattus norvegicus]	0.223	0.825	1	1	3	1	1	1893	208.7	4.34	99.2	1	0	100	17.36	Peak Found	High	High
Low	A1IGU3	Rho guanine nucleotide exchange factor 37 [OS=Rattus norvegicus]	0.219	0.805	1	1	1	1	1	676	76.4	6.25	161.95	1	0	100	29.39	High	Not Found	Peak Found
Low	Q2YDU6	Nuclear prelamin A recognition factor [OS=Rattus norvegicus]	0.217	0.803	7	1	1	1	1	456	51.4	6.52	49.54	1	0	100	51.7	Peak Found	High	Peak Found
Low	O55007	Ral GTPase-activating protein subunit alpha-1 [OS=Rattus norvegicus]	0.216	0.799	1	1	1	1	1	2035	229.3	6.09	144.47	1	0	100	22.47	Peak Found	Peak Found	High
Low	Q9JJS8-1	Mannan-binding lectin serine protease 2 [OS=Rattus norvegicus]	0.221	0.774	3	1	1	1	1	685	75.6	6.28	104.16	1	0	100	17.95	Peak Found	High	Not Found
Low	Q4V9H5	PHD finger protein 20-like protein 1 [OS=Rattus norvegicus]	0.219	0.768	3	1	1	1	1	1015	114	6.95	81.25	1	0	100	63.1	Peak Found	High	Not Found
Low	O08815	STE20-like serine/threonine-protein kinase [OS=Rattus norvegicus]	0.218	0.759	3	1	2	1	1	1206	137.8	5.02	78.97	1	0	100	28.22	Medium	Not Found	High
Low	Q5RJQ4	NAD-dependent protein deacetylase sirtuin-2 [OS=Rattus norvegicus]	0.217	0.733	13	1	1	1	1	350	39.3	7.08	14.77	1	0			Not Found	High	Not Found
Low	Q5RJZ1-1	regulator of telomere elongation helicase 1 [OS=Rattus norvegicus]	0.225	0.723	2	1	1	1	1	1274	141.7	8.07	46.87	1	0			High	Not Found	Not Found
Low	P23571	DNA-3-methyladenine glycosylase [OS=Rattus norvegicus]	0.23	0.718	13	1	1	1	1	317	34.8	9.31	13.79	1	0			Not Found	High	Not Found
Low	P55797	Apolipoprotein C-IV [OS=Rattus norvegicus]	0.235	0.714	5	1	3	1	1	124	14.5	9.32	328.43	1	0	100	96.38	High	Medium	Medium
Low	Q07969	Platelet glycoprotein 4 [OS=Rattus norvegicus]	0.233	0.71	4	1	1	1	1	472	52.7	8.56	44.68	1	0	100	63.07	High	Peak Found	Not Found
Low	Q63505	General transcription factor 3C polypeptide 1 [OS=Rattus norvegicus]	0.244	0.697	0	1	3	1	1	2148	242.2	7.5	391.49	1	0	100	10.63	Medium	High	Medium
Low	Q5RJR2	Twinfilin-1 [OS=Rattus norvegicus]	0.248	0.689	7	1	1	1	1	350	40.1	6.67	63.99	1	0	100	32.84	Peak Found	High	Peak Found
Low	P56558	UDP-N-acetylglucosamine--peptide N-acetylglucosaminyltransferase 110 kDa subunit [OS=Rattus norvegicus]	0.253	0.68	2	1	1	1	1	1036	115.5	6.65	38.29	1	0	100	17.75	High	Peak Found	Peak Found
Low	Q924S5	Lon protease homolog, mitochondrial [OS=Rattus norvegicus]	0.311	0.674	1	1	2	1	1	950	105.7	6.6	334.94	1	0	100	11.68	Peak Found	High	Medium
Low	P58775	Tropomyosin beta chain [OS=Rattus norvegicus]	0.315	0.668	4	1	3	1	1	284	32.8	4.7	286.96	1	0	100	23.04	Medium	Medium	High
Low	Q5XIN1	Protein Mdm4 [OS=Rattus norvegicus]	0.312	0.663	6	1	3	1	1	490	55.2	5.27	71.69	1	0	100	139.79	High	Medium	Medium
Low	Q63028	Alpha-adducin [OS=Rattus norvegicus]	0.31	0.653	3	1	2	1	1	735	80.3	6.15	186.53	1	0	100	30.16	Peak Found	High	Medium
Low	Q99P99	Histone deacetylase 4 [OS=Rattus norvegicus]	0.339	0.64	1	1	1	1	1	1077	118.6	6.83	59.05	1	0	100	24.94	Not Found	Peak Found	High
Low	Q64230	Meprin A subunit alpha [OS=Rattus norvegicus]	0.337	0.636	2	1	1	1	1	748	85.1	6.04	130.13	1	0	100	20.67	Peak Found	High	Peak Found
Low	Q9EPI1	Xylosyltransferase 1 [OS=Rattus norvegicus]	0.335	0.633	2	1	1	1	1	821	93.8	9.01	57.29	1	0	100	40.54	Peak Found	Peak Found	High
Low	Q76EQ0	serine racemase [OS=Rattus norvegicus]	0.333	0.629	2	1	3	1	1	333	35.7	6.02	352.54	1	0	100	28.54	Medium	High	Medium
Low	Q920Q0	Paralemmin-1 [OS=Rattus norvegicus]	0.331	0.629	12	1	1	1	1	383	41.9	4.91	33.22	1	0			High	Not Found	Not Found
Low	O70595	ATP-binding cassette sub-family B member 6, mitochondrial [OS=Rattus norvegicus]	0.369	0.622	4	1	1	1	1	836	93.2	8.28	15.72	1	0			Not Found	Medium	Not Found
Low	Q5XIJ6	BRISC and BRCA1-A complex member 1 [OS=Rattus norvegicus]	0.367	0.62	12	1	1	1	1	334	36.9	4.55	14.48	1	0			Medium	Not Found	Not Found
Low	P34064	Proteasome subunit alpha type-5 [OS=Rattus norvegicus]	0.365	0.618	8	1	1	1	1	241	26.4	4.86	91.34	1	0			Not Found	Not Found	Medium
Low	Q8R515	Zinc fingers and homeoboxes protein 1 [OS=Rattus norvegicus]	0.363	0.616	4	1	2	1	1	873	97.5	5.92	15.25	1	0			Medium	Medium	Not Found
Low	O70608	Synaptonemal complex protein 2 [OS=Rattus norvegicus]	0.361	0.616	2	1	1	1	1	1505	172.5	8.05	10.31	1	0	100	37.8	Medium	Peak Found	Peak Found
Low	Q5J3G9	vomeronasal type-1 receptor 95 [OS=Rattus norvegicus]	0.359	0.614	4	1	2	1	1	314	35.7	8.92	227.55	1	0	100	27.26	Medium	Medium	Peak Found
Low	Q62894	Extracellular matrix protein 1 [OS=Rattus norvegicus]	0.362	0.61	8	1	1	1	1	562	63.2	6.87	13.84	1	0			Not Found	Medium	Not Found
Low	Q9ET55	Nocturnin [OS=Rattus norvegicus]	0.376	0.601	2	1	1	1	1	428	48.1	6.79	56.21	1	0	100	21.86	Peak Found	Peak Found	Medium
Low	Q566E6	CMRF35-like molecule 1 [OS=Rattus norvegicus]	0.374	0.595	12	1	1	1	1	332	36.8	6.28	28.3	1	0	100		Medium	Not Found	Not Found
Low	Q9QVC8	Peptidyl-prolyl cis-trans isomerase FKBP4 [OS=Rattus norvegicus]	0.426	0.58	6	1	1	1	1	458	51.4	5.62	77.74	1	0			Not Found	Not Found	Medium
Low	Q80T02	G-protein coupled bile acid receptor 1 [OS=Rattus norvegicus]	0.429	0.575	12	1	1	1	1	329	35.8	9.99	16.75	1	0			Not Found	Medium	Not Found
Low	Q8CHI5	period circadian protein homolog 1 [OS=Rattus norvegicus]	0.426	0.574	3	1	3	1	1	1293	136.1	5.99	87.77	1	0	100	55.02	Not Found	Medium	Medium
Low	Q8CFM6	Stabilin-2 [OS=Rattus norvegicus]	0.429	0.569	1	1	1	1	1	1431	155.8	7.36	117.86	1	0	100	59.29	Peak Found	Peak Found	Medium
Low	Q05096-1	Unconventional myosin-Ib [OS=Rattus norvegicus]	0.423	0.568	2	1	2	1	1	1136	131.8	9.36	152.17	1	0	100	35.16	Medium	Medium	Peak Found
Low	Q01177	Plasminogen [OS=Rattus norvegicus]	0.456	0.565	1	1	2	1	1	812	90.5	7.08	126.81	1	0	100	27.16	Peak Found	Medium	Medium
