# Supplementary material for: Dataset of Rat and Human Serum Proteomes Derived from Differential Depletion Strategies prior to Mass Spectrometry
Source: Data Brief. 2020 May 6;30:105657. doi: 10.1016/j.dib.2020.105657 (PMC7221165; doi:10.1016/j.dib.2020.105657)
Supplement: Supplementary file 1 [file mmc1.zip › Supplemenrat Table 3E.xlsx]

## Sheet: Rat-Seppro-Sequest HT
Protein FDR Confidence: Combined	Accession	Description	Exp. q-value: Combined	Sum PEP Score	Coverage [%]	# Peptides	# PSMs	# Unique Peptides	# Protein Groups	# AAs	MW [kDa]	calc. pI	Score Sequest HT: Sequest HT	# Peptides (by Search Engine): Sequest HT	# Razor Peptides	Abundances (Grouped): Sample	Abundances (Grouped) CV [%]: Sample	Found in Sample: [S1] F1: Sample, 1	Found in Sample: [S2] F2: Sample, 2	Found in Sample: [S3] F3: Sample, 3
High	P14046	Alpha-1-inhibitor 3 [OS=Rattus norvegicus]	0	1057.44	61	107	944	30	1	1477	163.7	6.04	2105.49	107	19	100	3.24	High	High	High
High	Q03626-1	Murinoglobulin-1 [OS=Rattus norvegicus]	0	1020.23	66	109	905	36	1	1487	165.2	6.01	1910.9	109	80	100	5.04	High	High	High
High	P01026	Complement C3 [OS=Rattus norvegicus]	0	1017.43	72	142	743	142	1	1663	186.3	6.54	1619.03	142	0	100	8.87	High	High	High
High	Q63041	Alpha-1-macroglobulin [OS=Rattus norvegicus]	0	1009.27	67	106	795	106	1	1500	167	6.9	1566.39	106	0	100	2.94	High	High	High
High	Q6IE52	Murinoglobulin-2 [OS=Rattus norvegicus]	0	668.698	56	82	635	14	1	1448	161.5	6.6	1356.45	82	0	100	9.99	High	High	High
High	P12346-1	Serotransferrin [OS=Rattus norvegicus]	0	644.786	72	79	540	79	1	698	76.3	7.28	1148.44	79	0	100	2.46	High	High	High
High	P13635	Ceruloplasmin [OS=Rattus norvegicus]	0	440.135	50	71	305	71	1	1059	120.8	5.58	579.08	71	0	100	4.53	High	High	High
High	P04276	vitamin D-binding protein [OS=Rattus norvegicus]	0	410.196	88	52	242	52	1	476	53.5	5.86	657.73	52	0	100	10.43	High	High	High
High	Q01177	Plasminogen [OS=Rattus norvegicus]	0	408.499	65	64	245	64	1	812	90.5	7.08	529.36	64	0	100	4.27	High	High	High
High	P02770	Serum albumin [OS=Rattus norvegicus]	0	375.894	76	51	220	51	1	608	68.7	6.48	552.19	51	0	100	12.75	High	High	High
High	P08649	Complement C4 [OS=Rattus norvegicus]	0	374.641	50	69	186	69	1	1737	192	7.33	414.22	69	0	100	9.76	High	High	High
High	P20059	Hemopexin [OS=Rattus norvegicus]	0	324.64	75	51	481	51	1	460	51.3	7.65	689.52	51	0	100	4.5	High	High	High
High	P05544	Serine protease inhibitor A3L [OS=Rattus norvegicus]	0	285.733	68	34	189	27	1	413	46.2	5.67	450.06	34	10	100	7.84	High	High	High
High	P36953	Afamin [OS=Rattus norvegicus]	0	275.38	61	47	203	47	1	608	69.3	6.21	378.83	47	0	100	1.69	High	High	High
High	P04639	Apolipoprotein A-I [OS=Rattus norvegicus]	0	273.246	80	34	224	34	1	259	30	5.74	403.83	34	0	100	15.79	High	High	High
High	P01048	T-kininogen 1 [OS=Rattus norvegicus]	0	259.898	52	29	215	11	1	430	47.7	6.52	446.75	29	0	100	12.86	High	High	High
High	P05545	Serine protease inhibitor A3K [OS=Rattus norvegicus]	0	258.693	60	29	179	22	1	416	46.5	5.44	413.93	29	0	100	24.74	High	High	High
High	P08932	T-kininogen 2 [OS=Rattus norvegicus]	0	250.188	64	30	213	7	1	430	47.7	6.35	442.75	30	26	100	6.39	High	High	High
High	P02651	Apolipoprotein A-IV [OS=Rattus norvegicus]	0	232.048	72	31	122	31	1	391	44.4	5.22	317.46	31	0	100	4.42	High	High	High
High	Q63416	Inter-alpha-trypsin inhibitor heavy chain H3 [OS=Rattus norvegicus]	0	218.661	38	33	150	33	1	887	99	6.25	261.69	33	0	100	0.61	High	High	High
High	P09006	Serine protease inhibitor A3N [OS=Rattus norvegicus]	0	216.047	62	33	136	33	1	418	46.6	5.47	288.63	33	0	100	7.29	High	High	High
High	P04937-1	fibronectin [OS=Rattus norvegicus]	0	214.074	29	50	128	50	1	2477	272.3	5.76	202.86	50	0	100	3.52	High	High	High
High	Q9QX79	Fetuin-B [OS=Rattus norvegicus]	0	213.363	69	29	139	29	1	378	41.5	7.09	290.38	29	0	100	17.53	High	High	High
High	P24090	Alpha-2-HS-glycoprotein [OS=Rattus norvegicus]	0	198.673	70	22	160	22	1	352	38	6.51	411.05	22	0	100	6.41	High	High	High
High	P06238	alpha-2-macroglobulin [OS=Rattus norvegicus]	0	190.465	39	44	123	42	1	1472	163.7	6.29	189.68	44	0	100	0.57	High	High	High
High	P10959	Carboxylesterase 1C [OS=Rattus norvegicus]	0	187.577	50	26	117	26	1	549	60.1	5.73	228.7	26	0	100	10.39	High	High	High
High	P02650	Apolipoprotein E [OS=Rattus norvegicus]	0	178.1	65	29	143	29	1	312	35.7	5.27	242.01	29	0	100	3.53	High	High	High
High	P17475	Alpha-1-antiproteinase [OS=Rattus norvegicus]	0	170.878	53	25	110	25	1	411	46.1	6.07	193.78	25	0	100	2.73	High	High	High
High	P20760	Ig gamma-2A chain C region [OS=Rattus norvegicus]	0	167.641	68	24	117	20	1	322	35.2	7.68	282.21	24	6	100	15.68	High	High	High
High	Q7TMA5	apolipoprotein B-100 [OS=Rattus norvegicus]	0	161.342	12	48	94	48	1	4743	535.7	7.42	114.27	48	0	100	9.19	High	High	High
High	P20761	Ig gamma-2b chain C region [OS=Rattus norvegicus]	0	153.721	38	16	128	16	1	333	36.5	7.64	313.65	16	0	100	3.67	High	High	High
High	Q68FP1	Gelsolin [OS=Rattus norvegicus]	0	143.93	49	30	80	30	1	780	86	6.09	150.74	30	0	100	15.95	High	High	High
High	P18292	Prothrombin [OS=Rattus norvegicus]	0	140.877	41	29	91	29	1	617	70.4	6.71	169.8	29	0	100	6.15	High	High	High
High	Q62930	complement component C9 [OS=Rattus norvegicus]	0	140.238	48	29	77	29	1	554	62.2	5.69	139.91	29	0	100	18.33	High	High	High
High	Q9WUW3	Complement factor I [OS=Rattus norvegicus]	0	121.2	49	24	75	24	1	604	67.3	7.42	111.96	24	0	100	4.44	High	High	High
High	P14272	Plasma kallikrein [OS=Rattus norvegicus]	0	112.56	49	26	60	26	1	638	71.2	8.07	110.87	26	0	100	13.01	High	High	High
High	Q99PS8	Histidine-rich glycoprotein [OS=Rattus norvegicus]	0	108.538	38	21	74	21	1	525	59	7.84	163.32	21	0	100	3	High	High	High
High	P01835	Ig kappa chain C region, B allele [OS=Rattus norvegicus]	0	102.705	93	13	59	9	1	106	11.6	5.16	156.89	13	4	100	6.43	High	High	High
High	P08934-1	kininogen-1 [OS=Rattus norvegicus]	0	92.723	31	23	59	18	1	639	70.9	6.8	88.59	23	0	100	12.36	High	High	High
High	P26644	Beta-2-glycoprotein 1 [OS=Rattus norvegicus]	0	83.067	53	16	55	16	1	297	33.2	8.22	112.59	16	0	100	16.43	High	High	High
High	P23764	Glutathione peroxidase 3 [OS=Rattus norvegicus]	0	82.649	41	14	55	14	1	226	25.4	8.12	110.06	14	0	100	17.77	High	High	High
High	P05371	Clusterin [OS=Rattus norvegicus]	0	74.209	28	14	36	14	1	447	51.3	5.71	84.32	14	0	100	10.12	High	High	High
High	Q63514	C4b-binding protein alpha chain [OS=Rattus norvegicus]	0	70.173	45	24	62	24	1	558	62.2	7.21	62.09	24	0	100	5.7	High	High	High
High	D3ZTE0	Coagulation factor XII [OS=Rattus norvegicus]	0	68.325	34	17	46	17	1	595	65.8	7.46	82.7	17	0	100	4.14	High	High	High
High	P01015	Angiotensinogen [OS=Rattus norvegicus]	0	63.688	33	14	40	14	1	477	51.9	5.57	82.7	14	0	100	18.78	High	High	High
High	P01836	Ig kappa chain C region, A allele [OS=Rattus norvegicus]	0	63.127	61	12	42	8	1	106	11.7	5.16	82.64	12	0	100	20.27	High	High	High
High	P04916	Retinol-binding protein 4 [OS=Rattus norvegicus]	0	46.644	48	9	27	9	1	201	23.2	5.99	52.88	9	0	100	11.89	High	High	High
High	P60711	Actin, cytoplasmic 1 [OS=Rattus norvegicus]	0	42.191	43	12	23	4	1	375	41.7	5.48	35.53	12	7	100	14.89	High	High	High
High	P06866-2	Isoform 2 of Haptoglobin [OS=Rattus norvegicus]	0	40.149	38	11	23	11	1	381	42.4	6.54	37.2	11	0	100	23.56	High	High	High
High	Q63678	Zinc-alpha-2-glycoprotein [OS=Rattus norvegicus]	0	39.274	38	11	24	11	1	296	34	6.24	32.48	11	0	100	3.17	High	High	High
High	P20759	Ig gamma-1 chain C region [OS=Rattus norvegicus]	0	38.364	31	8	33	4	1	326	35.9	6.89	66.3	8	0	100	20.21	High	High	High
High	Q64240	Protein AMBP [OS=Rattus norvegicus]	0	34.748	29	6	27	6	1	349	38.8	6	63.37	6	0	100	14.3	High	High	High
High	P31211	corticosteroid-binding globulin [OS=Rattus norvegicus]	0	32.808	26	9	25	9	1	396	44.6	4.98	25.08	9	0	100	16.59	High	High	High
High	P16296	Coagulation factor IX [OS=Rattus norvegicus]	0	30.823	21	9	18	9	1	462	51.8	5.3	19.3	9	0	100	13.98	High	High	High
High	Q63556	Serine protease inhibitor A3M [OS=Rattus norvegicus]	0	30.323	19	5	16	5	1	412	46.1	5.92	32.47	5	0	100	11.3	High	High	High
High	P55314	Complement component C8 beta chain [OS=Rattus norvegicus]	0	30.165	23	8	16	8	1	589	66.6	8.05	28.73	8	0	100	22.57	High	High	High
High	P68035	Actin, alpha cardiac muscle 1 [OS=Rattus norvegicus]	0	29.819	29	9	18	1	1	377	42	5.39	24.84	9	0	100	74.12	Not Found	Peak Found	High
High	Q811M5	Complement component c6 [OS=Rattus norvegicus]	0	29.8	13	10	20	10	1	934	105	6.87	30.37	10	0	100	12.84	High	High	High
High	Q64268	Heparin cofactor 2 [OS=Rattus norvegicus]	0	29.072	15	7	18	7	1	479	54.5	6.96	27.9	7	0	100	25.57	High	High	High
High	P02764	Alpha-1-acid glycoprotein [OS=Rattus norvegicus]	0	29.053	35	7	29	7	1	205	23.6	5.91	49.84	7	0	100	17.33	High	High	High
High	Q6P6T1	Complement C1s subcomponent [OS=Rattus norvegicus]	0	28.656	14	8	17	8	1	688	77	4.77	27.5	8	0	100	12.8	High	High	High
High	P20767	Ig lambda-2 chain C region [OS=Rattus norvegicus]	0	25.696	52	7	23	7	1	104	11.3	5.99	29.48	7	0	100	7.98	High	High	High
High	P48199	C-reactive protein [OS=Rattus norvegicus]	0	25.389	25	5	38	5	1	230	25.5	5	72.82	5	0	100	17.57	High	High	High
High	P02767	Transthyretin [OS=Rattus norvegicus]	0	24.682	57	6	14	6	1	147	15.7	6.16	22.86	6	0	100	9.46	High	High	High
High	Q9EQV8	Carboxypeptidase N catalytic chain [OS=Rattus norvegicus]	0	24.309	26	8	18	8	1	457	51.9	8.44	17.27	8	0	100	2.3	High	High	High
High	P06399	Fibrinogen alpha chain [OS=Rattus norvegicus]	0	23.625	9	4	13	4	1	782	86.6	5.74	31.3	4	0	100	11.25	High	High	High
High	P23680	Serum amyloid P-component [OS=Rattus norvegicus]	0	22.851	33	6	14	6	1	228	26.2	5.69	16.04	6	0	100	8.23	High	High	High
High	Q62975	Protein Z-dependent protease inhibitor [OS=Rattus norvegicus]	0	22.58	22	9	15	9	1	436	50.2	6.81	13.73	9	0	100	43.72	High	High	High
High	P02091	Hemoglobin subunit beta-1 [OS=Rattus norvegicus]	0	21.067	38	4	8	4	1	147	16	8.07	18.55	4	0	100	41.27	High	High	High
High	Q9EQV9	Carboxypeptidase B2 [OS=Rattus norvegicus]	0	20.791	23	6	11	6	1	422	48.8	8.41	18.32	6	0	100	39.39	High	High	High
High	P31721	Complement C1q subcomponent subunit B [OS=Rattus norvegicus]	0	20.533	19	5	11	5	1	253	26.6	9	13.24	5	0	100	12.89	High	High	High
High	P00762	Anionic trypsin-1 [OS=Rattus norvegicus]	0	20.042	10	2	8	2	1	246	25.9	4.89	35.42	2	0	100	46.63	High	High	High
High	Q6IMF3	Keratin, type II cytoskeletal 1 [OS=Rattus norvegicus]	0	18.786	7	4	7	3	1	625	64.8	7.87	10.1	4	1	100	9.49	High	High	High
High	P01946	Hemoglobin subunit alpha-1/2 [OS=Rattus norvegicus]	0	17.598	37	4	10	4	1	142	15.3	7.97	20.48	4	0	100	3.62	High	High	High
High	P55159	Serum paraoxonase/arylesterase 1 [OS=Rattus norvegicus]	0	17.263	16	4	11	4	1	355	39.3	5.22	22.09	4	0	100	25.23	High	High	High
High	P08650	Complement C5 [OS=Rattus norvegicus]	0	16.034	56	5	9	5	1	77	9	8.9	15.61	5	0	100	9.85	High	High	High
High	P04638	Apolipoprotein A-II [OS=Rattus norvegicus]	0	15.588	26	3	14	3	1	102	11.4	6.65	24.85	3	0	100	9.72	High	High	High
High	P02454	Collagen alpha-1(I) chain [OS=Rattus norvegicus]	0	15.344	3	3	8	3	1	1453	137.9	5.92	19.79	3	0	100	21.12	High	High	High
High	P02466	Collagen alpha-2(I) chain [OS=Rattus norvegicus]	0	15.197	4	4	7	4	1	1372	129.5	9.33	13.98	4	0	100	44.33	High	High	High
High	P51886	Lumican [OS=Rattus norvegicus]	0	14.768	21	5	11	5	1	338	38.3	6.43	9.36	5	0	100	8.19	High	High	High
High	P35859	Insulin-like growth factor-binding protein complex acid labile subunit [OS=Rattus norvegicus]	0	13.581	11	4	8	4	1	603	66.8	6.52	11.36	4	0	100	8.11	High	High	High
High	Q8R2H5	Phosphatidylinositol-glycan-specific phospholipase D [OS=Rattus norvegicus]	0	13.522	10	6	11	6	1	843	93.7	6.65	14.45	6	0	100	24.73	High	High	High
High	P31722	Complement C1q subcomponent subunit C [OS=Rattus norvegicus]	0	13.388	13	3	6	3	1	245	25.7	8.32	10.87	3	0	100	21.8	Peak Found	High	High
High	P55797	Apolipoprotein C-IV [OS=Rattus norvegicus]	0	12.841	34	4	9	4	1	124	14.5	9.32	20.63	4	0	100	26.88	High	High	High
High	P25236	Selenoprotein P [OS=Rattus norvegicus]	0	12.686	17	6	12	6	1	385	43.1	7.36	12.84	6	0	100	3.15	High	High	High
High	Q63207	Coagulation factor X [OS=Rattus norvegicus]	0	12.638	8	4	6	4	1	482	54.2	5.4	9.89	4	0	100	19.78	High	High	High
High	P53813	Vitamin K-dependent protein S [OS=Rattus norvegicus]	0	12.085	6	4	7	4	1	675	74.6	5.48	6.82	4	0	100	8.02	Peak Found	High	High
High	Q08420	Extracellular superoxide dismutase [Cu-Zn] [OS=Rattus norvegicus]	0	11.904	18	2	4	2	1	244	26.6	6.6	15.07	2	0	100	31.07	High	High	High
High	P06765	Platelet factor 4 [OS=Rattus norvegicus]	0	10.104	37	3	9	3	1	105	11.3	9.5	13.56	3	0	100	43.79	High	High	High
High	P18424	phosphatidylcholine-sterol acyltransferase [OS=Rattus norvegicus]	0	9.851	13	5	9	5	1	440	49.7	6.52	4.1	5	0	100	13.39	High	High	High
High	Q5FVF9	Biotinidase [OS=Rattus norvegicus]	0	9.651	9	3	7	3	1	521	58	5.87	10.95	3	0	100	13.28	High	High	High
High	Q6P6Q2	keratin, type II cytoskeletal 5 [OS=Rattus norvegicus]	0	9.475	4	2	5	1	1	576	61.8	7.8	7.83	2	0	100	14.56	High	High	High
High	Q6IFV3	Keratin, type I cytoskeletal 15 [OS=Rattus norvegicus]	0	8.996	6	3	5	2	1	447	48.8	4.86	4.63	3	1	100	7.25	Peak Found	High	High
High	P08025-2	Isoform IGF-IB of Insulin-like growth factor I [OS=Rattus norvegicus]	0	8.926	18	3	8	3	1	158	17.8	9.69	9.72	3	0	100	10.48	High	High	High
High	P81828	Urinary protein 2 [OS=Rattus norvegicus]	0	8.368	14	1	1	1	1	101	11.1	7.56	3.39	1	0	100	14.39	Peak Found	High	Peak Found
High	Q6IFW6	Keratin, type I cytoskeletal 10 [OS=Rattus norvegicus]	0	8.35	3	2	5	1	1	526	56.5	5.15	7.16	2	0	100	10.89	Peak Found	High	High
High	P19999	mannose-binding protein A [OS=Rattus norvegicus]	0	8.147	11	2	6	2	1	238	25.3	7.62	5.12	2	0	100	9.37	High	High	High
High	P06759	Apolipoprotein C-III [OS=Rattus norvegicus]	0	7.66	40	4	14	4	1	101	11.1	4.77	6.62	4	0	100	26.27	High	High	High
High	P01681	Ig kappa chain V region S211 [OS=Rattus norvegicus]	0	7.576	22	1	5	1	1	109	11.9	7.93	8.58	1	0	100	81.78	High	High	High
High	P15473	Insulin-like growth factor-binding protein 3 [OS=Rattus norvegicus]	0	7.57	15	4	6	4	1	292	31.7	8.29	0	4	0	100	9	Peak Found	High	High
High	P20762	Ig gamma-2C chain C region [OS=Rattus norvegicus]	0	6.811	12	3	7	3	1	329	36.5	8.22	1.63	3	0	100	11.96	High	High	High
High	P32038	Complement factor D [OS=Rattus norvegicus]	0	6.564	10	1	3	1	1	263	28.4	7.06	7.64	1	0	100	73.37	High	High	High
High	Q6P734	Plasma protease C1 inhibitor [OS=Rattus norvegicus]	0	6.31	5	3	5	3	1	504	55.6	5.83	3.32	3	0	100	13.85	Peak Found	High	High
High	P14841	Cystatin-C [OS=Rattus norvegicus]	0	5.936	26	2	4	2	1	140	15.4	9.22	6.67	2	0	100	30.08	High	High	High
High	P34064	Proteasome subunit alpha type-5 [OS=Rattus norvegicus]	0	5.794	17	3	6	3	1	241	26.4	4.86	0	3	0	100	21.51	High	High	High
High	P02761	Major urinary protein [OS=Rattus norvegicus]	0	5.33	11	2	2	2	1	181	20.7	6.21	3.46	2	0	100	102.37	Peak Found	Not Found	High
High	Q7TPA5-1	Serpin A11 [OS=Rattus norvegicus]	0	4.869	3	1	1	1	1	422	47	7.23	2.45	1	0			Not Found	Not Found	High
High	P05065	fructose-bisphosphate aldolase A [OS=Rattus norvegicus]	0	4.565	9	3	3	3	1	364	39.3	8.09	0	3	0	100	15.2	Peak Found	High	High
High	Q6L711	Hyaluronan-binding protein 2 [OS=Rattus norvegicus]	0	4.559	3	2	4	2	1	558	62.1	6.27	0	2	0	100	10.76	High	High	High
High	P01883	Ig delta chain C region [OS=Rattus norvegicus]	0	4.456	6	1	1	1	1	202	22.4	8.66	2.27	1	0	100	45.74	Peak Found	Peak Found	High
High	P49744	Thrombospondin-4 [OS=Rattus norvegicus]	0	4.379	4	3	4	3	1	980	108.1	4.75	0	3	0	100	18.75	Peak Found	High	High
High	P23739	Sucrase-isomaltase, intestinal [OS=Rattus norvegicus]	0	4.379	1	1	3	1	1	1841	210.2	5.94	1.86	1	0	100	25.36	Medium	High	High
High	P19939	Apolipoprotein C-I [OS=Rattus norvegicus]	0	4.353	13	2	6	2	1	88	9.9	9.09	7.69	2	0	100	13.01	High	High	High
High	P31720	Complement C1q subcomponent subunit A [OS=Rattus norvegicus]	0	3.723	4	1	3	1	1	245	25.9	8.97	4.4	1	0	100	24.88	High	High	High
High	P14630	apolipoprotein M [OS=Rattus norvegicus]	0	3.697	7	2	6	2	1	190	21.5	6.09	0	2	0	100	5.13	High	High	High
High	Q8CIZ5	deleted in malignant brain tumors 1 protein [OS=Rattus norvegicus]	0	3.465	1	1	2	1	1	1418	155.6	5.16	0	1	0	100	29.59	Peak Found	High	High
High	P22985	Xanthine dehydrogenase/oxidase [OS=Rattus norvegicus]	0	2.527	1	1	1	1	1	1331	146.1	7.25	0	1	0	100	23.32	Peak Found	High	Peak Found
High	P62749	Hippocalcin-like protein 1 [OS=Rattus norvegicus]	0.006	2.349	10	1	5	1	1	193	22.3	5.5	15.2	1	0	100	45.02	High	High	Medium
High	P54319	Phospholipase A-2-activating protein [OS=Rattus norvegicus]	0.006	2.232	1	1	3	1	1	795	87	6.09	5.5	1	0	100	50.29	High	High	High
Medium	Q63621	Interleukin-1 receptor accessory protein [OS=Rattus norvegicus]	0.013	2.132	4	1	1	1	1	570	65.6	7.72	0	1	0			Not Found	High	Not Found
Medium	Q63515	C4b-binding protein beta chain [OS=Rattus norvegicus]	0.025	1.952	9	2	2	2	1	258	28.6	4.92	0	2	0	100	32.64	Peak Found	Peak Found	High
Medium	P30836	L-selectin [OS=Rattus norvegicus]	0.049	1.84	4	1	2	1	1	372	42.4	7.93	0	1	0	100		Medium	High	Not Found
Low	P10960	Prosaposin [OS=Rattus norvegicus]	0.067	1.761	2	1	1	1	1	554	61.1	5.25	0	1	0	100	12.12	Peak Found	High	Peak Found
Low	O08770	Platelet glycoprotein V [OS=Rattus norvegicus]	0.067	1.76	3	1	2	1	1	567	63.3	8.69	0	1	0	100	56.04	Peak Found	High	Medium
Low	P15978	Class I histocompatibility antigen, Non-RT1.A alpha-1 chain [OS=Rattus norvegicus]	0.078	1.663	5	1	2	1	1	319	36.5	5.12	0	1	0	100	51.82	High	Peak Found	High
Low	P68370	tubulin alpha-1A chain [OS=Rattus norvegicus]	0.077	1.656	3	1	1	1	1	451	50.1	5.06	0	1	0	100	26.69	Peak Found	High	Not Found
Low	Q64057	Alpha-aminoadipic semialdehyde dehydrogenase [OS=Rattus norvegicus]	0.241	1.556	5	1	2	1	1	539	58.7	7.87	0	1	0	100	48.88	Not Found	High	Medium
Low	Q5U2Y6	Tuftelin-interacting protein 11 [OS=Rattus norvegicus]	0.24	1.539	1	1	2	1	1	837	96.1	5.95	0	1	0	100	66.83	Medium	High	Peak Found
Low	P62804	histone H4 [OS=Rattus norvegicus]	0.25	1.478	8	1	1	1	1	103	11.4	11.36	0	1	0	100		High	Not Found	Not Found
Low	Q8CGS5	Zinc phosphodiesterase ELAC protein 2 [OS=Rattus norvegicus]	0.26	1.45	1	1	2	1	1	827	92.3	7.37	3.72	1	0	100	2.94	Peak Found	Medium	High
Low	P08661	Mannose-binding protein C [OS=Rattus norvegicus]	0.258	1.436	7	1	1	1	1	244	26	5.33	0	1	0	100	40.41	High	Peak Found	Peak Found
Low	P00697	Lysozyme c-1 [OS=Rattus norvegicus]	0.257	1.41	7	1	1	1	1	148	16.7	9.1	0	1	0	100	19.05	Peak Found	High	Peak Found
Low	Q68FU8	SURP and G-patch domain-containing protein 1 [OS=Rattus norvegicus]	0.282	1.387	2	1	2	1	1	644	72.5	7.34	1.75	1	0	100	52.9	Medium	Peak Found	High
Low	P07151	Beta-2-microglobulin [OS=Rattus norvegicus]	0.28	1.386	7	1	2	1	1	119	13.7	8	0	1	0	100	18.19	Peak Found	Medium	High
Low	Q62894	Extracellular matrix protein 1 [OS=Rattus norvegicus]	0.279	1.364	2	1	1	1	1	562	63.2	6.87	0	1	0	100	10.53	High	Peak Found	Not Found
Low	Q08201	Phosphatidylcholine translocator ABCB4 [OS=Rattus norvegicus]	0.277	1.34	1	1	3	1	1	1278	140.6	9.04	0	1	0	100	28.78	High	High	High
Low	O54766	Zona pellucida sperm-binding protein 1 [OS=Rattus norvegicus]	0.276	1.336	2	1	6	1	1	617	67.8	6.9	0	1	0	100	120.8	High	Medium	High
Low	P37136-2	Isoform H of Acetylcholinesterase [OS=Rattus norvegicus]	0.282	1.316	7	1	1	1	1	616	67.5	6.48	0	1	0	100		High	Not Found	Not Found
Low	Q5XIL8	Dynein intermediate chain 1, axonemal [OS=Rattus norvegicus]	0.307	1.258	1	1	1	1	1	705	80	5.94	0	1	0			Not Found	High	Not Found
Low	Q6IRK9	Carboxypeptidase Q [OS=Rattus norvegicus]	0.311	1.244	6	1	1	1	1	472	52	6.42	2.62	1	0	100	55.2	High	Peak Found	Peak Found
Low	P10686	1-phosphatidylinositol 4,5-bisphosphate phosphodiesterase gamma-1 [OS=Rattus norvegicus]	0.309	1.243	3	1	1	1	1	1290	148.5	5.96	0	1	0	100	104.45	Peak Found	High	Peak Found
Low	Q9QZ48	Zinc finger and BTB domain-containing protein 7A [OS=Rattus norvegicus]	0.328	1.208	5	1	1	1	1	569	60.5	5.12	0	1	0	100		Not Found	High	Not Found
Low	P00689	Pancreatic alpha-amylase [OS=Rattus norvegicus]	0.326	1.207	2	1	1	1	1	508	57.1	8.07	0	1	0	100	25.64	High	Peak Found	Peak Found
Low	P29534	Vascular cell adhesion protein 1 [OS=Rattus norvegicus]	0.325	1.204	1	1	2	1	1	739	81.2	5.24	0	1	0	100	30.87	Peak Found	Medium	High
Low	F1MA98	Nucleoprotein TPR [OS=Rattus norvegicus]	0.338	1.176	0	1	1	1	1	2360	267.1	5	0	1	0	100	80.68	Peak Found	High	Peak Found
Low	Q5XIL6	Protein ABHD16B [OS=Rattus norvegicus]	0.337	1.163	1	1	2	1	1	474	53.3	8.28	0	1	0	100	28.83	Medium	Peak Found	High
Low	Q4V8I3	tensin-4 [OS=Rattus norvegicus]	0.335	1.157	2	1	1	1	1	718	77.2	7.58	0	1	0	100	6.15	Not Found	High	Peak Found
Low	Q02769	squalene synthase [OS=Rattus norvegicus]	0.372	1.094	2	1	1	1	1	416	48.1	7.05	0	1	0	100	10.78	Peak Found	Peak Found	High
Low	Q6AXU4	E3 ubiquitin-protein ligase RNF181 [OS=Rattus norvegicus]	0.37	1.093	5	1	2	1	1	165	19.3	6.05	0	1	0	100	20.42	High	Peak Found	High
Low	Q8CHN8-2	Isoform 2 of Mannan-binding lectin serine protease 1 [OS=Rattus norvegicus]	0.366	1.092	2	1	1	1	1	733	82.4	5.3	0	1	0	100	19.39	Peak Found	Not Found	High
Low	B5DFN2	S-adenosylhomocysteine hydrolase-like protein 1 [OS=Rattus norvegicus]	0.365	1.091	2	1	1	1	1	483	53.7	7.44	0	1	0	100	33.45	Peak Found	High	Peak Found
Low	Q792I0	Protein lin-7 homolog C [OS=Rattus norvegicus]	0.359	1.071	6	1	2	1	1	197	21.8	8.43	0	1	0	100	1.31	High	High	Not Found
Low	P00787	Cathepsin B [OS=Rattus norvegicus]	0.367	1.042	5	1	1	1	1	339	37.4	5.6	0	1	0	100	47.83	Peak Found	Peak Found	High
Low	Q4FZU8	RHO family-interacting cell polarization regulator 1 [OS=Rattus norvegicus]	0.365	1.039	2	1	1	1	1	1217	131.6	5.78	0	1	0	100	24.09	High	Peak Found	Peak Found
Low	P53670	LIM domain kinase 2 [OS=Rattus norvegicus]	0.384	1.025	3	1	2	1	1	638	72.2	7.4	0	1	0	100	27.4	High	Peak Found	High
Low	P51635	alcohol dehydrogenase [NADP(+)] [OS=Rattus norvegicus]	0.382	1.023	3	1	6	1	1	325	36.5	7.31	1.79	1	0	100	21.04	High	High	Medium
Low	O89040-1	1-phosphatidylinositol 4,5-bisphosphate phosphodiesterase beta-2 [OS=Rattus norvegicus]	0.399	0.978	1	1	1	1	1	1183	134.8	6.09	0	1	0	100	18.53	Peak Found	Peak Found	High
Low	Q62688	Inactive phospholipase C-like protein 1 [OS=Rattus norvegicus]	0.397	0.973	4	1	2	1	1	1096	122.7	5.66	0	1	0	100	40.58	Not Found	High	High
Low	Q9JIR4	Regulating synaptic membrane exocytosis protein 1 [OS=Rattus norvegicus]	0.394	0.972	1	1	1	1	1	1615	179.5	9.58	0	1	0	100		Not Found	Not Found	High
Low	Q562A2	Zinc finger RNA-binding protein [OS=Rattus norvegicus]	0.399	0.958	1	1	1	1	1	1073	116.7	8.82	0	1	0	100	21.61	Peak Found	Peak Found	High
Low	P15127	insulin receptor [OS=Rattus norvegicus]	0.409	0.942	1	1	1	1	1	1383	156.7	5.97	2.13	1	0	100	24.54	High	Peak Found	Peak Found
Low	Q63425	Periaxin [OS=Rattus norvegicus]	0.425	0.911	1	1	1	1	1	1383	146.3	8.54	0	1	0			High	Peak Found	Peak Found
Low	Q6EV76	Alpha-(1,6)-fucosyltransferase [OS=Rattus norvegicus]	0.423	0.9	4	1	1	1	1	575	66.4	7.52	0	1	0			Not Found	High	Not Found
Low	Q5FVC2	Rho guanine nucleotide exchange factor 2 [OS=Rattus norvegicus]	0.422	0.895	2	1	1	1	1	985	111.8	7.12	0	1	0			Not Found	Not Found	High
Low	P50123	Glutamyl aminopeptidase [OS=Rattus norvegicus]	0.418	0.894	3	1	1	1	1	945	107.9	5.39	0	1	0	100		High	Not Found	Not Found
Low	Q9EPT8	Chloride intracellular channel protein 5 [OS=Rattus norvegicus]	0.42	0.886	9	1	1	1	1	251	28.3	5.94	0	1	0			High	Not Found	Not Found
Low	Q64542	Plasma membrane calcium-transporting ATPase 4 [OS=Rattus norvegicus]	0.423	0.885	1	1	2	1	1	1203	133	6.57	0	1	0	100	19.3	High	Peak Found	Medium
Low	P98166	very low-density lipoprotein receptor [OS=Rattus norvegicus]	0.424	0.873	4	1	1	1	1	873	96.5	4.78	0	1	0			Not Found	High	Not Found
Low	Q5HZB6	CLK4-associating serine/arginine rich protein [OS=Rattus norvegicus]	0.453	0.844	2	1	1	1	1	668	76.8	10.36	0	1	0	100	81	High	Not Found	Peak Found
Low	Q4V8G0	Leucine-rich repeat-containing protein 63 [OS=Rattus norvegicus]	0.494	0.832	2	1	1	1	1	607	69.2	9.61	0	1	0	100	42.76	Peak Found	Peak Found	High
Low	B4F766	dymeclin [OS=Rattus norvegicus]	0.492	0.83	6	1	1	1	1	674	76.4	5.69	0	1	0			High	Not Found	Not Found
Low	Q9QYE2	Solute carrier organic anion transporter family member 1A6 [OS=Rattus norvegicus]	0.489	0.827	4	1	1	1	1	670	74.4	7.58	0	1	0	100	87.87	Peak Found	Peak Found	High
Low	Q9Z0R7	Taste receptor type 1 member 2 [OS=Rattus norvegicus]	0.492	0.824	5	1	1	1	1	843	95.7	7.99	0	1	0			Not Found	Not Found	High
Low	P52944	PDZ and LIM domain protein 1 [OS=Rattus norvegicus]	0.49	0.824	5	1	3	1	1	327	35.6	7.24	5.56	1	0	100	28.8	Medium	High	Medium
Low	Q4KLH6-1	Centrosomal protein of 162 kDa [OS=Rattus norvegicus]	0.488	0.82	1	1	2	1	1	1403	160.9	5.73	0	1	0	100	29.78	Peak Found	High	Peak Found
Low	Q9WU34-1	Neuronal-specific septin-3 [OS=Rattus norvegicus]	0.488	0.814	6	1	1	1	1	358	40.6	7.18	0	1	0	100	33.34	High	Peak Found	Peak Found
Low	P70587-2	Isoform 2 of Leucine-rich repeat-containing protein 7 [OS=Rattus norvegicus]	0.482	0.807	3	1	1	1	1	1537	171.9	6.79	0	1	0			High	Not Found	Not Found
Low	Q64604	Receptor-type tyrosine-protein phosphatase F [OS=Rattus norvegicus]	0.48	0.796	2	1	2	1	1	1898	211.4	6.68	0	1	0			Not Found	Not Found	High
Low	Q9JJ79	Cytoplasmic dynein 2 heavy chain 1 [OS=Rattus norvegicus]	0.478	0.796	0	1	1	1	1	4306	491.9	6.65	0	1	0	100	161.83	Peak Found	High	Peak Found
Low	P28037	Cytosolic 10-formyltetrahydrofolate dehydrogenase [OS=Rattus norvegicus]	0.486	0.789	3	1	1	1	1	902	98.8	5.91	0	1	0	100	28.45	Not Found	High	Peak Found
Low	O35889-1	Afadin [OS=Rattus norvegicus]	0.49	0.785	2	1	1	1	1	1829	207.5	6.16	0	1	0	100	25.14	Not Found	High	Peak Found
Low	P63251	G protein-activated inward rectifier potassium channel 1 [OS=Rattus norvegicus]	0.496	0.781	8	1	1	1	1	501	56.5	8.37	0	1	0			Not Found	Not Found	High
Low	P23785	Granulins [OS=Rattus norvegicus]	0.496	0.774	2	1	1	1	1	588	63.3	6.47	0	1	0	100	1.68	Peak Found	High	Not Found
Low	Q66HC5	Nuclear pore complex protein Nup93 [OS=Rattus norvegicus]	0.494	0.773	3	1	1	1	1	819	93.2	5.72	0	1	0	100		Not Found	High	Not Found
Low	Q711G3	Isoamyl acetate-hydrolyzing esterase 1 homolog [OS=Rattus norvegicus]	0.492	0.77	3	1	2	1	1	249	28	5.95	0	1	0	100	27.47	Peak Found	High	Medium
Low	E9PTT0	Palmitoyltransferase ZDHHC17 [OS=Rattus norvegicus]	0.521	0.755	5	1	1	1	1	622	71.3	7.5	0	1	0			Not Found	Not Found	Medium
Low	Q9QYP0	Multiple epidermal growth factor-like domains protein 8 [OS=Rattus norvegicus]	0.519	0.754	0	1	1	1	1	2788	297.4	6.8	0	1	0	100	40.79	Peak Found	Medium	Peak Found
Low	Q91Z80	Liprin-alpha-4 [OS=Rattus norvegicus]	0.555	0.731	1	1	2	1	1	1043	117.9	7.01	0	1	0	100	34.57	Peak Found	Medium	Medium
Low	P32822	Trypsin V-B [OS=Rattus norvegicus]	0.561	0.722	6	1	2	1	1	246	26.8	5.08	0	1	0	100	56.54	Peak Found	Medium	Medium
Low	P07872-1	Peroxisomal acyl-coenzyme A oxidase 1 [OS=Rattus norvegicus]	0.575	0.708	6	1	2	1	1	661	74.6	8.47	0	1	0			Not Found	Not Found	Medium
Low	O54701-1	Sodium/potassium/calcium exchanger 2 [OS=Rattus norvegicus]	0.571	0.707	3	1	1	1	1	670	74.6	6.34	0	1	0			Medium	Not Found	Not Found
Low	Q6MG48	Protein PRRC2A [OS=Rattus norvegicus]	0.569	0.706	1	1	1	1	1	2161	228.9	9.45	0	1	0			Not Found	Not Found	Medium
Low	P49187	mitogen-activated protein kinase 10 [OS=Rattus norvegicus]	0.572	0.704	1	1	1	1	1	464	52.5	6.83	0	1	0	100	23.01	Peak Found	Medium	Peak Found
Low	Q63372-5	Isoform 5a of Neurexin-1 [OS=Rattus norvegicus]	0.566	0.704	2	1	3	1	1	1525	167.3	5.92	0	1	0			Not Found	Medium	Not Found
Low	P12369	cAMP-dependent protein kinase type II-beta regulatory subunit [OS=Rattus norvegicus]	0.575	0.697	4	1	2	1	1	416	46.1	4.98	2.24	1	0	100	6.22	Medium	Medium	Peak Found
Low	Q5XIA3	tRNA wybutosine-synthesizing protein 4 [OS=Rattus norvegicus]	0.572	0.696	1	1	1	1	1	686	75.5	7.02	0	1	0			Medium	Peak Found	Peak Found
Low	Q5U2P0	DIS3-like exonuclease 1 [OS=Rattus norvegicus]	0.574	0.693	2	1	1	1	1	1054	120.7	6.62	0	1	0	100		Not Found	Not Found	Medium
Low	P49620	Diacylglycerol kinase gamma [OS=Rattus norvegicus]	0.579	0.69	3	1	1	1	1	788	88.5	6.95	0	1	0	100	15.92	Peak Found	Medium	Peak Found
Low	P28073	Proteasome subunit beta type-6 [OS=Rattus norvegicus]	0.581	0.685	5	1	1	1	1	238	25.3	5	0	1	0	100	6.85	Medium	Peak Found	Peak Found
Low	Q5U1Y4	1,5-anhydro-D-fructose reductase [OS=Rattus norvegicus]	0.586	0.682	7	1	1	1	1	301	34.5	7.61	0	1	0			Not Found	Not Found	Medium
Low	Q76MX4-1	transcription factor MafG [OS=Rattus norvegicus]	0.587	0.678	15	1	1	1	1	189	20.5	9.74	0	1	0			Not Found	Not Found	Medium
Low	Q9WTY8	Zinc finger and BTB domain-containing protein 10 [OS=Rattus norvegicus]	0.587	0.676	5	1	1	1	1	836	91.6	7.55	0	1	0			Medium	Not Found	Not Found
Low	D3ZHV2	Microtubule-actin cross-linking factor 1 [OS=Rattus norvegicus]	0.609	0.676	1	1	1	1	1	5430	619.2	5.4	0	1	0			Medium	Not Found	Not Found
Low	P16884	Neurofilament heavy polypeptide [OS=Rattus norvegicus]	0.611	0.671	4	1	1	1	1	1072	115.3	5.85	0	1	0			Not Found	Not Found	Medium
Low	Q5PQQ1	tRNA modification GTPase GTPBP3, mitochondrial [OS=Rattus norvegicus]	0.612	0.67	1	1	1	1	1	492	52	6.83	1.77	1	0	100	92.46	Peak Found	Medium	Peak Found
Low	Q66HB3	Intraflagellar transport protein 80 homolog [OS=Rattus norvegicus]	0.61	0.67	3	1	1	1	1	777	87.7	7.94	0	1	0			Not Found	Not Found	Medium
Low	Q6AYM0	Uncharacterized protein C7orf31 homolog [OS=Rattus norvegicus]	0.611	0.663	3	1	1	1	1	588	67.9	8.31	0	1	0	100	17.65	Peak Found	Medium	Not Found
Low	Q91ZS3-2	Isoform 2 of 45 kDa calcium-binding protein [OS=Rattus norvegicus]	0.609	0.66	3	1	2	1	1	382	44.3	5.17	2.01	1	0	100	4.85	Medium	Peak Found	Medium
Low	B1WBU8	Pleckstrin homology domain-containing family D member 1 [OS=Rattus norvegicus]	0.62	0.653	6	1	1	1	1	505	59	6.32	0	1	0	100	68.05	Peak Found	Peak Found	Medium
Low	Q62661	HMG box-containing protein 1 [OS=Rattus norvegicus]	0.621	0.646	7	1	1	1	1	513	57.4	6.01	0	1	0			Medium	Not Found	Not Found
Low	Q5EB59	Mediator of RNA polymerase II transcription subunit 23 [OS=Rattus norvegicus]	0.619	0.646	3	1	1	1	1	1367	156.1	7.36	0	1	0	100		Not Found	Not Found	Medium
Low	Q63016	large neutral amino acids transporter small subunit 1 [OS=Rattus norvegicus]	0.62	0.645	7	1	1	1	1	512	55.9	7.9	0	1	0			Not Found	Not Found	Medium
Low	P11530	Dystrophin [OS=Rattus norvegicus]	0.618	0.643	0	1	2	1	1	3677	425.6	5.91	0	1	0	100	26.7	Medium	Medium	Peak Found
Low	P63055	calmodulin regulator protein PCP4 [OS=Rattus norvegicus]	0.63	0.638	26	1	1	1	1	62	6.8	6.71	0	1	0			Not Found	Not Found	Medium
Low	Q9ET32	Histo-blood group ABO system transferase 1 [OS=Rattus norvegicus]	0.634	0.637	3	1	1	1	1	348	40.3	8.72	0	1	0	100		Not Found	Not Found	Medium
Low	Q6AXM7	HBS1-like protein [OS=Rattus norvegicus]	0.632	0.636	1	1	1	1	1	679	74.7	6.6	0	1	0	100	27.48	Peak Found	Peak Found	Medium
Low	Q6Q3F5	SID1 transmembrane family member 1 [OS=Rattus norvegicus]	0.63	0.635	5	1	1	1	1	831	94.1	7.05	0	1	0			Not Found	Medium	Not Found
Low	O08679	Serine/threonine-protein kinase MARK2 [OS=Rattus norvegicus]	0.628	0.635	2	1	1	1	1	722	80.8	9.61	0	1	0	100	26.36	Peak Found	Peak Found	Medium
Low	P20070	NADH-cytochrome b5 reductase 3 [OS=Rattus norvegicus]	0.636	0.633	3	1	1	1	1	301	34.2	8.38	0	1	0	100	15.94	Peak Found	Medium	Peak Found
Low	Q5XIS2	Ceramide-1-phosphate transfer protein [OS=Rattus norvegicus]	0.637	0.632	16	1	1	1	1	216	24.5	7.59	0	1	0			Not Found	Medium	Not Found
Low	P56558	UDP-N-acetylglucosamine--peptide N-acetylglucosaminyltransferase 110 kDa subunit [OS=Rattus norvegicus]	0.638	0.63	4	1	1	1	1	1036	115.5	6.65	0	1	0			Not Found	Not Found	Medium
Low	Q9JHS1	endothelial PAS domain-containing protein 1 [OS=Rattus norvegicus]	0.639	0.629	3	1	1	1	1	874	96.7	5.73	0	1	0			Not Found	Medium	Not Found
Low	P49805	regulator of G-protein signaling 9 [OS=Rattus norvegicus]	0.637	0.628	2	1	1	1	1	677	77.1	9.32	0	1	0	100	3.54	Peak Found	Peak Found	Medium

## Sheet: Rat-Seppro-MS Amanda 2.0
Protein FDR Confidence: Combined	Accession	Description	Exp. q-value: Combined	Sum PEP Score	Coverage [%]	# Peptides	# PSMs	# Unique Peptides	# Protein Groups	# AAs	MW [kDa]	calc. pI	Score MS Amanda 2.0: MS Amanda 2.0	# Peptides (by Search Engine): MS Amanda 2.0	# Razor Peptides	Abundances (Grouped): Sample	Abundances (Grouped) CV [%]: Sample	Found in Sample: [S1] F1: Sample, 1	Found in Sample: [S2] F2: Sample, 2	Found in Sample: [S3] F3: Sample, 3
High	P01026	Complement C3 [OS=Rattus norvegicus]	0	965.985	65	124	627	124	1	1663	186.3	6.54	163818	124	0	100	11.48	High	High	High
High	P14046	Alpha-1-inhibitor 3 [OS=Rattus norvegicus]	0	942.912	53	92	764	25	1	1477	163.7	6.04	202720	92	16	100	6.38	High	High	High
High	Q63041	Alpha-1-macroglobulin [OS=Rattus norvegicus]	0	917.374	55	92	554	92	1	1500	167	6.9	142451	92	0	100	4.89	High	High	High
High	Q03626-1	Murinoglobulin-1 [OS=Rattus norvegicus]	0	917.117	51	92	729	30	1	1487	165.2	6.01	191668	92	60	100	6.71	High	High	High
High	Q6IE52	Murinoglobulin-2 [OS=Rattus norvegicus]	0	630.396	41	68	546	7	1	1448	161.5	6.6	142713	68	0	100	9.9	High	High	High
High	P12346-1	Serotransferrin [OS=Rattus norvegicus]	0	380.894	48	47	301	47	1	698	76.3	7.28	77863.6	47	0	100	3.28	High	High	High
High	P08649	Complement C4 [OS=Rattus norvegicus]	0	370.169	42	58	164	58	1	1737	192	7.33	41698.9	58	0	100	5.7	High	High	High
High	P05544	Serine protease inhibitor A3L [OS=Rattus norvegicus]	0	299.763	68	34	164	27	1	413	46.2	5.67	45091	34	7	100	8.89	High	High	High
High	P13635	Ceruloplasmin [OS=Rattus norvegicus]	0	297.699	42	48	203	48	1	1059	120.8	5.58	47378.4	48	0	100	4.48	High	High	High
High	P04639	Apolipoprotein A-I [OS=Rattus norvegicus]	0	289.084	80	33	186	33	1	259	30	5.74	45704.2	33	0	100	16.33	High	High	High
High	Q63416	Inter-alpha-trypsin inhibitor heavy chain H3 [OS=Rattus norvegicus]	0	272.294	43	35	145	35	1	887	99	6.25	34768.6	35	0	100	0.91	High	High	High
High	P02651	Apolipoprotein A-IV [OS=Rattus norvegicus]	0	246.33	79	32	101	32	1	391	44.4	5.22	29443.2	32	0	100	3.22	High	High	High
High	P09006	Serine protease inhibitor A3N [OS=Rattus norvegicus]	0	245.452	56	34	132	34	1	418	46.6	5.47	34003.8	34	0	100	9.11	High	High	High
High	P05545	Serine protease inhibitor A3K [OS=Rattus norvegicus]	0	236.443	68	30	156	21	1	416	46.5	5.44	37121.6	30	1	100	26.5	High	High	High
High	P10959	Carboxylesterase 1C [OS=Rattus norvegicus]	0	215.874	50	26	105	26	1	549	60.1	5.73	27512	26	0	100	11.1	High	High	High
High	P17475	Alpha-1-antiproteinase [OS=Rattus norvegicus]	0	197.916	53	26	113	26	1	411	46.1	6.07	26456	26	0	100	2.53	High	High	High
High	P06238	alpha-2-macroglobulin [OS=Rattus norvegicus]	0	194.723	33	37	93	35	1	1472	163.7	6.29	21523.4	37	0	100	2.54	High	High	High
High	P02770	Serum albumin [OS=Rattus norvegicus]	0	179.494	30	23	96	23	1	608	68.7	6.48	28091	23	0	100	5.58	High	High	High
High	P02650	Apolipoprotein E [OS=Rattus norvegicus]	0	175.056	67	30	118	30	1	312	35.7	5.27	26486	30	0	100	2.58	High	High	High
High	P04937-1	fibronectin [OS=Rattus norvegicus]	0	169.056	18	31	86	31	1	2477	272.3	5.76	19450.2	31	0	100	12.33	High	High	High
High	Q7TMA5	apolipoprotein B-100 [OS=Rattus norvegicus]	0	158.338	11	46	85	46	1	4743	535.7	7.42	16366.6	46	0	100	14.36	High	High	High
High	P08932	T-kininogen 2 [OS=Rattus norvegicus]	0	158.102	36	19	102	5	1	430	47.7	6.35	25525.1	19	5	100	17.34	High	High	High
High	Q68FP1	Gelsolin [OS=Rattus norvegicus]	0	157.59	51	30	77	30	1	780	86	6.09	19277.7	30	0	100	12.29	High	High	High
High	P20059	Hemopexin [OS=Rattus norvegicus]	0	155.498	53	31	312	31	1	460	51.3	7.65	58961.5	31	0	100	12.16	High	High	High
High	P01048	T-kininogen 1 [OS=Rattus norvegicus]	0	150.773	34	19	107	10	1	430	47.7	6.52	24220.3	19	9	100	16.75	High	High	High
High	Q62930	complement component C9 [OS=Rattus norvegicus]	0	145.586	38	27	72	27	1	554	62.2	5.69	16954	27	0	100	19.58	High	High	High
High	P04276	vitamin D-binding protein [OS=Rattus norvegicus]	0	130.028	28	15	93	15	1	476	53.5	5.86	26322.6	15	0	100	4.09	High	High	High
High	Q9QX79	Fetuin-B [OS=Rattus norvegicus]	0	128.754	33	17	98	17	1	378	41.5	7.09	22806.2	17	0	100	4.3	High	High	High
High	P24090	Alpha-2-HS-glycoprotein [OS=Rattus norvegicus]	0	111.831	51	13	85	13	1	352	38	6.51	22121.4	13	0	100	3.8	High	High	High
High	Q99PS8	Histidine-rich glycoprotein [OS=Rattus norvegicus]	0	103.396	26	18	55	18	1	525	59	7.84	14898.9	18	0	100	9.26	High	High	High
High	P23764	Glutathione peroxidase 3 [OS=Rattus norvegicus]	0	101.245	35	14	56	14	1	226	25.4	8.12	13740.5	14	0	100	17.33	High	High	High
High	P20761	Ig gamma-2b chain C region [OS=Rattus norvegicus]	0	100.762	24	11	74	11	1	333	36.5	7.64	20246.2	11	0	100	8.28	High	High	High
High	P20760	Ig gamma-2A chain C region [OS=Rattus norvegicus]	0	97.83	65	17	68	12	1	322	35.2	7.68	16343.8	17	5	100	13.31	High	High	High
High	Q01177	Plasminogen [OS=Rattus norvegicus]	0	96.401	20	19	64	19	1	812	90.5	7.08	15463.3	19	0	100	4.13	High	High	High
High	P36953	Afamin [OS=Rattus norvegicus]	0	92.679	27	18	75	18	1	608	69.3	6.21	17773.5	18	0	100	3.8	High	High	High
High	P05371	Clusterin [OS=Rattus norvegicus]	0	81.611	28	12	34	12	1	447	51.3	5.71	8634.81	12	0	100	10.95	High	High	High
High	P08934-1	kininogen-1 [OS=Rattus norvegicus]	0	77.391	20	15	43	10	1	639	70.9	6.8	9503.16	15	0	100	5.87	High	High	High
High	P01835	Ig kappa chain C region, B allele [OS=Rattus norvegicus]	0	75.423	54	10	37	6	1	106	11.6	5.16	10511.8	10	0	100	13.03	High	High	High
High	P01015	Angiotensinogen [OS=Rattus norvegicus]	0	70.741	36	14	37	14	1	477	51.9	5.57	9408.47	14	0	100	17.49	High	High	High
High	P18292	Prothrombin [OS=Rattus norvegicus]	0	66.716	17	12	42	12	1	617	70.4	6.71	8911.74	12	0	100	8.27	High	High	High
High	P60711	Actin, cytoplasmic 1 [OS=Rattus norvegicus]	0	47.907	44	13	25	4	1	375	41.7	5.48	5785.31	13	8	100	14.69	High	High	High
High	P01836	Ig kappa chain C region, A allele [OS=Rattus norvegicus]	0	44.377	61	11	26	7	1	106	11.7	5.16	5459.41	11	4	100	22.67	High	High	High
High	Q9WUW3	Complement factor I [OS=Rattus norvegicus]	0	42.777	18	10	24	10	1	604	67.3	7.42	4412.51	10	0	100	12.49	High	High	High
High	P14272	Plasma kallikrein [OS=Rattus norvegicus]	0	41.907	16	10	25	10	1	638	71.2	8.07	5910.6	10	0	100	34.67	High	High	High
High	Q64268	Heparin cofactor 2 [OS=Rattus norvegicus]	0	41.277	19	9	22	9	1	479	54.5	6.96	4918.45	9	0	100	25.26	High	High	High
High	P02764	Alpha-1-acid glycoprotein [OS=Rattus norvegicus]	0	40.247	35	8	30	8	1	205	23.6	5.91	6839.91	8	0	100	17.21	High	High	High
High	Q63556	Serine protease inhibitor A3M [OS=Rattus norvegicus]	0	37.932	21	7	19	5	1	412	46.1	5.92	4336.25	7	0	100	10.17	High	High	High
High	P20759	Ig gamma-1 chain C region [OS=Rattus norvegicus]	0	36.14	22	7	19	2	1	326	35.9	6.89	5478.82	7	0	100	20.93	High	High	Peak Found
High	P31211	corticosteroid-binding globulin [OS=Rattus norvegicus]	0	35.819	26	9	26	9	1	396	44.6	4.98	4403.91	9	0	100	6.97	High	High	High
High	P68035	Actin, alpha cardiac muscle 1 [OS=Rattus norvegicus]	0	35.145	30	10	20	1	1	377	42	5.39	4558.74	10	0	100	74.67	Not Found	Peak Found	High
High	Q63678	Zinc-alpha-2-glycoprotein [OS=Rattus norvegicus]	0	34.45	29	8	22	8	1	296	34	6.24	4524.5	8	0	100	2.93	High	High	High
High	P02767	Transthyretin [OS=Rattus norvegicus]	0	34.192	57	7	14	7	1	147	15.7	6.16	3695.82	7	0	100	10.01	High	High	High
High	P06399	Fibrinogen alpha chain [OS=Rattus norvegicus]	0	30.855	11	5	16	5	1	782	86.6	5.74	4079.33	5	0	100	13.09	High	High	High
High	Q62975	Protein Z-dependent protease inhibitor [OS=Rattus norvegicus]	0	30.368	27	11	18	11	1	436	50.2	6.81	3104	11	0	100	37.97	High	High	High
High	D3ZTE0	Coagulation factor XII [OS=Rattus norvegicus]	0	30.298	12	5	19	5	1	595	65.8	7.46	4757.13	5	0	100	9.63	High	High	High
High	P06866-2	Isoform 2 of Haptoglobin [OS=Rattus norvegicus]	0	27.725	26	7	18	7	1	381	42.4	6.54	3932.43	7	0	100	19.69	High	High	High
High	P23680	Serum amyloid P-component [OS=Rattus norvegicus]	0	26.921	33	6	14	6	1	228	26.2	5.69	2722.76	6	0	100	9.5	High	High	High
High	Q6P6T1	Complement C1s subcomponent [OS=Rattus norvegicus]	0	25.323	9	6	13	6	1	688	77	4.77	2924.56	6	0	100	14.14	High	High	High
High	P02091	Hemoglobin subunit beta-1 [OS=Rattus norvegicus]	0	23.596	38	4	8	4	1	147	16	8.07	2201.26	4	0	100	41.48	High	High	High
High	Q63514	C4b-binding protein alpha chain [OS=Rattus norvegicus]	0	23.204	13	8	16	8	1	558	62.2	7.21	3053.36	8	0	100	9.89	High	High	High
High	P31721	Complement C1q subcomponent subunit B [OS=Rattus norvegicus]	0	23.187	17	4	11	4	1	253	26.6	9	2652.57	4	0	100	13.25	High	High	High
High	Q9EQV8	Carboxypeptidase N catalytic chain [OS=Rattus norvegicus]	0	22.09	22	6	14	6	1	457	51.9	8.44	2777.79	6	0	100	2.89	High	High	High
High	Q6IMF3	Keratin, type II cytoskeletal 1 [OS=Rattus norvegicus]	0	21.471	9	5	8	4	1	625	64.8	7.87	1820.97	5	1	100	9.02	High	High	High
High	P04916	Retinol-binding protein 4 [OS=Rattus norvegicus]	0	19.85	11	3	12	3	1	201	23.2	5.99	3283.02	3	0	100	16.29	High	High	High
High	P01946	Hemoglobin subunit alpha-1/2 [OS=Rattus norvegicus]	0	19.809	37	4	10	4	1	142	15.3	7.97	2575.76	4	0	100	2.93	High	High	High
High	Q9EQV9	Carboxypeptidase B2 [OS=Rattus norvegicus]	0	18.675	16	4	8	4	1	422	48.8	8.41	1674.96	4	0	100	50.98	High	High	High
High	P48199	C-reactive protein [OS=Rattus norvegicus]	0	17.993	14	3	34	3	1	230	25.5	5	7915.16	3	0	100	19.07	High	High	High
High	P20767	Ig lambda-2 chain C region [OS=Rattus norvegicus]	0	17.665	52	8	19	8	1	104	11.3	5.99	3096.51	8	0	100	8.3	High	High	High
High	P55159	Serum paraoxonase/arylesterase 1 [OS=Rattus norvegicus]	0	17.631	16	4	11	4	1	355	39.3	5.22	2525.94	4	0	100	26.54	High	High	High
High	P00762	Anionic trypsin-1 [OS=Rattus norvegicus]	0	17.323	10	2	8	2	1	246	25.9	4.89	2247.55	2	0	100	47.76	High	High	High
High	P55314	Complement component C8 beta chain [OS=Rattus norvegicus]	0	16.68	11	4	8	4	1	589	66.6	8.05	1822.26	4	0	100	38.3	High	High	High
High	P08650	Complement C5 [OS=Rattus norvegicus]	0	16.577	22	3	6	3	1	77	9	8.9	1974.24	3	0	100	13.25	High	High	High
High	P51886	Lumican [OS=Rattus norvegicus]	0	15.575	15	4	9	4	1	338	38.3	6.43	1811.14	4	0	100	1.13	High	High	High
High	P26644	Beta-2-glycoprotein 1 [OS=Rattus norvegicus]	0	15.412	13	6	15	6	1	297	33.2	8.22	2937.82	6	0	100	8.22	High	High	High
High	Q08420	Extracellular superoxide dismutase [Cu-Zn] [OS=Rattus norvegicus]	0	14.494	18	2	4	2	1	244	26.6	6.6	1756.62	2	0	100	30.63	High	High	High
High	Q64240	Protein AMBP [OS=Rattus norvegicus]	0	14.478	7	2	13	2	1	349	38.8	6	3253.32	2	0	100	8.17	High	High	High
High	Q8R2H5	Phosphatidylinositol-glycan-specific phospholipase D [OS=Rattus norvegicus]	0	14.123	10	6	11	6	1	843	93.7	6.65	1947.86	6	0	100	23.09	High	High	High
High	P16296	Coagulation factor IX [OS=Rattus norvegicus]	0	13.859	7	4	8	4	1	462	51.8	5.3	1524.8	4	0	100	6.74	High	High	High
High	Q811M5	Complement component c6 [OS=Rattus norvegicus]	0	12.884	6	5	10	5	1	934	105	6.87	1836.64	5	0	100	24.91	High	High	High
High	P02466	Collagen alpha-2(I) chain [OS=Rattus norvegicus]	0	12.815	3	3	6	3	1	1372	129.5	9.33	1557.87	3	0	100	37.11	High	High	High
High	P02454	Collagen alpha-1(I) chain [OS=Rattus norvegicus]	0	12.779	2	2	6	2	1	1453	137.9	5.92	1722.5	2	0	100	1	High	High	High
High	P53813	Vitamin K-dependent protein S [OS=Rattus norvegicus]	0	12.004	5	3	4	3	1	675	74.6	5.48	1076.02	3	0	100	6.81	Peak Found	High	High
High	Q6IFV3	Keratin, type I cytoskeletal 15 [OS=Rattus norvegicus]	0	10.035	6	3	5	2	1	447	48.8	4.86	934.13	3	1	100	6.51	Peak Found	High	High
High	Q6P6Q2	keratin, type II cytoskeletal 5 [OS=Rattus norvegicus]	0	9.806	4	2	5	1	1	576	61.8	7.8	1361.53	2	0	100	15.69	High	High	High
High	P35859	Insulin-like growth factor-binding protein complex acid labile subunit [OS=Rattus norvegicus]	0	9.738	7	3	4	3	1	603	66.8	6.52	856.25	3	0	100	21.37	High	High	High
High	P04638	Apolipoprotein A-II [OS=Rattus norvegicus]	0	9.48	26	3	9	3	1	102	11.4	6.65	2021.71	3	0	100	11.36	High	High	High
High	P55797	Apolipoprotein C-IV [OS=Rattus norvegicus]	0	8.428	16	1	2	1	1	124	14.5	9.32	759.45	1	0	100	62.5	Peak Found	High	High
High	Q63207	Coagulation factor X [OS=Rattus norvegicus]	0	8.332	4	2	4	2	1	482	54.2	5.4	1054.67	2	0	100	16.06	High	High	High
High	P20762	Ig gamma-2C chain C region [OS=Rattus norvegicus]	0	8.325	17	4	8	4	1	329	36.5	8.22	1191.68	4	0	100	14.68	High	High	High
High	P25236	Selenoprotein P [OS=Rattus norvegicus]	0	8.192	10	3	7	3	1	385	43.1	7.36	1206.88	3	0	100	30.37	High	High	High
High	Q6IFW6	Keratin, type I cytoskeletal 10 [OS=Rattus norvegicus]	0	7.704	3	2	6	1	1	526	56.5	5.15	1083.41	2	0	100	9.63	High	High	High
High	P31722	Complement C1q subcomponent subunit C [OS=Rattus norvegicus]	0	7.318	8	2	4	2	1	245	25.7	8.32	901.65	2	0	100	20.69	Peak Found	High	High
High	P34064	Proteasome subunit alpha type-5 [OS=Rattus norvegicus]	0	6.984	17	3	7	3	1	241	26.4	4.86	998.55	3	0	100	20.31	High	High	High
High	P06759	Apolipoprotein C-III [OS=Rattus norvegicus]	0	6.965	40	3	12	3	1	101	11.1	4.77	2122.19	3	0	100	28.37	High	High	High
High	P18424	phosphatidylcholine-sterol acyltransferase [OS=Rattus norvegicus]	0	6.926	10	4	8	4	1	440	49.7	6.52	1097.33	4	0	100	16.98	High	High	High
High	Q6P734	Plasma protease C1 inhibitor [OS=Rattus norvegicus]	0	6.669	5	3	5	3	1	504	55.6	5.83	906.06	3	0	100	12.98	Peak Found	High	High
High	Q5FVF9	Biotinidase [OS=Rattus norvegicus]	0	6.39	6	2	4	2	1	521	58	5.87	884.42	2	0	100	11.93	High	High	High
High	P08025-2	Isoform IGF-IB of Insulin-like growth factor I [OS=Rattus norvegicus]	0	6.195	9	1	2	1	1	158	17.8	9.69	592.4	1	0	100	9.94	Peak Found	High	High
High	P19999	mannose-binding protein A [OS=Rattus norvegicus]	0	6.143	5	1	3	1	1	238	25.3	7.62	634.9	1	0	100	10.69	High	High	High
High	P15473	Insulin-like growth factor-binding protein 3 [OS=Rattus norvegicus]	0	5.779	7	2	4	2	1	292	31.7	8.29	562.69	2	0	100	19.68	Peak Found	High	High
High	P14841	Cystatin-C [OS=Rattus norvegicus]	0	5.612	12	1	2	1	1	140	15.4	9.22	512.23	1	0	100	31.29	Peak Found	High	High
High	P23739	Sucrase-isomaltase, intestinal [OS=Rattus norvegicus]	0	5.127	1	1	2	1	1	1841	210.2	5.94	414.87	1	0	100	25.62	Peak Found	High	High
High	P01883	Ig delta chain C region [OS=Rattus norvegicus]	0	5.108	6	1	1	1	1	202	22.4	8.66	278.46	1	0	100	44.62	Peak Found	Peak Found	High
High	Q7TPA5-1	Serpin A11 [OS=Rattus norvegicus]	0	4.86	3	1	1	1	1	422	47	7.23	248.86	1	0			Not Found	Not Found	High
High	P19939	Apolipoprotein C-I [OS=Rattus norvegicus]	0	4.822	13	2	5	2	1	88	9.9	9.09	913	2	0	100	13.46	High	High	High
High	P14630	apolipoprotein M [OS=Rattus norvegicus]	0	4.24	14	3	9	3	1	190	21.5	6.09	1276.86	3	0	100	4.73	High	High	High
High	P02761	Major urinary protein [OS=Rattus norvegicus]	0	4.181	6	1	1	1	1	181	20.7	6.21	252.31	1	0			Not Found	Not Found	High
High	P06765	Platelet factor 4 [OS=Rattus norvegicus]	0	3.964	9	2	5	2	1	105	11.3	9.5	990.8	2	0	100	27.2	High	High	High
High	O54766	Zona pellucida sperm-binding protein 1 [OS=Rattus norvegicus]	0	3.414	8	2	8	2	1	617	67.8	6.9	818.92	2	0	100	110.05	High	High	High
High	P49744	Thrombospondin-4 [OS=Rattus norvegicus]	0	3.316	2	2	3	2	1	980	108.1	4.75	446.03	2	0	100	9.05	Peak Found	High	High
High	O08770	Platelet glycoprotein V [OS=Rattus norvegicus]	0	3.286	3	1	1	1	1	567	63.3	8.69	164.67	1	0	100	55.92	Peak Found	High	Peak Found
High	P15978	Class I histocompatibility antigen, Non-RT1.A alpha-1 chain [OS=Rattus norvegicus]	0	2.735	5	1	2	1	1	319	36.5	5.12	278.6	1	0	100	51.72	High	Peak Found	High
High	P22985	Xanthine dehydrogenase/oxidase [OS=Rattus norvegicus]	0	2.573	1	1	1	1	1	1331	146.1	7.25	162.22	1	0	100	24.51	Peak Found	High	Peak Found
High	P68370	tubulin alpha-1A chain [OS=Rattus norvegicus]	0	2.282	3	1	2	1	1	451	50.1	5.06	215.04	1	0	100	28.43	High	High	Not Found
High	P00689	Pancreatic alpha-amylase [OS=Rattus norvegicus]	0	2.072	2	1	1	1	1	508	57.1	8.07	122.25	1	0	100	24.41	High	Peak Found	Peak Found
Medium	Q4V8I3	tensin-4 [OS=Rattus norvegicus]	0.019	1.801	2	1	1	1	1	718	77.2	7.58	147.17	1	0	100	6.92	Not Found	High	Peak Found
Medium	P16617	phosphoglycerate kinase 1 [OS=Rattus norvegicus]	0.025	1.735	4	1	1	1	1	417	44.5	7.9	189.41	1	0	100	19.2	Not Found	High	Peak Found
Medium	P00787	Cathepsin B [OS=Rattus norvegicus]	0.031	1.653	5	1	1	1	1	339	37.4	5.6	132.03	1	0	100	47.53	Peak Found	Peak Found	High
Medium	P62804	histone H4 [OS=Rattus norvegicus]	0.031	1.55	8	1	1	1	1	103	11.4	11.36	151	1	0	100		High	Not Found	Not Found
Medium	P51774-2	Isoform Short of E3 SUMO-protein ligase EGR2 [OS=Rattus norvegicus]	0.031	1.523	10	1	1	1	1	420	44.5	9.16	16.38	1	0	100		High	Not Found	Not Found
Medium	P05065	fructose-bisphosphate aldolase A [OS=Rattus norvegicus]	0.03	1.486	4	1	2	1	1	364	39.3	8.09	193.89	1	0	100	18.46	Peak Found	High	High
Medium	Q8CFG5	Voltage-dependent calcium channel subunit alpha-2/delta-3 [OS=Rattus norvegicus]	0.036	1.459	2	1	2	1	1	1085	122.1	5.73	136.69	1	0	100	8.5	Peak Found	Peak Found	High
Medium	P54319	Phospholipase A-2-activating protein [OS=Rattus norvegicus]	0.042	1.433	1	1	3	1	1	795	87	6.09	483.48	1	0	100	51.43	High	High	High
Low	Q5HZB6	CLK4-associating serine/arginine rich protein [OS=Rattus norvegicus]	0.054	1.288	2	1	1	1	1	668	76.8	10.36	107.02	1	0	100	81.7	High	Not Found	Peak Found
Low	Q5XIT0	Cyclin-dependent kinase-like 2 [OS=Rattus norvegicus]	0.053	1.281	7	1	2	1	1	507	57.1	8.62	83.76	1	0	100	38.11	Not Found	Medium	Medium
Low	Q63505	General transcription factor 3C polypeptide 1 [OS=Rattus norvegicus]	0.053	1.266	0	1	3	1	1	2148	242.2	7.5	316.04	1	0	100	12.83	High	High	High
Low	Q6L711	Hyaluronan-binding protein 2 [OS=Rattus norvegicus]	0.053	1.263	1	1	1	1	1	558	62.1	6.27	123.11	1	0	100	14.1	Peak Found	High	Peak Found
Low	Q9R154	pendrin [OS=Rattus norvegicus]	0.069	1.132	5	1	1	1	1	780	85.7	6.67	36.5	1	0	100		Not Found	Not Found	High
Low	Q62894	Extracellular matrix protein 1 [OS=Rattus norvegicus]	0.086	1.077	2	1	1	1	1	562	63.2	6.87	121.97	1	0	100	12.33	High	Peak Found	Not Found
Low	P0C7J6	Leucine-rich repeat and fibronectin type III domain-containing protein 1 [OS=Rattus norvegicus]	0.091	1.059	1	1	2	1	1	766	81.9	7.74	262.31	1	0	100	8	Peak Found	Medium	High
Low	P28073	Proteasome subunit beta type-6 [OS=Rattus norvegicus]	0.097	1.056	5	1	1	1	1	238	25.3	5	126.41	1	0	100	7.18	High	Peak Found	Peak Found
Low	Q9ESQ7	PH and SEC7 domain-containing protein 1 [OS=Rattus norvegicus]	0.102	1.041	2	1	4	1	1	649	70.8	7.64	278.28	1	0	100	67.67	High	Peak Found	High
Low	D3ZJP6	Unconventional myosin-X [OS=Rattus norvegicus]	0.107	1.023	2	1	1	1	1	2060	237.1	6.3	18.46	1	0			Not Found	High	Not Found
Low	Q7TN38	mas-related G-protein coupled receptor member H [OS=Rattus norvegicus]	0.123	1.001	11	1	1	1	1	321	36.8	8.54	16.99	1	0			Not Found	High	Not Found
Low	P13941	Collagen alpha-1(III) chain [OS=Rattus norvegicus]	0.133	0.998	1	1	1	1	1	1463	138.9	6.52	113.63	1	0	100	17.2	High	Peak Found	Peak Found
Low	P51635	alcohol dehydrogenase [NADP(+)] [OS=Rattus norvegicus]	0.138	0.98	3	1	2	1	1	325	36.5	7.31	335.73	1	0	100	29.92	Peak Found	High	Peak Found
Low	Q505J8	Phenylalanine--tRNA ligase alpha subunit [OS=Rattus norvegicus]	0.137	0.963	2	1	1	1	1	508	57.7	8.28	132.93	1	0	100	38.77	Peak Found	Peak Found	High
Low	P70496-1	Phospholipase D1 [OS=Rattus norvegicus]	0.137	0.958	2	1	1	1	1	1074	123.7	8.88	64.35	1	0	100		High	Not Found	Not Found
Low	Q08201	Phosphatidylcholine translocator ABCB4 [OS=Rattus norvegicus]	0.134	0.952	1	1	3	1	1	1278	140.6	9.04	346.19	1	0	100	29.98	High	High	High
Low	P07151	Beta-2-microglobulin [OS=Rattus norvegicus]	0.15	0.929	7	1	1	1	1	119	13.7	8	166.33	1	0	100	18.14	Peak Found	High	Peak Found
Low	Q5J3G9	vomeronasal type-1 receptor 95 [OS=Rattus norvegicus]	0.149	0.924	4	1	2	1	1	314	35.7	8.92	180.62	1	0	100	23.99	Not Found	High	High
Low	Q8VGC3	Voltage-dependent L-type calcium channel subunit beta-2 [OS=Rattus norvegicus]	0.147	0.901	2	1	2	1	1	655	73.2	8.34	194.4	1	0	100	24.38	Medium	High	Peak Found
Low	D3ZHA0	Filamin-C [OS=Rattus norvegicus]	0.146	0.89	2	1	1	1	1	2726	290.8	5.9	82.06	1	0	100		Not Found	High	Not Found
Low	P39951	Cyclin-dependent kinase 1 [OS=Rattus norvegicus]	0.146	0.878	4	1	3	1	1	297	34.1	8.41	285.48	1	0	100	5.18	High	High	High
Low	O08617-1	Receptor-type tyrosine-protein phosphatase R [OS=Rattus norvegicus]	0.145	0.877	6	1	1	1	1	656	73.9	8.05	52.13	1	0			Not Found	High	Not Found
Low	P29534	Vascular cell adhesion protein 1 [OS=Rattus norvegicus]	0.142	0.867	1	1	2	1	1	739	81.2	5.24	131.62	1	0	100	32.06	Peak Found	Medium	High
Low	Q6MGA9	Bromodomain-containing protein 2 [OS=Rattus norvegicus]	0.151	0.839	4	1	1	1	1	798	88	9.13	25.34	1	0	100		High	Not Found	Not Found
Low	Q9JJ50	Hepatocyte growth factor-regulated tyrosine kinase substrate [OS=Rattus norvegicus]	0.15	0.831	3	1	2	1	1	776	86.2	6.25	219.98	1	0	100	43.01	High	Peak Found	Medium
Low	P21263	Nestin [OS=Rattus norvegicus]	0.153	0.824	1	1	4	1	1	1893	208.7	4.34	147.17	1	0	100	85.7	High	Medium	Medium
Low	Q7TT49	Serine/threonine-protein kinase MRCK beta [OS=Rattus norvegicus]	0.275	0.816	1	1	1	1	1	1713	194.8	6.46	94.36	1	0	100	48.8	High	Peak Found	Peak Found
Low	Q641Y5	Ubiquitin-like modifier-activating enzyme ATG7 [OS=Rattus norvegicus]	0.278	0.808	6	1	1	1	1	698	77.4	6.24	38.57	1	0	100		Not Found	Not Found	High
Low	Q5U2W4	Centromere protein N [OS=Rattus norvegicus]	0.277	0.807	9	1	1	1	1	340	39.4	7.99	16.76	1	0			Not Found	Not Found	High
Low	Q5FVQ4	Malectin [OS=Rattus norvegicus]	0.276	0.796	5	1	1	1	1	291	32.4	5.55	70.71	1	0	100	18.07	Peak Found	High	Peak Found
Low	P11530	Dystrophin [OS=Rattus norvegicus]	0.284	0.784	0	1	2	1	1	3677	425.6	5.91	223.38	1	0	100	27.7	High	Medium	Peak Found
Low	Q3SWT0	Platelet endothelial cell adhesion molecule [OS=Rattus norvegicus]	0.287	0.777	6	1	1	1	1	678	76.1	6.76	23.28	1	0	100	9.57	Not Found	High	Peak Found
Low	Q641Z8	Peflin [OS=Rattus norvegicus]	0.286	0.767	10	1	1	1	1	283	30	6.07	14.22	1	0	100	52.87	Peak Found	High	Not Found
Low	P51882	T-cell surface glycoprotein CD5 [OS=Rattus norvegicus]	0.289	0.763	6	1	1	1	1	491	53.4	8.47	27.87	1	0			Not Found	High	Not Found
Low	Q76LD0	Chordin-like protein 1 [OS=Rattus norvegicus]	0.288	0.761	8	1	1	1	1	447	50.5	7.69	13.84	1	0			Not Found	Not Found	High
Low	P04468	kappa-casein [OS=Rattus norvegicus]	0.291	0.76	6	1	1	1	1	178	19.5	6.93	110.75	1	0	100	65.22	Not Found	High	Peak Found
Low	O08654	UPF0183 protein C16orf70 homolog [OS=Rattus norvegicus]	0.294	0.742	9	1	1	1	1	422	47.4	7.91	16.88	1	0			Not Found	Not Found	High
Low	P25809	Creatine kinase U-type, mitochondrial [OS=Rattus norvegicus]	0.297	0.741	5	1	1	1	1	418	47	8.48	38.33	1	0	100	5.77	Peak Found	Peak Found	High
Low	Q5U2W5	Transducin beta-like protein 3 [OS=Rattus norvegicus]	0.299	0.733	6	1	1	1	1	800	88.3	6.74	11.37	1	0	100	93.51	Not Found	Peak Found	High
Low	Q9WVR8-1	Menin [OS=Rattus norvegicus]	0.324	0.719	2	1	1	1	1	610	67.3	6.39	66.45	1	0			High	Not Found	Not Found
Low	Q9JJ79	Cytoplasmic dynein 2 heavy chain 1 [OS=Rattus norvegicus]	0.322	0.718	0	1	1	1	1	4306	491.9	6.65	125.09	1	0	100	20.59	Peak Found	High	Peak Found
Low	P15389-1	sodium channel protein type 5 subunit alpha [OS=Rattus norvegicus]	0.319	0.715	2	1	1	1	1	2019	227.2	5.66	27.43	1	0	100		Not Found	High	Not Found
Low	O08815	STE20-like serine/threonine-protein kinase [OS=Rattus norvegicus]	0.317	0.714	3	1	1	1	1	1206	137.8	5.02	38.54	1	0	100		Not Found	High	Not Found
Low	Q99376	Transferrin receptor protein 1 [OS=Rattus norvegicus]	0.316	0.714	3	1	1	1	1	622	70.1	6.61	75.9	1	0			Not Found	High	Not Found
Low	Q9QX74-7	Isoform 7 of SH3 and multiple ankyrin repeat domains protein 2 [OS=Rattus norvegicus]	0.315	0.714	1	1	1	1	1	1839	199.7	6.68	69.86	1	0	100	71.81	High	Peak Found	Peak Found
Low	P10960	Prosaposin [OS=Rattus norvegicus]	0.313	0.712	3	1	1	1	1	554	61.1	5.25	54.03	1	0	100	18.67	Peak Found	Peak Found	High
Low	Q66HA4-2	Isoform 2 of Tax1-binding protein 1 homolog [OS=Rattus norvegicus]	0.329	0.71	4	1	1	1	1	845	96.6	5.33	52.01	1	0	100	64.17	Not Found	High	Peak Found
Low	O88201	C-type lectin domain family 11 member A [OS=Rattus norvegicus]	0.329	0.706	4	1	1	1	1	328	36.4	5.44	80.49	1	0			Not Found	Not Found	High
Low	P70555	Parathyroid hormone 2 receptor [OS=Rattus norvegicus]	0.331	0.706	4	1	1	1	1	546	61.8	7.43	27.86	1	0	100		High	Not Found	Not Found
Low	Q2PQA9	Kinesin-1 heavy chain [OS=Rattus norvegicus]	0.332	0.7	1	1	5	1	1	963	109.5	6.44	463.1	1	0	100	15.82	Medium	High	Medium
Low	P17490	Inhibin alpha chain [OS=Rattus norvegicus]	0.331	0.7	4	1	1	1	1	366	39.5	7.84	71.96	1	0	100	12.25	Peak Found	Peak Found	High
Low	P38918	Aflatoxin B1 aldehyde reductase member 3 [OS=Rattus norvegicus]	0.329	0.694	5	1	1	1	1	327	36.7	7.24	66.05	1	0			Not Found	Not Found	High
Low	Q6AYI4	non-homologous end-joining factor 1 [OS=Rattus norvegicus]	0.344	0.69	10	1	1	1	1	304	33.9	6.99	34.76	1	0	100	98.52	Not Found	Peak Found	High
Low	O35568	EGF-containing fibulin-like extracellular matrix protein 1 [OS=Rattus norvegicus]	0.36	0.679	3	1	1	1	1	493	54.6	5.11	65.98	1	0	100	8.1	Peak Found	Peak Found	High
Low	P45953	Very long-chain specific acyl-CoA dehydrogenase, mitochondrial [OS=Rattus norvegicus]	0.358	0.677	2	1	1	1	1	655	70.7	8.9	129.02	1	0	100	61.29	Peak Found	High	Peak Found
Low	P97690	Structural maintenance of chromosomes protein 3 [OS=Rattus norvegicus]	0.381	0.67	3	1	1	1	1	1191	138.4	7.85	35.43	1	0			Not Found	Not Found	Medium
Low	Q64633-1	UDP-glucuronosyltransferase 1-7 [OS=Rattus norvegicus]	0.38	0.667	7	1	1	1	1	531	59.6	8.34	14.59	1	0			Not Found	Not Found	Medium
Low	P12938	Cytochrome P450 2D3 [OS=Rattus norvegicus]	0.386	0.661	7	1	1	1	1	500	56.6	6.84	11.66	1	0			Medium	Not Found	Not Found
Low	Q03351	NT-3 growth factor receptor [OS=Rattus norvegicus]	0.385	0.658	3	1	1	1	1	864	97	6.61	28.62	1	0			Not Found	Medium	Not Found
Low	Q7TSX5	Phosphatidylcholine:ceramide cholinephosphotransferase 1 [OS=Rattus norvegicus]	0.378	0.657	7	1	1	1	1	419	49	8.41	33.87	1	0			Not Found	Medium	Not Found
Low	P60570	Pannexin-1 [OS=Rattus norvegicus]	0.377	0.655	11	1	1	1	1	426	48	6.77	13.47	1	0			Medium	Not Found	Not Found
Low	P20909-3	Isoform 3 of Collagen alpha-1(XI) chain [OS=Rattus norvegicus]	0.423	0.644	2	1	1	1	1	1765	176.4	5.43	28.35	1	0			Not Found	Medium	Not Found
Low	P69735	Rab3 GTPase-activating protein catalytic subunit [OS=Rattus norvegicus]	0.424	0.643	1	1	1	1	1	775	86.5	5.8	94.92	1	0			Medium	Not Found	Not Found
Low	Q8K3M6-2	Isoform 2 of ERC protein 2 [OS=Rattus norvegicus]	0.426	0.639	3	1	3	1	1	921	106.4	7.03	283.75	1	0	100	11.55	Medium	Medium	Medium
Low	Q4KM84	histidine protein methyltransferase 1 homolog [OS=Rattus norvegicus]	0.436	0.631	4	1	1	1	1	362	40	5.76	43.46	1	0	100	4.38	Not Found	Medium	Peak Found
Low	Q9Z1N3	unconventional myosin-IXa [OS=Rattus norvegicus]	0.438	0.624	1	1	1	1	1	2626	301.2	8.95	55.37	1	0			Medium	Not Found	Not Found
Low	Q62925	Mitogen-activated protein kinase kinase kinase 1 [OS=Rattus norvegicus]	0.436	0.624	3	1	2	1	1	1493	161.2	7.78	36.46	1	0	100		Medium	Not Found	Not Found
Low	O88483	[Pyruvate dehydrogenase [acetyl-transferring]]-phosphatase 1, mitochondrial [OS=Rattus norvegicus]	0.435	0.623	6	1	1	1	1	538	61.2	6.83	33.49	1	0			Not Found	Not Found	Medium
Low	D3ZHP7	Serine/threonine-protein kinase ULK3 [OS=Rattus norvegicus]	0.433	0.622	7	1	1	1	1	472	53.4	6.81	18.15	1	0	100	78.5	Not Found	Peak Found	Medium
Low	B4F785	pikachurin [OS=Rattus norvegicus]	0.439	0.621	4	1	1	1	1	1005	109.6	6.96	12.92	1	0			Not Found	Not Found	Medium
Low	Q6EV76	Alpha-(1,6)-fucosyltransferase [OS=Rattus norvegicus]	0.437	0.619	4	1	1	1	1	575	66.4	7.52	36.06	1	0	100	12.46	Peak Found	Medium	Peak Found
Low	Q5M8C6	Fibrinogen-like protein 1 [OS=Rattus norvegicus]	0.436	0.617	4	1	2	1	1	314	36.5	5.35	278.77	1	0	100	33.54	Medium	Medium	Peak Found
Low	Q63515	C4b-binding protein beta chain [OS=Rattus norvegicus]	0.434	0.609	4	1	1	1	1	258	28.6	4.92	118.32	1	0	100	33.93	Peak Found	Peak Found	Medium
Low	Q5CD77	TBC1 domain family member 14 [OS=Rattus norvegicus]	0.431	0.609	4	1	1	1	1	694	78.2	5.95	11.76	1	0			Medium	Not Found	Not Found
Low	P10759	AMP deaminase 1 [OS=Rattus norvegicus]	0.432	0.609	3	1	1	1	1	747	86.4	6.98	102.38	1	0	100	22.09	Peak Found	Medium	Peak Found
Low	D3ZZL9	GRIP and coiled-coil domain-containing protein 2 [OS=Rattus norvegicus]	0.429	0.608	2	1	1	1	1	1679	195	5.1	29.93	1	0			Medium	Not Found	Not Found
Low	B5DEL3	Tetratricopeptide repeat protein 17 [OS=Rattus norvegicus]	0.428	0.608	1	1	1	1	1	1198	135.6	6.47	35.36	1	0	100	15.79	Peak Found	Medium	Peak Found
Low	Q9QXU2	Surfeit locus protein 1 [OS=Rattus norvegicus]	0.43	0.603	8	1	1	1	1	306	34.7	9.57	61.03	1	0	100	43.94	Not Found	Medium	Peak Found
Low	Q4V8G0	Leucine-rich repeat-containing protein 63 [OS=Rattus norvegicus]	0.432	0.602	2	1	2	1	1	607	69.2	9.61	128.27	1	0	100	42.07	Medium	Peak Found	Medium
Low	Q4QQV8	Charged multivesicular body protein 5 [OS=Rattus norvegicus]	0.43	0.6	5	1	2	1	1	219	24.6	4.79	270.68	1	0	100	5.72	Peak Found	Peak Found	Medium
Low	Q8CHN8-2	Isoform 2 of Mannan-binding lectin serine protease 1 [OS=Rattus norvegicus]	0.433	0.593	2	1	1	1	1	733	82.4	5.3	100.53	1	0	100	26.76	Not Found	Peak Found	Medium
Low	P30937	Somatostatin receptor type 4 [OS=Rattus norvegicus]	0.431	0.59	9	1	1	1	1	384	42.1	8.32	18.12	1	0			Medium	Not Found	Not Found
Low	Q63087-3	Isoform 3 of ALX homeobox protein 1 [OS=Rattus norvegicus]	0.43	0.59	14	1	1	1	1	283	31.6	7.3	13.65	1	0	100	32.33	Medium	Not Found	Peak Found
Low	Q5FVQ9	Tubulin-specific chaperone E [OS=Rattus norvegicus]	0.428	0.59	8	1	1	1	1	524	59	6.2	41.95	1	0			Medium	Not Found	Not Found
Low	Q9EQR2	Alkyldihydroxyacetonephosphate synthase, peroxisomal [OS=Rattus norvegicus]	0.427	0.589	6	1	1	1	1	644	71.5	7.36	67.82	1	0	100		Not Found	Medium	Not Found
Low	Q63755	PR domain zinc finger protein 2 [OS=Rattus norvegicus]	0.429	0.584	0	1	2	1	1	1706	187.4	7.84	176.63	1	0	100	20.91	Medium	Medium	Peak Found
Low	Q5U2Y6	Tuftelin-interacting protein 11 [OS=Rattus norvegicus]	0.427	0.584	2	1	1	1	1	837	96.1	5.95	50.06	1	0			Medium	Not Found	Not Found
Low	Q8K4T4	Filamin-A-interacting protein 1 [OS=Rattus norvegicus]	0.439	0.575	2	1	1	1	1	1212	137.7	8.12	38.05	1	0			Medium	Not Found	Not Found
Low	Q00960	Glutamate receptor ionotropic, NMDA 2B [OS=Rattus norvegicus]	0.444	0.572	1	1	1	1	1	1482	166	6.87	54.91	1	0	100	11.33	Peak Found	Medium	Peak Found
Low	Q3B7T9	Rab11 family-interacting protein 1 [OS=Rattus norvegicus]	0.446	0.57	2	1	1	1	1	648	71.1	9.45	50.97	1	0			Medium	Not Found	Not Found
Low	P16259	Calpain-3 [OS=Rattus norvegicus]	0.448	0.569	3	1	1	1	1	821	94.1	6.1	18.12	1	0			Medium	Not Found	Not Found
Low	P09217	Protein kinase C zeta type [OS=Rattus norvegicus]	0.446	0.568	7	1	1	1	1	592	67.7	5.76	30.11	1	0			Not Found	Not Found	Medium
Low	Q6F6B3	Protein TANC1 [OS=Rattus norvegicus]	0.448	0.566	2	1	1	1	1	1849	200.4	8.28	21.81	1	0			Medium	Not Found	Not Found
