# Supplementary material for: Dataset of Rat and Human Serum Proteomes Derived from Differential Depletion Strategies prior to Mass Spectrometry
Source: Data Brief. 2020 May 6;30:105657. doi: 10.1016/j.dib.2020.105657 (PMC7221165; doi:10.1016/j.dib.2020.105657)
Supplement: Supplementary file 1 [file mmc1.zip › Supplementary Table 2A.xlsx]

## Sheet: Human-Undepleted-Sequest HT
Protein FDR Confidence: Combined	Master	Accession	Description	Exp. q-value: Combined	Sum PEP Score	Coverage [%]	# Peptides	# PSMs	# Unique Peptides	# Protein Groups	# AAs	MW [kDa]	calc. pI	Score Sequest HT: Sequest HT	# Peptides (by Search Engine): Sequest HT	# Razor Peptides	Abundances (Grouped): Sample	Found in Sample: [S1] F1: Sample, Undepleted Human Ser-01, 01	Found in Sample: [S2] F2: Sample, Undepleted Human Ser-01, 02	Found in Sample: [S3] F3: Sample, Undepleted Human Ser-01, 03
High	Master Protein	P02768	Serum albumin OS=Homo sapiens GN=ALB PE=1 SV=2	0	1981.73	93	116	7470	105	1	609	69.3	6.28	29299.6	116	11	100	High	High	High
High	Master Protein	P02787	Serotransferrin OS=Homo sapiens GN=TF PE=1 SV=3	0	913.031	86	78	1369	77	1	698	77	7.12	4935.72	78	1	100	High	High	High
High	Master Protein	P01024	Complement C3 OS=Homo sapiens GN=C3 PE=1 SV=2	0	842.899	65	111	719	111	1	1663	187	6.4	2401.26	111	0	100	High	High	High
High	Master Protein	P01023	Alpha-2-macroglobulin OS=Homo sapiens GN=A2M PE=1 SV=3	0	745.145	65	88	654	88	1	1474	163.2	6.46	2267.64	88	0	100	High	High	High
High	Master Protein	P0C0L5	Complement C4-B OS=Homo sapiens GN=C4B PE=1 SV=2	0	577.43	62	79	423	3	1	1744	192.6	7.27	1455.45	79	71	100	High	High	High
High	Master Protein	P0C0L4	Complement C4-A OS=Homo sapiens GN=C4A PE=1 SV=2	0	567.553	61	78	420	2	1	1744	192.7	7.08	1439.31	78	0	100	High	High	High
High	Master Protein	P04114	Apolipoprotein B-100 OS=Homo sapiens GN=APOB PE=1 SV=2	0	527.273	28	99	323	99	1	4563	515.3	7.05	883.29	99	0	100	High	High	High
High	Master Protein	P02647	Apolipoprotein A-I OS=Homo sapiens GN=APOA1 PE=1 SV=1	0	389.215	75	44	593	44	1	267	30.8	5.76	1799.39	44	0	100	High	High	High
High	Master Protein	P00738	Haptoglobin OS=Homo sapiens GN=HP PE=1 SV=1	0	324.21	73	34	504	34	1	406	45.2	6.58	1695.83	34	0	100	High	High	High
High	Master Protein	P00450	Ceruloplasmin OS=Homo sapiens GN=CP PE=1 SV=1	0	303.206	59	45	211	45	1	1065	122.1	5.72	807.35	45	0	100	High	High	High
High	Master Protein	E9KL23	Epididymis secretory sperm binding protein Li 44a OS=Homo sapiens GN=SERPINA1 PE=2 SV=1	0	299.798	53	29	549	29	1	418	46.7	5.59	1636.64	29	0	100	High	High	High
High	Master Protein	P08603	Complement factor H OS=Homo sapiens GN=CFH PE=1 SV=4	0	261.852	46	42	206	40	1	1231	139	6.61	605.87	42	2	100	High	High	High
High	Master Protein	Q8NCL6	cDNA FLJ90170 fis, clone MAMMA1000370, highly similar to Ig alpha-1 chain C region OS=Homo sapiens PE=2 SV=1	0	240.397	50	22	404	16	1	493	53.2	6.52	1505.72	22	6	100	High	High	High
High	Master Protein	P01871	Immunoglobulin heavy constant mu OS=Homo sapiens GN=IGHM PE=1 SV=4	0	217.043	66	26	889	26	1	453	49.4	6.77	650.39	26	0	100	High	High	High
High	Master Protein	P00751	Complement factor B OS=Homo sapiens GN=CFB PE=1 SV=2	0	211.36	45	33	887	33	1	764	85.5	7.06	462.83	33	0	100	High	High	High
High	Master Protein	Q14624	Inter-alpha-trypsin inhibitor heavy chain H4 OS=Homo sapiens GN=ITIH4 PE=1 SV=4	0	199.59	43	35	886	35	1	930	103.3	6.98	418.34	35	0	100	High	High	High
High	Master Protein	P0DOY3	Immunoglobulin lambda constant 3 OS=Homo sapiens GN=IGLC3 PE=1 SV=1	0	195.965	96	15	887	10	1	106	11.3	7.24	883.31	15	5	100	High	High	High
High	Master Protein	P00747	Plasminogen OS=Homo sapiens GN=PLG PE=1 SV=2	0	191.807	41	30	412	30	1	810	90.5	7.24	446.89	30	0	100	High	High	High
High	Master Protein	P02790	Hemopexin OS=Homo sapiens GN=HPX PE=1 SV=2	0	182.488	55	24	401	24	1	462	51.6	7.02	701.65	24	0	100	High	High	High
High	Master Protein	P04003	C4b-binding protein alpha chain OS=Homo sapiens GN=C4BPA PE=1 SV=2	0	182.278	51	24	136	24	1	597	67	7.3	453.97	24	0	100	High	High	High
High	Master Protein	P02765	Alpha-2-HS-glycoprotein OS=Homo sapiens GN=AHSG PE=1 SV=1	0	161.678	42	13	164	13	1	367	39.3	5.72	650.09	13	0	100	High	High	High
High	Master Protein	P01011	Alpha-1-antichymotrypsin OS=Homo sapiens GN=SERPINA3 PE=1 SV=2	0	159.835	46	23	149	23	1	423	47.6	5.52	455.94	23	0	100	High	High	High
High	Master Protein	P19823	Inter-alpha-trypsin inhibitor heavy chain H2 OS=Homo sapiens GN=ITIH2 PE=1 SV=2	0	159.409	37	25	110	25	1	946	106.4	6.86	358.47	25	0	100	High	High	High
High	Master Protein	P04217	Alpha-1B-glycoprotein OS=Homo sapiens GN=A1BG PE=1 SV=4	0	147.414	43	21	106	21	1	495	54.2	5.86	410.14	21	0	100	High	High	High
High	Master Protein	P02751	Fibronectin OS=Homo sapiens GN=FN1 PE=1 SV=4	0	141.093	18	27	86	22	1	2386	262.5	5.71	235.1	27	4	100	High	High	High
High	Master Protein	P00734	Prothrombin OS=Homo sapiens GN=F2 PE=1 SV=2	0	138.605	48	22	83	22	1	622	70	5.9	271.92	22	0	100	High	High	High
High	Master Protein	P01042	Kininogen-1 OS=Homo sapiens GN=KNG1 PE=1 SV=2	0	133.955	36	21	74	21	1	644	71.9	6.81	241.04	21	0	100	High	High	High
High	Master Protein	Q6PIK1	IGL@ protein OS=Homo sapiens GN=IGL@ PE=1 SV=1	0	128.409	56	14	143	9	1	235	24.8	7.71	512.15	14	0	100	High	High	High
High	Master Protein	P19827	Inter-alpha-trypsin inhibitor heavy chain H1 OS=Homo sapiens GN=ITIH1 PE=1 SV=3	0	124.633	24	17	79	17	1	911	101.3	6.79	265.37	17	0	100	High	High	High
High	Master Protein	P01008	Antithrombin-III OS=Homo sapiens GN=SERPINC1 PE=1 SV=1	0	121.44	62	21	110	21	1	464	52.6	6.71	326.72	21	0	100	High	High	High
High	Master Protein	P01877	Immunoglobulin heavy constant alpha 2 OS=Homo sapiens GN=IGHA2 PE=1 SV=4	0	102.084	57	13	886	7	1	340	36.6	6.27	483.44	13	0	100	High	High	High
High	Master Protein	P04004	Vitronectin OS=Homo sapiens GN=VTN PE=1 SV=1	0	99.641	25	14	115	14	1	478	54.3	5.8	338.07	14	0	100	High	High	High
High	Master Protein	P06396	Gelsolin OS=Homo sapiens GN=GSN PE=1 SV=1	0	97.699	30	16	45	16	1	782	85.6	6.28	179.53	16	0	100	High	High	High
High	Master Protein	P02649	Apolipoprotein E OS=Homo sapiens GN=APOE PE=1 SV=1	0	96.5	68	20	100	20	1	317	36.1	5.73	239.45	20	0	100	High	High	High
High	Master Protein	P02652	Apolipoprotein A-II OS=Homo sapiens GN=APOA2 PE=1 SV=1	0	84.074	74	11	110	11	1	100	11.2	6.62	342.92	11	0	100	High	High	High
High	Master Protein	P25311	Zinc-alpha-2-glycoprotein OS=Homo sapiens GN=AZGP1 PE=1 SV=2	0	76.1	51	12	49	12	1	298	34.2	6.05	134.21	12	0	100	High	High	High
High	Master Protein	P02749	Beta-2-glycoprotein 1 OS=Homo sapiens GN=APOH PE=1 SV=3	0	75.802	44	12	44	12	1	345	38.3	7.97	155.57	12	0	100	High	High	High
High	Master Protein	P02763	Alpha-1-acid glycoprotein 1 OS=Homo sapiens GN=ORM1 PE=1 SV=1	0	60.015	43	7	91	5	1	201	23.5	5.02	268.29	7	0	100	High	High	High
High	Master Protein	P10909	Clusterin OS=Homo sapiens GN=CLU PE=1 SV=1	0	59.941	28	11	54	11	1	449	52.5	6.27	130.74	11	0	100	High	High	High
High	Master Protein	P02769	Serum albumin OS=Bos taurus GN=ALB PE=1 SV=4	0	56.159	12	10	720	4	1	607	69.2	6.18	1349.78	10	0	100	High	High	High
High	Master Protein	Q96PD5	N-acetylmuramoyl-L-alanine amidase OS=Homo sapiens GN=PGLYRP2 PE=1 SV=1	0	52.716	34	10	32	10	1	576	62.2	7.55	111.46	10	0	100	High	High	High
High	Master Protein	P02748	Complement component C9 OS=Homo sapiens GN=C9 PE=1 SV=2	0	52.348	31	12	22	12	1	559	63.1	5.59	57	12	0	100	High	High	High
High	Master Protein	P05090	Apolipoprotein D OS=Homo sapiens GN=APOD PE=1 SV=1	0	49.909	38	9	40	9	1	189	21.3	5.15	113.26	9	0	100	High	High	High
High	Master Protein	P68871	Hemoglobin subunit beta OS=Homo sapiens GN=HBB PE=1 SV=2	0	47.642	63	8	22	8	1	147	16	7.28	58.41	8	0	100	High	High	High
High	Master Protein	P01031	Complement C5 OS=Homo sapiens GN=C5 PE=1 SV=4	0	45.431	9	9	27	9	1	1676	188.2	6.52	82.61	9	0	100	High	High	High
High	Master Protein	P02675	Fibrinogen beta chain OS=Homo sapiens GN=FGB PE=1 SV=2	0	45.166	38	10	26	10	1	491	55.9	8.27	69.83	10	0	100	High	High	High
High	Master Protein	G1U9S2	Serum albumin OS=Oryctolagus cuniculus GN=ALB PE=1 SV=1	0	44.5	6	7	777	1	1	608	68.9	6.3	2771.42	7	0	100	High	High	High
High	Master Protein	P02753	Retinol-binding protein 4 OS=Homo sapiens GN=RBP4 PE=1 SV=3	0	43.675	68	8	34	8	1	201	23	6.07	97.69	8	0	100	High	High	High
High	Master Protein	P04264	Keratin, type II cytoskeletal 1 OS=Homo sapiens GN=KRT1 PE=1 SV=6	0	43.335	20	8	16	8	1	644	66	8.12	53.8	8	0	100	High	High	High
High	Master Protein	P43652	Afamin OS=Homo sapiens GN=AFM PE=1 SV=1	0	39.508	26	10	24	10	1	599	69	5.9	59.92	10	0	100	High	High	High
High	Master Protein	P01019	Angiotensinogen OS=Homo sapiens GN=AGT PE=1 SV=1	0	38.717	29	7	17	7	1	485	53.1	6.32	82.35	7	0	100	High	High	High
High	Master Protein	P19652	Alpha-1-acid glycoprotein 2 OS=Homo sapiens GN=ORM2 PE=1 SV=2	0	37.554	22	8	39	6	1	201	23.6	5.11	74.29	8	2	100	High	High	High
High	Master Protein	P02766	Transthyretin OS=Homo sapiens GN=TTR PE=1 SV=1	0	36.907	46	7	21	7	1	147	15.9	5.76	70.53	7	0	100	High	High	High
High	Master Protein	P02760	Protein AMBP OS=Homo sapiens GN=AMBP PE=1 SV=1	0	35.392	24	11	38	11	1	352	39	6.25	82.97	11	0	100	High	High	High
High	Master Protein	P27169	Serum paraoxonase/arylesterase 1 OS=Homo sapiens GN=PON1 PE=1 SV=3	0	33.578	23	5	19	5	1	355	39.7	5.22	66.89	5	0	100	High	High	High
High	Master Protein	O43866	CD5 antigen-like OS=Homo sapiens GN=CD5L PE=1 SV=1	0	32.894	32	7	27	7	1	347	38.1	5.47	69.99	7	0	100	High	High	High
High	Master Protein	P00748	Coagulation factor XII OS=Homo sapiens GN=F12 PE=1 SV=3	0	30.962	16	8	16	8	1	615	67.7	7.74	39.25	8	0	100	High	High	High
High	Master Protein	P13671	Complement component C6 OS=Homo sapiens GN=C6 PE=1 SV=3	0	30.371	14	7	16	7	1	934	104.7	6.76	48.86	7	0	100	High	High	High
High	Master Protein	P51884	Lumican OS=Homo sapiens GN=LUM PE=1 SV=2	0	26.51	25	7	22	7	1	338	38.4	6.61	47.83	7	0	100	High	High	High
High	Master Protein	P01619	Immunoglobulin kappa variable 3-20 OS=Homo sapiens GN=IGKV3-20 PE=1 SV=2	0	26.413	47	4	422	4	1	116	12.5	4.96	73.96	4	0	100	High	High	High
High	Master Protein	P02671	Fibrinogen alpha chain OS=Homo sapiens GN=FGA PE=1 SV=2	0	24.435	9	7	13	7	1	866	94.9	6.01	27.97	7	0	100	High	High	High
High	Master Protein	P01615	Immunoglobulin kappa variable 2D-28 OS=Homo sapiens GN=IGKV2D-28 PE=1 SV=2	0	24.066	48	4	412	4	1	120	12.9	5.94	62.62	4	0	100	High	High	High
High	Master Protein	P11276	Fibronectin OS=Mus musculus GN=Fn1 PE=1 SV=4	0	23.725	4	6	18	1	1	2477	272.4	5.59	44.97	6	0		Not Found	High	Not Found
High	Master Protein	P02750	Leucine-rich alpha-2-glycoprotein OS=Homo sapiens GN=LRG1 PE=1 SV=2	0	21.099	29	6	13	6	1	347	38.2	6.95	32.22	6	0	100	High	High	High
High	Master Protein	P0DJI8	Serum amyloid A-1 protein OS=Homo sapiens GN=SAA1 PE=1 SV=1	0	19.519	70	5	19	5	1	122	13.5	6.79	57.51	5	0	100	High	High	High
High	Master Protein	Q6UXM4	Ficolin (Collagen/fibrinogen domain containing) 3 (Hakata antigen), isoform CRA_b OS=Homo sapiens GN=FCN3 PE=2 SV=1	0	19.247	19	3	6	3	1	288	31.7	6.84	18.34	3	0	100	High	High	High
High	Master Protein	P02679	Fibrinogen gamma chain OS=Homo sapiens GN=FGG PE=1 SV=3	0	18.346	16	4	5	4	1	453	51.5	5.62	15.38	4	0	100	High	High	High
High	Master Protein	O14791	Apolipoprotein L1 OS=Homo sapiens GN=APOL1 PE=1 SV=5	0	18.091	10	4	12	4	1	398	43.9	5.81	27.58	4	0	100	High	High	High
High	Master Protein	P05156	Complement factor I OS=Homo sapiens GN=CFI PE=1 SV=2	0	15.84	12	5	19	5	1	583	65.7	7.5	17.66	5	0	100	High	High	High
High	Master Protein	P13645	Keratin, type I cytoskeletal 10 OS=Homo sapiens GN=KRT10 PE=1 SV=6	0	14.653	18	5	9	5	1	584	58.8	5.21	20.78	5	0	100	High	High	High
High	Master Protein	P05546	Heparin cofactor 2 OS=Homo sapiens GN=SERPIND1 PE=1 SV=3	0	14.471	8	4	9	4	1	499	57	6.9	23.8	4	0	100	High	High	High
High	Master Protein	P07225	Vitamin K-dependent protein S OS=Homo sapiens GN=PROS1 PE=1 SV=1	0	14.243	8	3	5	3	1	676	75.1	5.67	20.71	3	0	100	High	High	High
High	Master Protein	Q921I1	Serotransferrin OS=Mus musculus GN=Tf PE=1 SV=1	0	14.062	5	2	33	1	1	697	76.7	7.18	115.19	2	0		Not Found	Not Found	High
High	Master Protein	P35858	Insulin-like growth factor-binding protein complex acid labile subunit OS=Homo sapiens GN=IGFALS PE=1 SV=1	0	13.923	7	4	6	4	1	605	66	6.79	11.49	4	0	100	High	High	High
High	Master Protein	P18428	Lipopolysaccharide-binding protein OS=Homo sapiens GN=LBP PE=1 SV=3	0	12.549	8	2	4	2	1	481	53.4	6.7	11.54	2	0	100	High	High	High
High	Master Protein	Q03591	Complement factor H-related protein 1 OS=Homo sapiens GN=CFHR1 PE=1 SV=2	0	12.001	13	3	15	1	1	330	37.6	7.39	27.54	3	0	100	High	High	High
High	Master Protein	P10643	Complement component C7 OS=Homo sapiens GN=C7 PE=1 SV=2	0	11.742	7	5	11	5	1	843	93.5	6.48	22.28	5	0	100	High	High	High
High	Master Protein	P49822	Serum albumin OS=Canis lupus familiaris GN=ALB PE=1 SV=3	0	10.929	5	4	376	1	1	608	68.6	5.69	246.33	4	0	100	High	High	High
High	Master Protein	P01593	Immunoglobulin kappa variable 1D-33 OS=Homo sapiens GN=IGKV1D-33 PE=1 SV=2	0	9.48	14	1	401	1	1	117	12.8	4.78	16.84	1	0	100	High	High	High
High	Master Protein	P01966	Hemoglobin subunit alpha OS=Bos taurus GN=HBA PE=1 SV=2	0	8.929	18	2	8	2	1	142	15.2	8.44	13.42	2	0	100	High	High	High
High	Master Protein	P23142	Fibulin-1 OS=Homo sapiens GN=FBLN1 PE=1 SV=4	0	8.284	7	2	4	2	1	703	77.2	5.22	6.92	2	0	100	High	High	High
High	Master Protein	Q5NV88	V1-22 protein (Fragment) OS=Homo sapiens GN=V1-22 PE=1 SV=1	0	7.817	24	1	4	1	1	98	10.6	4.78	15.44	1	0	100	High	High	High
High	Master Protein	P22792	Carboxypeptidase N subunit 2 OS=Homo sapiens GN=CPN2 PE=1 SV=3	0	7.771	7	2	4	2	1	545	60.5	5.99	10.99	2	0	100	High	High	Peak Found
High	Master Protein	P04180	Phosphatidylcholine-sterol acyltransferase OS=Homo sapiens GN=LCAT PE=1 SV=1	0	7.656	10	2	3	2	1	440	49.5	6.11	9.15	2	0	100	Peak Found	High	High
High	Master Protein	P27918	Properdin OS=Homo sapiens GN=CFP PE=1 SV=2	0	7.109	7	2	6	2	1	469	51.2	7.9	10.96	2	0	100	High	High	High
High	Master Protein	O75882	Attractin OS=Homo sapiens GN=ATRN PE=1 SV=2	0	7.087	2	2	6	2	1	1429	158.4	7.31	10.89	2	0	100	High	High	High
High	Master Protein	P36980	Complement factor H-related protein 2 OS=Homo sapiens GN=CFHR2 PE=1 SV=1	0	6.669	5	1	4	1	1	270	30.6	6.38	9.63	1	0		High	High	High
High	Master Protein	P08571	Monocyte differentiation antigen CD14 OS=Homo sapiens GN=CD14 PE=1 SV=2	0	6.295	9	2	3	2	1	375	40.1	6.23	6.83	2	0		High	High	Not Found
High	Master Protein	Q15485	Ficolin-2 OS=Homo sapiens GN=FCN2 PE=1 SV=2	0	5.275	4	1	1	1	1	313	34	6.77	2.49	1	0	100	Not Found	Peak Found	High
High	Master Protein	P04070	Vitamin K-dependent protein C OS=Homo sapiens GN=PROC PE=1 SV=1	0	4.146	3	1	3	1	1	461	52	6.28	8.79	1	0	100	High	High	High
High	Master Protein	P20851	C4b-binding protein beta chain OS=Homo sapiens GN=C4BPB PE=1 SV=1	0	3.526	5	1	1	1	1	252	28.3	5.14	2.82	1	0	100	High	Peak Found	Peak Found
High	Master Protein	P08185	Corticosteroid-binding globulin OS=Homo sapiens GN=SERPINA6 PE=1 SV=1	0	3.374	4	1	3	1	1	405	45.1	6.04	8.56	1	0	100	High	High	High
High	Master Protein	Q9NP29	Microfibrillar protein 2 (Fragment) OS=Homo sapiens PE=2 SV=1	0	3.367	7	1	7	1	1	130	14.1	9.64	16.62	1	0	100	High	High	High
High	Master Protein	P48740	Mannan-binding lectin serine protease 1 OS=Homo sapiens GN=MASP1 PE=1 SV=3	0	2.866	2	1	3	1	1	699	79.2	5.49	4.44	1	0		High	High	High
High	Master Protein	P26927	Hepatocyte growth factor-like protein OS=Homo sapiens GN=MST1 PE=1 SV=2	0	2.829	2	1	2	1	1	711	80.3	7.68	5.8	1	0	100	High	Peak Found	High
High	Master Protein	Q01546	Keratin, type II cytoskeletal 2 oral OS=Homo sapiens GN=KRT76 PE=1 SV=2	0	2.42	1	1	4	1	1	638	65.8	8.12	0	1	0	100	Medium	High	High
Medium	Master Protein	A0A170MUI1	33 kDa chaperonin OS=Fusobacterium necrophorum subsp. funduliforme GN=A2J07_06345 PE=3 SV=1	0.017	2.052	5	1	3	1	1	286	32.2	4.77	7.9	1	0	100	Medium	High	High
Medium	Master Protein	E7F2E3	Serotransferrin OS=Danio rerio GN=meltf PE=1 SV=1	0.033	1.992	2	1	4	1	1	723	78.9	6.68	10.23	1	0	100	High	High	Medium
Medium	Master Protein	O00370	LINE-1 retrotransposable element ORF2 protein OS=Homo sapiens PE=1 SV=1	0.05	1.906	1	1	1	1	1	1275	148.9	9.66	2.85	1	0	100	Not Found	Peak Found	High
Medium	Master Protein	Q2QBE0	Large tegument protein deneddylase OS=Cercopithecine herpesvirus 16 GN=UL36 PE=3 SV=1	0.049	1.896	1	1	7	1	1	3201	333.1	6.18	22.15	1	0	100	Medium	High	High
Low	Master Protein	P00741	Coagulation factor IX OS=Bos taurus GN=F9 PE=1 SV=2	0.056	1.862	3	1	1	1	1	462	52	5.88	1.89	1	0	100	Peak Found	Peak Found	High
Low	Master Protein	K0GTP3	Envelope glycoprotein gp160 OS=Human immunodeficiency virus 1 GN=env PE=3 SV=1	0.069	1.759	2	1	1	1	1	878	99.5	8.57	2.77	1	0	100	Peak Found	High	Peak Found
Low	Master Protein	P02741	C-reactive protein OS=Homo sapiens GN=CRP PE=1 SV=1	0.068	1.69	8	1	3	1	1	224	25	5.63	5.74	1	0	100	High	Medium	Medium
Low	Master Protein	P86909	Sarcoplasmic calcium-binding protein (Fragment) OS=Chionoecetes opilio PE=1 SV=1	0.068	1.652	100	1	31	1	1	8	0.8	9.99	62.15	1	0	100	High	High	High
Low	Master Protein	A0FGR9	Extended synaptotagmin-3 OS=Homo sapiens GN=ESYT3 PE=1 SV=1	0.067	1.631	2	1	9	1	1	886	100	8.37	20.9	1	0	100	High	High	High
Low	Master Protein	P04275	von Willebrand factor OS=Homo sapiens GN=VWF PE=1 SV=4	0.067	1.629	1	1	1	1	1	2813	309.1	5.48	2.16	1	0		Not Found	Not Found	High
Low	Master Protein	P12270	Nucleoprotein TPR OS=Homo sapiens GN=TPR PE=1 SV=3	0.066	1.62	1	1	3	1	1	2363	267.1	5.02	7.11	1	0		High	High	Not Found
Low	Master Protein	A0A0W4ZWA1	5'-3' exoribonuclease 1 OS=Pneumocystis jirovecii (strain RU7) GN=T551_00135 PE=3 SV=1	0.08	1.549	1	1	51	1	1	1330	154.6	8.28	99.37	1	0	100	High	High	High
Low	Master Protein	W5QLY6	Major capsid protein L1 (Fragment) OS=Human papillomavirus GN=L1 PE=3 SV=1	0.086	1.475	22	1	2	1	1	79	8.9	5.36	4.69	1	0		Not Found	Not Found	High
Low	Master Protein	K9IWH5	Lysozyme OS=Desmodus rotundus PE=2 SV=1	0.086	1.473	4	1	1	1	1	148	16.6	9.11	0	1	0		Not Found	Not Found	High
Low	Master Protein	P11226	Mannose-binding protein C OS=Homo sapiens GN=MBL2 PE=1 SV=2	0.099	1.432	3	1	1	1	1	248	26.1	5.49	0	1	0		Not Found	High	Not Found
Low	Master Protein	P80108	Phosphatidylinositol-glycan-specific phospholipase D OS=Homo sapiens GN=GPLD1 PE=1 SV=3	0.099	1.395	2	1	2	1	1	840	92.3	6.37	0	1	0	100	Peak Found	High	High
Low	Master Protein	Q9UJU2	Lymphoid enhancer-binding factor 1 OS=Homo sapiens GN=LEF1 PE=1 SV=1	0.105	1.356	3	1	16	1	1	399	44.2	7.42	17.35	1	0	100	High	High	High
Low	Master Protein	I1YMM4	Gag polyprotein (Fragment) OS=Human immunodeficiency virus 1 GN=gag PE=4 SV=1	0.139	1.284	3	1	1	1	1	495	55.5	9.69	0	1	0		Not Found	High	Not Found
Low	Master Protein	P31751	RAC-beta serine/threonine-protein kinase OS=Homo sapiens GN=AKT2 PE=1 SV=2	0.145	1.274	3	1	8	1	1	481	55.7	6.37	26.66	1	0	100	High	Medium	Medium
Low	Master Protein	E7EUC7	UTP--glucose-1-phosphate uridylyltransferase OS=Homo sapiens GN=UGP2 PE=1 SV=1	0.151	1.242	5	1	5	1	1	517	57.8	8.13	6.12	1	0	100	Medium	Medium	High
Low	Master Protein	Q9BUN1	Protein MENT OS=Homo sapiens GN=MENT PE=2 SV=1	0.15	1.232	6	1	1	1	1	341	36.7	8.59	2.82	1	0		Not Found	High	Not Found
Low	Master Protein	Q9UGJ0	5'-AMP-activated protein kinase subunit gamma-2 OS=Homo sapiens GN=PRKAG2 PE=1 SV=1	0.156	1.203	2	1	2	1	1	569	63	9.35	5.17	1	0	100	High	Peak Found	Peak Found
Low	Master Protein	P02463	Collagen alpha-1(IV) chain OS=Mus musculus GN=Col4a1 PE=1 SV=4	0.155	1.202	2	1	3	1	1	1669	160.6	8.24	11.68	1	0	100	High	Peak Found	High
Low	Master Protein	O94986	Centrosomal protein of 152 kDa OS=Homo sapiens GN=CEP152 PE=1 SV=4	0.154	1.202	2	1	2	1	1	1710	195.5	5.6	6.56	1	0		High	High	Not Found
Low	Master Protein	A0A098FFK6	Segregation and condensation protein A OS=Bacillus simplex GN=scpA PE=3 SV=1	0.151	1.19	9	1	1	1	1	255	29.6	4.81	2.79	1	0		High	Not Found	Not Found
Low	Master Protein	A6NKB5	Pecanex-like protein 2 OS=Homo sapiens GN=PCNX2 PE=2 SV=3	0.163	1.165	1	1	1	1	1	2137	237.1	6.76	0	1	0		Not Found	High	Not Found
Low	Master Protein	D2XKR1	Gag polyprotein (Fragment) OS=Human immunodeficiency virus 1 GN=gag PE=4 SV=1	0.161	1.145	7	1	1	1	1	494	54.9	8.97	0	1	0	100	High	Peak Found	Peak Found
Low	Master Protein	E7FBD3	Apolipoprotein Ba OS=Danio rerio GN=apoba PE=1 SV=1	0.16	1.144	0	1	2	1	1	4418	495.7	5.63	4.26	1	0	100	Peak Found	High	Peak Found
Low	Master Protein	A0A0A1CIQ3	Envelope glycoprotein gp160 OS=Human immunodeficiency virus 1 GN=env PE=3 SV=1	0.16	1.141	2	1	1	1	1	850	96.1	8.51	0	1	0		High	Not Found	Not Found
Low	Master Protein	Q9Y5K6	CD2-associated protein OS=Homo sapiens GN=CD2AP PE=1 SV=1	0.159	1.139	2	1	1	1	1	639	71.4	6.4	0	1	0		Not Found	High	Not Found
Low	Master Protein	P01034	Cystatin-C OS=Homo sapiens GN=CST3 PE=1 SV=1	0.158	1.138	8	1	1	1	1	146	15.8	8.75	0	1	0	100	Not Found	Not Found	High
Low	Master Protein	E5REZ7	Envelope glycoprotein gp160 OS=Human immunodeficiency virus 1 GN=env PE=3 SV=1	0.157	1.132	2	1	1	1	1	853	96.5	8.68	2.8	1	0	100	Peak Found	Peak Found	High
Low	Master Protein	Q9UBN4	Short transient receptor potential channel 4 OS=Homo sapiens GN=TRPC4 PE=1 SV=1	0.156	1.116	1	1	3	1	1	977	112	7.75	2.69	1	0	100	Peak Found	High	High
Low	Master Protein	G9HS99	Envelope glycoprotein gp160 OS=Human immunodeficiency virus 1 GN=env PE=3 SV=1	0.185	1.007	2	1	1	1	1	872	99.1	8.24	2.2	1	0		Not Found	High	Not Found
Low	Master Protein	Q8TE49	OTU domain-containing protein 7A OS=Homo sapiens GN=OTUD7A PE=1 SV=1	0.183	1.004	4	1	1	1	1	926	100.6	8.4	0	1	0		Not Found	High	Not Found
Low	Master Protein	A0A178D3Z6	Mediator of RNA polymerase II transcription subunit 19 OS=Fonsecaea nubica GN=MED19 PE=3 SV=1	1.761	0.992	8	1	5	1	1	367	40.7	6.57	5.45	1	0	100	Not Found	High	Medium
Low	Master Protein	P03370	Pol polyprotein OS=Maedi visna virus (strain 1514) GN=pol PE=3 SV=1	1.757	0.971	2	1	2	1	1	1105	126.6	8.65	0	1	0	100	High	Not Found	Not Found
Low	Master Protein	A0A151LFX0	Peptidyl-prolyl cis-trans isomerase OS=Plasmodium gaboni GN=PGSY75_1202400 PE=3 SV=1	1.709	0.967	8	1	1	1	1	226	26.5	8.54	2.07	1	0	100	Peak Found	High	Peak Found
Low	Master Protein	Q9H582	Zinc finger protein 644 OS=Homo sapiens GN=ZNF644 PE=1 SV=2	1.712	0.953	2	1	1	1	1	1327	149.5	8.16	3.39	1	0	100	High	Peak Found	Peak Found
Low	Master Protein	Q6NY82	NEDD8-conjugating enzyme UBE2F OS=Danio rerio GN=ube2f PE=2 SV=1	1.714	0.94	9	1	1	1	1	185	21	6.29	0	1	0		Not Found	Not Found	High
Low	Master Protein	Q8NG11	Tetraspanin-14 OS=Homo sapiens GN=TSPAN14 PE=1 SV=1	1.701	0.936	3	1	9	1	1	270	30.7	6.84	1.67	1	0	100	High	High	High
Low	Master Protein	A0A1R3FIR7	30S ribosomal protein S15 OS=Vibrio sp. 10N.261.45.E1 GN=rpsO PE=3 SV=1	1.697	0.933	12	1	2	1	1	89	10	10.33	0	1	0	100	High	Medium	Peak Found
Low	Master Protein	G0GYS5	Protein translocase subunit SecA OS=Rickettsia heilongjiangensis (strain ATCC VR-1524 / 054) GN=secA PE=3 SV=1	1.698	0.927	2	1	1	1	1	906	103.3	6.86	0	1	0		Not Found	High	Not Found
Low	Master Protein	A0A0U4D274	Envelope glycoprotein gp160 OS=Human immunodeficiency virus 1 GN=env PE=3 SV=1	1.689	0.926	2	1	1	1	1	868	98.4	8.34	2.1	1	0		Not Found	Not Found	High
Low	Master Protein	P60710	Actin, cytoplasmic 1 OS=Mus musculus GN=Actb PE=1 SV=1	1.682	0.903	5	1	1	1	1	375	41.7	5.48	2.24	1	0	100	Peak Found	High	Peak Found
Low	Master Protein	Q9U6Y9	Protein arginine N-methyltransferase 5 OS=Drosophila melanogaster GN=csul PE=1 SV=2	1.73	0.871	3	1	2	1	1	610	69.7	6.24	0	1	0	100	Medium	High	Peak Found
Low	Master Protein	F8V1C2	Envelope glycoprotein gp160 OS=Human immunodeficiency virus 1 GN=env PE=3 SV=1	1.746	0.865	2	1	1	1	1	856	97.4	8.78	0	1	0		High	Not Found	Not Found
Low	Master Protein	P26640	Valine--tRNA ligase OS=Homo sapiens GN=VARS PE=1 SV=4	1.767	0.854	1	1	2	1	1	1264	140.4	7.59	0	1	0	100	High	Peak Found	Medium
Low	Master Protein	Q9GZN2	Homeobox protein TGIF2 OS=Homo sapiens GN=TGIF2 PE=1 SV=1	1.764	0.851	7	1	1	1	1	237	25.9	7.99	1.72	1	0		High	Not Found	Not Found
Low	Master Protein	Q9UBC9	Small proline-rich protein 3 OS=Homo sapiens GN=SPRR3 PE=1 SV=2	1.755	0.845	14	1	3	1	1	169	18.1	8.57	9.35	1	0	100	High	High	Peak Found
Low	Master Protein	P32455	Guanylate-binding protein 1 OS=Homo sapiens GN=GBP1 PE=1 SV=2	1.751	0.843	2	1	1	1	1	592	67.9	6.32	0	1	0		Not Found	Not Found	High
Low	Master Protein	Q9Y2I7	1-phosphatidylinositol 3-phosphate 5-kinase OS=Homo sapiens GN=PIKFYVE PE=1 SV=3	1.757	0.835	1	1	26	1	1	2098	237	6.7	51.72	1	0	100	Medium	High	High
Low	Master Protein	Q9YJC1	DNA binding trs helicase OS=Adeno-associated virus - 5 GN=rep PE=1 SV=1	1.787	0.832	2	1	1	1	1	610	69.5	6.61	0	1	0		High	Not Found	Not Found
Low	Master Protein	A0A0W4ZFL4	T-complex protein 1 subunit alpha OS=Pneumocystis jirovecii (strain RU7) GN=T551_03138 PE=3 SV=1	1.779	0.831	2	1	1	1	1	554	60.4	7.5	0	1	0		High	Not Found	Not Found
Low	Master Protein	K9ANJ5	50S ribosomal protein L5 OS=Staphylococcus massiliensis S46 GN=rplE PE=3 SV=1	1.785	0.804	4	1	6	1	1	179	20.1	9.2	0	1	0	100	High	High	Medium
Low	Master Protein	W1MPP2	Protein GrpE OS=Pseudomonas aeruginosa VRFPA03 GN=grpE PE=3 SV=1	1.776	0.801	9	1	1	1	1	186	20.7	4.58	0	1	0	100	Peak Found	Peak Found	High
Low	Master Protein	P14735	Insulin-degrading enzyme OS=Homo sapiens GN=IDE PE=1 SV=4	1.768	0.801	1	1	1	1	1	1019	117.9	6.61	0	1	0		Not Found	Not Found	High
Low	Master Protein	B9V6A1	Envelope glycoprotein gp160 OS=Human immunodeficiency virus 1 GN=env PE=3 SV=1	1.764	0.778	3	1	1	1	1	870	98.5	8.65	0	1	0		Not Found	Not Found	High
Low	Master Protein	Q8TF50	Zinc finger protein 526 OS=Homo sapiens GN=ZNF526 PE=1 SV=2	1.74	0.773	4	1	1	1	1	670	73.6	6.47	0	1	0	100	Peak Found	High	Peak Found
Low	Master Protein	Q96KN7	X-linked retinitis pigmentosa GTPase regulator-interacting protein 1 OS=Homo sapiens GN=RPGRIP1 PE=1 SV=2	1.736	0.766	1	1	1	1	1	1286	146.6	5.68	0	1	0		Not Found	High	Not Found
Low	Master Protein	A0A0K2DN16	Protein Tat OS=Human immunodeficiency virus 1 GN=tat PE=3 SV=1	1.728	0.765	17	1	1	1	1	101	11.5	9.25	0	1	0	100	High	Peak Found	Peak Found
Low	Master Protein	Q9NZN5	Rho guanine nucleotide exchange factor 12 OS=Homo sapiens GN=ARHGEF12 PE=1 SV=1	1.709	0.758	1	1	4	1	1	1544	173.1	5.74	5.36	1	0	100	High	Peak Found	Medium
Low	Master Protein	D0AAR8	T-complex protein 1, alpha subunit, putative OS=Trypanosoma brucei gambiense (strain MHOM/CI/86/DAL972) GN=TbgDal_XI18900 PE=3 SV=1	1.694	0.751	4	1	1	1	1	552	59.4	5.92	3.73	1	0	100	Peak Found	Peak Found	High
Low	Master Protein	I3P5G1	Non-structural protein 1 OS=Influenza A virus (A/duck/Korea/A112/2010(H7N7)) GN=NS1 PE=3 SV=1	1.686	0.749	8	1	1	1	1	230	26	6.38	3.51	1	0	100	Peak Found	High	Peak Found
Low	Master Protein	Q6UX15	Layilin OS=Homo sapiens GN=LAYN PE=2 SV=1	1.656	0.743	6	1	1	1	1	382	43.1	4.94	2.32	1	0		Not Found	Not Found	High
Low	Master Protein	Q9HBJ7	Ubiquitin carboxyl-terminal hydrolase 29 OS=Homo sapiens GN=USP29 PE=2 SV=1	1.654	0.737	1	1	1	1	1	922	104.1	5.91	0	1	0		Not Found	Not Found	High
Low	Master Protein	B3TIX4	Gag polyprotein (Fragment) OS=Human immunodeficiency virus 1 GN=gag PE=4 SV=1	1.643	0.733	4	1	1	1	1	486	54.4	8.65	0	1	0	100	Not Found	Not Found	High
Low	Master Protein	P15442	eIF-2-alpha kinase GCN2 OS=Saccharomyces cerevisiae (strain ATCC 204508 / S288c) GN=GCN2 PE=1 SV=3	1.641	0.724	1	1	5	1	1	1659	190.1	6.37	0	1	0	100	Peak Found	High	High
Low	Master Protein	A0A068RSV0	Signal recognition particle subunit SRP72 OS=Lichtheimia corymbifera JMRC:FSU:9682 GN=LCOR_04469.1 PE=3 SV=1	1.638	0.723	1	1	19	1	1	666	73.6	8.94	24.22	1	0	100	High	High	High
Low	Master Protein	X1WF94	Serpin peptidase inhibitor, clade A (alpha-1 antiproteinase, antitrypsin), member 1 OS=Danio rerio GN=serpina1 PE=1 SV=2	1.631	0.721	5	1	1	1	1	432	48	6.62	0	1	0		High	Not Found	Not Found
Low	Master Protein	Q8JBR4	Envelope glycoprotein gp160 OS=Human immunodeficiency virus 1 GN=env PE=3 SV=1	1.621	0.717	2	1	1	1	1	857	96.8	8.5	0	1	0	100	Peak Found	High	Peak Found
Low	Master Protein	A0A0K2DNV7	Protein Vpr OS=Human immunodeficiency virus 1 GN=vpr PE=3 SV=1	1.595	0.709	21	1	2	1	1	96	11.3	7.05	3.68	1	0	100	Medium	Peak Found	High
Low	Master Protein	F2YX71	Envelope glycoprotein gp160 OS=Human immunodeficiency virus 1 GN=env PE=3 SV=1	1.585	0.696	2	1	3	1	1	886	100.7	8.65	10.24	1	0	100	High	Medium	High
Low	Master Protein	A0A076V4L1	Gag polyprotein OS=Human immunodeficiency virus 1 GN=gag PE=3 SV=1	1.695	0.679	4	1	1	1	1	501	55.9	9.01	0	1	0	100	Peak Found	High	Peak Found
Low	Master Protein	O14578	Citron Rho-interacting kinase OS=Homo sapiens GN=CIT PE=1 SV=2	1.688	0.673	1	1	3	1	1	2027	231.3	6.57	7.34	1	0	100	Peak Found	Peak Found	High
Low	Master Protein	Q96HE7	ERO1-like protein alpha OS=Homo sapiens GN=ERO1A PE=1 SV=2	1.741	0.654	2	1	1	1	1	468	54.4	5.68	0	1	0	100	Not Found	Not Found	High
Low	Master Protein	A0A1C8Z1S5	Envelope glycoprotein gp160 OS=Human immunodeficiency virus 1 GN=env PE=3 SV=1	1.662	0.647	2	1	1	1	1	867	97.7	8.65	2.71	1	0		Peak Found	Peak Found	High
Low	Master Protein	A1XFH6	Gag polyprotein (Fragment) OS=Human immunodeficiency virus 1 GN=gag PE=4 SV=1	1.595	0.645	3	1	2	1	1	495	55.1	9.01	0	1	0	100	Peak Found	Medium	High
Low	Master Protein	G8I1P1	Envelope glycoprotein gp160 OS=Human immunodeficiency virus 1 GN=env PE=3 SV=1	1.589	0.638	2	1	1	1	1	884	100.3	9.32	2.65	1	0		High	Not Found	Not Found
Low	Master Protein	A0A077H5P7	Envelope glycoprotein gp160 OS=Human immunodeficiency virus 1 GN=env PE=3 SV=1	1.587	0.631	4	1	1	1	1	883	100.6	8.31	0	1	0		Not Found	High	Not Found
Low	Master Protein	M9QLV3	Protein PB1-F2 OS=Influenza A virus (A/chicken/Taiwan/CF24/2009(H6N1)) GN=PB1-F2 PE=3 SV=1	1.581	0.63	9	1	2	1	1	87	10.4	9.79	0	1	0	100	High	Medium	Peak Found
Low	Master Protein	L7WH64	Envelope glycoprotein gp160 OS=Human immunodeficiency virus 1 GN=env PE=3 SV=1	1.576	0.629	2	1	1	1	1	854	96.7	8.66	0	1	0	100	Peak Found	High	Peak Found
Low	Master Protein	O15013	Rho guanine nucleotide exchange factor 10 OS=Homo sapiens GN=ARHGEF10 PE=1 SV=4	1.577	0.625	2	1	1	1	1	1369	151.5	5.68	0	1	0		Not Found	High	Not Found
Low	Master Protein	P25961	Parathyroid hormone/parathyroid hormone-related peptide receptor OS=Rattus norvegicus GN=Pth1r PE=1 SV=1	1.6	0.618	5	1	1	1	1	591	66.2	8.19	2.44	1	0		Not Found	Not Found	High
Low	Master Protein	A0A0H4D3Z9	Protein Tat OS=Human immunodeficiency virus 1 GN=tat PE=3 SV=1	1.594	0.618	19	1	1	1	1	101	11.4	9.06	0	1	0		High	Not Found	Not Found
Low	Master Protein	Q05209	Tyrosine-protein phosphatase non-receptor type 12 OS=Homo sapiens GN=PTPN12 PE=1 SV=3	1.583	0.616	3	1	3	1	1	780	88.1	5.62	9.88	1	0	100	High	Medium	High
Low	Master Protein	A0A265QMH7	Iron-sulfur cluster carrier protein OS=Aggregatibacter actinomycetemcomitans GN=CQR79_11725 PE=3 SV=1	1.575	0.609	5	1	3	1	1	370	40.4	6.8	9.83	1	0		High	Medium	Not Found
Low	Master Protein	A0A1Z1X1I6	Protein PB1-F2 OS=Influenza A virus (A/mallard duck/Netherlands/14/2011(H3N2)) GN=PB1-F2 PE=3 SV=1	1.57	0.606	27	1	1	1	1	90	10.8	9.2	0	1	0		Not Found	Not Found	High
Low	Master Protein	F4I893	Protein ILITYHIA OS=Arabidopsis thaliana GN=ILA PE=1 SV=1	1.568	0.603	0	1	2	1	1	2696	293.9	6.89	2.13	1	0		High	Medium	Not Found
Low	Master Protein	A0A1L3HGN6	Non-structural protein 1 OS=Influenza A virus (A/chicken/Vietnam/NCVD14-A461/2014(H5N1)) GN=NS1 PE=3 SV=1	1.563	0.603	7	1	1	1	1	225	25.5	5.8	0	1	0		Not Found	Not Found	High
Low	Master Protein	C7G1X8	Envelope glycoprotein gp160 OS=Human immunodeficiency virus 1 GN=env PE=3 SV=1	1.552	0.598	2	1	1	1	1	847	95.5	8.54	0	1	0		Not Found	High	Not Found
Low	Master Protein	C4JY59	Mitochondrial distribution and morphology protein 12 OS=Uncinocarpus reesii (strain UAMH 1704) GN=MDM12 PE=3 SV=1	1.546	0.595	4	1	1	1	1	439	48.4	5.45	1.77	1	0		Not Found	High	Not Found
Low	Master Protein	P77150	Pyridoxal kinase PdxY OS=Escherichia coli (strain K12) GN=pdxY PE=1 SV=3	1.541	0.594	9	1	2	1	1	287	31.3	6.52	6	1	0		High	Medium	Not Found
Low	Master Protein	A0A0A1CHK1	Envelope glycoprotein gp160 OS=Human immunodeficiency virus 1 GN=env PE=3 SV=1	1.56	0.59	2	1	1	1	1	859	97.3	8.47	0	1	0	100	Not Found	Peak Found	High
Low	Master Protein	C5HAX1	Envelope glycoprotein gp160 OS=Human immunodeficiency virus 1 GN=env PE=3 SV=1	1.554	0.588	2	1	1	1	1	858	97.5	8.69	0	1	0	100	Peak Found	Peak Found	High
Low	Master Protein	C9EBG5	Envelope glycoprotein gp160 OS=Human immunodeficiency virus 1 GN=env PE=3 SV=1	1.547	0.581	3	1	1	1	1	852	96.7	8.62	0	1	0		High	Not Found	Not Found
Low	Master Protein	T0U5Z6	50S ribosomal protein L22 OS=Veillonella parvula HSIVP1 GN=rplV PE=3 SV=1	1.549	0.574	32	1	1	1	1	111	12.5	10.56	0	1	0	100	High	Not Found	Peak Found
Low	Master Protein	Q8BVN3	Cation channel sperm-associated protein 4 OS=Mus musculus GN=Catsper4 PE=1 SV=1	1.55	0.568	2	1	1	1	1	442	51.1	5.21	1.61	1	0		High	Not Found	Not Found
							1743	19948

## Sheet: Human-Undepleted-MS Amanda 2.0
Protein FDR Confidence: Combined	Master	Accession	Description	Exp. q-value: Combined	Sum PEP Score	Coverage [%]	# Peptides	# PSMs	# Unique Peptides	# Protein Groups	# AAs	MW [kDa]	calc. pI	Score MS Amanda 2.0: MS Amanda 2.0	# Peptides (by Search Engine): MS Amanda 2.0	# Razor Peptides	Abundances (Grouped): Sample	Found in Sample: [S1] F1: Sample, Undep Human Serum-01, 01	Found in Sample: [S2] F2: Sample, Undep Human Serum-01, 02	Found in Sample: [S3] F3: Sample, Undep Human Serum-01, 03
High	Master Protein	P02768	Serum albumin OS=Homo sapiens GN=ALB PE=1 SV=2	0	1050.6	85	77	4787	68	1	609	69.3	6.28	1.68331e+06	77	9	100	High	High	High
High	Master Protein	P01024	Complement C3 OS=Homo sapiens GN=C3 PE=1 SV=2	0	788.06	55	84	554	84	1	1663	187	6.4	184300	84	0	100	High	High	High
High	Master Protein	P01023	Alpha-2-macroglobulin OS=Homo sapiens GN=A2M PE=1 SV=3	0	671.435	55	73	502	73	1	1474	163.2	6.46	159040	73	0	100	High	High	High
High	Master Protein	P0C0L5	Complement C4-B OS=Homo sapiens GN=C4B PE=1 SV=2	0	557.278	52	58	320	3	1	1744	192.6	7.27	109186	58	51	100	High	High	High
High	Master Protein	P0C0L4	Complement C4-A OS=Homo sapiens GN=C4A PE=1 SV=2	0	537.566	48	56	314	1	1	1744	192.7	7.08	106406	56	0	100	High	High	High
High	Master Protein	P04114	Apolipoprotein B-100 OS=Homo sapiens GN=APOB PE=1 SV=2	0	472.631	22	79	254	79	1	4563	515.3	7.05	70427.3	79	0	100	High	High	High
High	Master Protein	P02647	Apolipoprotein A-I OS=Homo sapiens GN=APOA1 PE=1 SV=1	0	465.561	75	43	523	43	1	267	30.8	5.76	160227	43	0	100	High	High	High
High	Master Protein	P02787	Serotransferrin OS=Homo sapiens GN=TF PE=1 SV=3	0	461.547	56	48	600	48	1	698	77	7.12	197540	48	0	100	High	High	High
High	Master Protein	E9KL23	Epididymis secretory sperm binding protein Li 44a OS=Homo sapiens GN=SERPINA1 PE=2 SV=1	0	288.181	53	27	315	27	1	418	46.7	5.59	102891	27	0	100	High	High	High
High	Master Protein	P00450	Ceruloplasmin OS=Homo sapiens GN=CP PE=1 SV=1	0	262.491	34	32	155	32	1	1065	122.1	5.72	54268.5	32	0	100	High	High	High
High	Master Protein	Q14624	Inter-alpha-trypsin inhibitor heavy chain H4 OS=Homo sapiens GN=ITIH4 PE=1 SV=4	0	241.721	43	34	128	34	1	930	103.3	6.98	39589.1	34	0	100	High	High	High
High	Master Protein	P19823	Inter-alpha-trypsin inhibitor heavy chain H2 OS=Homo sapiens GN=ITIH2 PE=1 SV=2	0	202.857	31	24	105	24	1	946	106.4	6.86	33337.9	24	0	100	High	High	High
High	Master Protein	P00738	Haptoglobin OS=Homo sapiens GN=HP PE=1 SV=1	0	197.815	58	22	288	22	1	406	45.2	6.58	79743.9	22	0	100	High	High	High
High	Master Protein	P01011	Alpha-1-antichymotrypsin OS=Homo sapiens GN=SERPINA3 PE=1 SV=2	0	186.737	46	23	150	23	1	423	47.6	5.52	47052.3	23	0	100	High	High	High
High	Master Protein	P01871	Immunoglobulin heavy constant mu OS=Homo sapiens GN=IGHM PE=1 SV=4	0	146.229	47	17	660	17	1	453	49.4	6.77	34006.1	17	0	100	High	High	High
High	Master Protein	P19827	Inter-alpha-trypsin inhibitor heavy chain H1 OS=Homo sapiens GN=ITIH1 PE=1 SV=3	0	141.846	24	17	655	17	1	911	101.3	6.79	26348	17	0	100	High	High	High
High	Master Protein	P0DOY3	Immunoglobulin lambda constant 3 OS=Homo sapiens GN=IGLC3 PE=1 SV=1	0	139.6	93	11	646	6	1	106	11.3	7.24	46247.6	11	5	100	High	High	High
High	Master Protein	P06396	Gelsolin OS=Homo sapiens GN=GSN PE=1 SV=1	0	119.472	34	18	275	18	1	782	85.6	6.28	15919.9	18	0	100	High	High	High
High	Master Protein	P04004	Vitronectin OS=Homo sapiens GN=VTN PE=1 SV=1	0	117.593	25	14	274	14	1	478	54.3	5.8	28885	14	0	100	High	High	High
High	Master Protein	P01008	Antithrombin-III OS=Homo sapiens GN=SERPINC1 PE=1 SV=1	0	116.841	53	17	276	17	1	464	52.6	6.71	27979.1	17	0	100	High	High	High
High	Master Protein	Q8NCL6	cDNA FLJ90170 fis, clone MAMMA1000370, highly similar to Ig alpha-1 chain C region OS=Homo sapiens PE=2 SV=1	0	116.265	32	14	206	8	1	493	53.2	6.52	60884.6	14	6	100	High	High	High
High	Master Protein	P00751	Complement factor B OS=Homo sapiens GN=CFB PE=1 SV=2	0	110.957	18	17	62	17	1	764	85.5	7.06	18876.3	17	0	100	High	High	High
High	Master Protein	P02649	Apolipoprotein E OS=Homo sapiens GN=APOE PE=1 SV=1	0	96.608	62	18	90	18	1	317	36.1	5.73	24231.9	18	0	100	High	High	High
High	Master Protein	P02751	Fibronectin OS=Homo sapiens GN=FN1 PE=1 SV=4	0	94.335	11	18	60	18	1	2386	262.5	5.71	14812.3	18	0	100	High	High	High
High	Master Protein	P04217	Alpha-1B-glycoprotein OS=Homo sapiens GN=A1BG PE=1 SV=4	0	92.494	28	14	61	14	1	495	54.2	5.86	20638.5	14	0	100	High	High	High
High	Master Protein	P02790	Hemopexin OS=Homo sapiens GN=HPX PE=1 SV=2	0	90.32	25	15	223	15	1	462	51.6	7.02	46915.6	15	0	100	High	High	High
High	Master Protein	Q6PIK1	IGL@ protein OS=Homo sapiens GN=IGL@ PE=1 SV=1	0	88.192	51	10	102	5	1	235	24.8	7.71	27898.4	10	0	100	High	High	High
High	Master Protein	P00734	Prothrombin OS=Homo sapiens GN=F2 PE=1 SV=2	0	81.401	20	10	45	10	1	622	70	5.9	13753.8	10	0	100	High	High	High
High	Master Protein	P02652	Apolipoprotein A-II OS=Homo sapiens GN=APOA2 PE=1 SV=1	0	78.961	49	10	105	10	1	100	11.2	6.62	30227.7	10	0	100	High	High	High
High	Master Protein	P08603	Complement factor H OS=Homo sapiens GN=CFH PE=1 SV=4	0	78.546	12	12	65	12	1	1231	139	6.61	17437	12	0	100	High	High	High
High	Master Protein	P01877	Immunoglobulin heavy constant alpha 2 OS=Homo sapiens GN=IGHA2 PE=1 SV=4	0	71.732	27	9	646	3	1	340	36.6	6.27	32474.8	9	0	100	High	High	High
High	Master Protein	P02763	Alpha-1-acid glycoprotein 1 OS=Homo sapiens GN=ORM1 PE=1 SV=1	0	67.883	23	6	89	4	1	201	23.5	5.02	26803.2	6	0	100	High	High	High
High	Master Protein	P02765	Alpha-2-HS-glycoprotein OS=Homo sapiens GN=AHSG PE=1 SV=1	0	63.537	27	7	86	7	1	367	39.3	5.72	28575.9	7	0	100	High	High	High
High	Master Protein	P25311	Zinc-alpha-2-glycoprotein OS=Homo sapiens GN=AZGP1 PE=1 SV=2	0	62.935	41	8	34	8	1	298	34.2	6.05	9252.7	8	0	100	High	High	High
High	Master Protein	P01042	Kininogen-1 OS=Homo sapiens GN=KNG1 PE=1 SV=2	0	61.516	13	10	39	10	1	644	71.9	6.81	9805.76	10	0	100	High	High	High
High	Master Protein	P10909	Clusterin OS=Homo sapiens GN=CLU PE=1 SV=1	0	60.646	25	10	42	10	1	449	52.5	6.27	11593.5	10	0	100	High	High	High
High	Master Protein	P04003	C4b-binding protein alpha chain OS=Homo sapiens GN=C4BPA PE=1 SV=2	0	52.489	11	5	17	5	1	597	67	7.3	8043.11	5	0	100	High	High	High
High	Master Protein	P02769	Serum albumin OS=Bos taurus GN=ALB PE=1 SV=4	0	51.257	5	6	703	1	1	607	69.2	6.18	169332	6	0	100	High	Peak Found	Peak Found
High	Master Protein	G1U9S2	Serum albumin OS=Oryctolagus cuniculus GN=ALB PE=1 SV=1	0	50.524	5	6	776	1	1	608	68.9	6.3	274850	6	0	100	High	High	High
High	Master Protein	P00747	Plasminogen OS=Homo sapiens GN=PLG PE=1 SV=2	0	49.402	11	9	60	9	1	810	90.5	7.24	12851.5	9	0	100	High	High	High
High	Master Protein	P01031	Complement C5 OS=Homo sapiens GN=C5 PE=1 SV=4	0	48.185	8	8	25	8	1	1676	188.2	6.52	7650.36	8	0	100	High	High	High
High	Master Protein	P02766	Transthyretin OS=Homo sapiens GN=TTR PE=1 SV=1	0	47.95	46	7	21	7	1	147	15.9	5.76	6910.16	7	0	100	High	High	High
High	Master Protein	P02748	Complement component C9 OS=Homo sapiens GN=C9 PE=1 SV=2	0	45.35	18	9	16	9	1	559	63.1	5.59	4667.89	9	0	100	High	High	High
High	Master Protein	Q96PD5	N-acetylmuramoyl-L-alanine amidase OS=Homo sapiens GN=PGLYRP2 PE=1 SV=1	0	45.264	24	8	25	8	1	576	62.2	7.55	8112.39	8	0	100	High	High	High
High	Master Protein	P19652	Alpha-1-acid glycoprotein 2 OS=Homo sapiens GN=ORM2 PE=1 SV=2	0	45.076	22	8	45	6	1	201	23.6	5.11	9871.13	8	2	100	High	High	High
High	Master Protein	P01019	Angiotensinogen OS=Homo sapiens GN=AGT PE=1 SV=1	0	44.604	29	7	16	7	1	485	53.1	6.32	5791.74	7	0	100	High	High	High
High	Master Protein	P68871	Hemoglobin subunit beta OS=Homo sapiens GN=HBB PE=1 SV=2	0	42.46	52	7	16	7	1	147	16	7.28	4982.57	7	0	100	High	High	High
High	Master Protein	P04264	Keratin, type II cytoskeletal 1 OS=Homo sapiens GN=KRT1 PE=1 SV=6	0	41.39	21	8	14	8	1	644	66	8.12	4022.34	8	0	100	High	High	High
High	Master Protein	P43652	Afamin OS=Homo sapiens GN=AFM PE=1 SV=1	0	38.061	16	7	19	7	1	599	69	5.9	5722.27	7	0	100	High	High	High
High	Master Protein	P02675	Fibrinogen beta chain OS=Homo sapiens GN=FGB PE=1 SV=2	0	35.363	24	6	16	6	1	491	55.9	8.27	4853.38	6	0	100	High	High	High
High	Master Protein	P27169	Serum paraoxonase/arylesterase 1 OS=Homo sapiens GN=PON1 PE=1 SV=3	0	33.447	23	4	21	4	1	355	39.7	5.22	5438.58	4	0	100	High	High	High
High	Master Protein	P02671	Fibrinogen alpha chain OS=Homo sapiens GN=FGA PE=1 SV=2	0	29.975	9	7	13	7	1	866	94.9	6.01	3233.88	7	0	100	High	High	High
High	Master Protein	P51884	Lumican OS=Homo sapiens GN=LUM PE=1 SV=2	0	29.76	25	7	22	7	1	338	38.4	6.61	5269.95	7	0	100	High	High	High
High	Master Protein	P01619	Immunoglobulin kappa variable 3-20 OS=Homo sapiens GN=IGKV3-20 PE=1 SV=2	0	28.763	47	4	275	4	1	116	12.5	4.96	6655.8	4	0	100	High	High	High
High	Master Protein	P01615	Immunoglobulin kappa variable 2D-28 OS=Homo sapiens GN=IGKV2D-28 PE=1 SV=2	0	28.493	48	4	274	4	1	120	12.9	5.94	7119.81	4	0	100	High	High	High
High	Master Protein	P02753	Retinol-binding protein 4 OS=Homo sapiens GN=RBP4 PE=1 SV=3	0	28.368	49	6	19	6	1	201	23	6.07	4999.53	6	0	100	High	High	High
High	Master Protein	P0DJI8	Serum amyloid A-1 protein OS=Homo sapiens GN=SAA1 PE=1 SV=1	0	26.263	70	5	22	5	1	122	13.5	6.79	5618.09	5	0	100	High	High	High
High	Master Protein	O14791	Apolipoprotein L1 OS=Homo sapiens GN=APOL1 PE=1 SV=5	0	24.273	13	5	13	5	1	398	43.9	5.81	3292.88	5	0	100	High	High	High
High	Master Protein	P02750	Leucine-rich alpha-2-glycoprotein OS=Homo sapiens GN=LRG1 PE=1 SV=2	0	21.727	24	5	11	5	1	347	38.2	6.95	2477.42	5	0	100	High	High	High
High	Master Protein	P02679	Fibrinogen gamma chain OS=Homo sapiens GN=FGG PE=1 SV=3	0	21.119	16	4	5	4	1	453	51.5	5.62	1756.11	4	0	100	High	High	High
High	Master Protein	P05090	Apolipoprotein D OS=Homo sapiens GN=APOD PE=1 SV=1	0	20.741	28	4	13	4	1	189	21.3	5.15	3597.83	4	0	100	High	High	High
High	Master Protein	P13645	Keratin, type I cytoskeletal 10 OS=Homo sapiens GN=KRT10 PE=1 SV=6	0	18.228	14	5	8	5	1	584	58.8	5.21	1842.5	5	0	100	High	High	High
High	Master Protein	P35858	Insulin-like growth factor-binding protein complex acid labile subunit OS=Homo sapiens GN=IGFALS PE=1 SV=1	0	17.293	7	4	6	4	1	605	66	6.79	1487.41	4	0	100	High	High	High
High	Master Protein	P00748	Coagulation factor XII OS=Homo sapiens GN=F12 PE=1 SV=3	0	16.705	7	3	7	3	1	615	67.7	7.74	2005.63	3	0	100	High	High	High
High	Master Protein	Q6UXM4	Ficolin (Collagen/fibrinogen domain containing) 3 (Hakata antigen), isoform CRA_b OS=Homo sapiens GN=FCN3 PE=2 SV=1	0	15.825	11	2	5	2	1	288	31.7	6.84	1364.76	2	0	100	High	High	High
High	Master Protein	P02760	Protein AMBP OS=Homo sapiens GN=AMBP PE=1 SV=1	0	15.117	14	5	16	5	1	352	39	6.25	3187.71	5	0	100	High	High	High
High	Master Protein	P05546	Heparin cofactor 2 OS=Homo sapiens GN=SERPIND1 PE=1 SV=3	0	14.564	8	4	9	4	1	499	57	6.9	2272.89	4	0	100	High	High	High
High	Master Protein	P18428	Lipopolysaccharide-binding protein OS=Homo sapiens GN=LBP PE=1 SV=3	0	14.056	8	2	4	2	1	481	53.4	6.7	1528.18	2	0	100	High	High	High
High	Master Protein	P01593	Immunoglobulin kappa variable 1D-33 OS=Homo sapiens GN=IGKV1D-33 PE=1 SV=2	0	13.117	14	1	276	1	1	117	12.8	4.78	1760.12	1	0	100	High	High	High
High	Master Protein	P49822	Serum albumin OS=Canis lupus familiaris GN=ALB PE=1 SV=3	0	12.14	3	3	392	1	1	608	68.6	5.69	68470.9	3	0	100	High	High	High
High	Master Protein	P10643	Complement component C7 OS=Homo sapiens GN=C7 PE=1 SV=2	0	11.07	5	3	7	3	1	843	93.5	6.48	1925.96	3	0	100	High	High	High
High	Master Protein	P04180	Phosphatidylcholine-sterol acyltransferase OS=Homo sapiens GN=LCAT PE=1 SV=1	0	10.258	10	2	3	2	1	440	49.5	6.11	977.65	2	0	100	Peak Found	High	High
High	Master Protein	P01966	Hemoglobin subunit alpha OS=Bos taurus GN=HBA PE=1 SV=2	0	9.606	18	2	8	2	1	142	15.2	8.44	2035.85	2	0	100	High	High	High
High	Master Protein	P08571	Monocyte differentiation antigen CD14 OS=Homo sapiens GN=CD14 PE=1 SV=2	0	7.56	9	2	3	2	1	375	40.1	6.23	681.62	2	0		High	High	Not Found
High	Master Protein	P13671	Complement component C6 OS=Homo sapiens GN=C6 PE=1 SV=3	0	7.49	5	2	2	2	1	934	104.7	6.76	535.91	2	0	100	High	Peak Found	Peak Found
High	Master Protein	Q15485	Ficolin-2 OS=Homo sapiens GN=FCN2 PE=1 SV=2	0	6.229	4	1	1	1	1	313	34	6.77	335.08	1	0	100	Not Found	Peak Found	High
High	Master Protein	P07225	Vitamin K-dependent protein S OS=Homo sapiens GN=PROS1 PE=1 SV=1	0	5.872	4	2	2	2	1	676	75.1	5.67	453.19	2	0		Not Found	High	High
High	Master Protein	P22792	Carboxypeptidase N subunit 2 OS=Homo sapiens GN=CPN2 PE=1 SV=3	0	5.344	3	1	2	1	1	545	60.5	5.99	636.3	1	0	100	High	High	Peak Found
High	Master Protein	P08185	Corticosteroid-binding globulin OS=Homo sapiens GN=SERPINA6 PE=1 SV=1	0	5.251	4	1	3	1	1	405	45.1	6.04	947.25	1	0	100	High	High	High
High	Master Protein	P26927	Hepatocyte growth factor-like protein OS=Homo sapiens GN=MST1 PE=1 SV=2	0	4.894	2	1	2	1	1	711	80.3	7.68	552.17	1	0	100	High	Peak Found	High
High	Master Protein	P04070	Vitamin K-dependent protein C OS=Homo sapiens GN=PROC PE=1 SV=1	0	4.869	3	1	3	1	1	461	52	6.28	770.85	1	0	100	High	High	High
High	Master Protein	P48740	Mannan-binding lectin serine protease 1 OS=Homo sapiens GN=MASP1 PE=1 SV=3	0	4.047	2	1	3	1	1	699	79.2	5.49	748.02	1	0		High	High	High
High	Master Protein	Q9NP29	Microfibrillar protein 2 (Fragment) OS=Homo sapiens PE=2 SV=1	0	3.996	18	2	8	2	1	130	14.1	9.64	1853.17	2	0	100	High	High	High
High	Master Protein	P80108	Phosphatidylinositol-glycan-specific phospholipase D OS=Homo sapiens GN=GPLD1 PE=1 SV=3	0	3.53	5	2	3	2	1	840	92.3	6.37	667.49	2	0	100	Peak Found	High	High
High	Master Protein	O75882	Attractin OS=Homo sapiens GN=ATRN PE=1 SV=2	0	2.947	1	1	3	1	1	1429	158.4	7.31	620.94	1	0	100	High	High	High
High	Master Protein	Q01546	Keratin, type II cytoskeletal 2 oral OS=Homo sapiens GN=KRT76 PE=1 SV=2	0	2.519	1	1	4	1	1	638	65.8	8.12	585.06	1	0	100	Medium	High	High
Medium	Master Protein	P05156	Complement factor I OS=Homo sapiens GN=CFI PE=1 SV=2	0.018	2.199	2	1	1	1	1	583	65.7	7.5	203.01	1	0	100	Peak Found	Peak Found	High
Medium	Master Protein	Q9Y2I7	1-phosphatidylinositol 3-phosphate 5-kinase OS=Homo sapiens GN=PIKFYVE PE=1 SV=3	0.036	1.924	1	1	45	1	1	2098	237	6.7	6846.04	1	0	100	High	High	High
Medium	Master Protein	A0A1P8P599	Envelope glycoprotein gp160 OS=Human immunodeficiency virus 1 GN=env PE=3 SV=1	0.029	1.716	2	1	5	1	1	875	98.7	8.53	888.94	1	0	100	High	High	High
Medium	Master Protein	P02741	C-reactive protein OS=Homo sapiens GN=CRP PE=1 SV=1	0.029	1.584	8	1	2	1	1	224	25	5.63	375.06	1	0	100	High	High	Peak Found
Medium	Master Protein	P01034	Cystatin-C OS=Homo sapiens GN=CST3 PE=1 SV=1	0.029	1.565	8	1	1	1	1	146	15.8	8.75	191.84	1	0	100	Not Found	Not Found	High
Medium	Master Protein	Q2EJA1	Protein Nef OS=Human immunodeficiency virus 1 GN=nef PE=2 SV=1	0.028	1.505	8	1	21	1	1	205	23.2	6.01	3545.55	1	0	100	High	High	High
Medium	Master Protein	O00370	LINE-1 retrotransposable element ORF2 protein OS=Homo sapiens PE=1 SV=1	0.04	1.441	1	1	1	1	1	1275	148.9	9.66	239.42	1	0	100	Not Found	Peak Found	High
Medium	Master Protein	Q8WUM0	Nuclear pore complex protein Nup133 OS=Homo sapiens GN=NUP133 PE=1 SV=2	0.045	1.365	1	1	12	1	1	1156	128.9	5.1	840.34	1	0	100	High	Medium	High
Medium	Master Protein	O43866	CD5 antigen-like OS=Homo sapiens GN=CD5L PE=1 SV=1	0.045	1.287	2	1	6	1	1	347	38.1	5.47	869.72	1	0	100	High	High	High
Medium	Master Protein	Q8NG11	Tetraspanin-14 OS=Homo sapiens GN=TSPAN14 PE=1 SV=1	0.044	1.224	3	1	15	1	1	270	30.7	6.84	2365.02	1	0	100	High	High	High
Medium	Master Protein	P86909	Sarcoplasmic calcium-binding protein (Fragment) OS=Chionoecetes opilio PE=1 SV=1	0.044	1.183	100	1	31	1	1	8	0.8	9.99	5467.4	1	0	100	High	High	High
Medium	Master Protein	K9IWH5	Lysozyme OS=Desmodus rotundus PE=2 SV=1	0.049	1.11	4	1	1	1	1	148	16.6	9.11	165.42	1	0		Not Found	Not Found	High
Low	Master Protein	P11226	Mannose-binding protein C OS=Homo sapiens GN=MBL2 PE=1 SV=2	0.065	1.036	3	1	1	1	1	248	26.1	5.49	136.69	1	0		Not Found	High	Not Found
Low	Master Protein	A0A0C4ZV36	Non-structural protein 1 OS=Influenza A virus (A/chicken/Dongguan/3355/2013(H9N2)) GN=NS1 PE=3 SV=1	0.064	1.008	9	1	2	1	1	217	24.7	6.38	172.75	1	0		High	Not Found	Not Found
Low	Master Protein	W1MPP2	Protein GrpE OS=Pseudomonas aeruginosa VRFPA03 GN=grpE PE=3 SV=1	0.064	1.002	9	1	3	1	1	186	20.7	4.58	484.5	1	0	100	High	High	High
Low	Master Protein	Q96T58	Msx2-interacting protein OS=Homo sapiens GN=SPEN PE=1 SV=1	0.063	0.921	0	1	5	1	1	3664	402	7.64	575.32	1	0		High	High	High
Low	Master Protein	H9XDN3	Non-structural protein 1 OS=Influenza A virus (A/Netherlands/179/1993(H3N2)) GN=NS1 PE=3 SV=1	0.079	0.854	15	1	1	1	1	230	26.1	9.2	112.98	1	0	100	Peak Found	High	Peak Found
Low	Master Protein	Q5GI09	Envelope glycoprotein gp160 OS=Human immunodeficiency virus 1 GN=env PE=3 SV=1	0.079	0.836	2	1	1	1	1	864	98.5	8.62	139.2	1	0	100	Peak Found	High	Peak Found
Low	Master Protein	A0A0U3VB79	Envelope glycoprotein gp160 OS=Human immunodeficiency virus 1 PE=4 SV=1	0.083	0.814	5	1	4	1	1	863	97.5	8.69	173.46	1	0	100	Medium	Medium	High
Low	Master Protein	Q8JLE4	EVM068 OS=Ectromelia virus GN=EVM068 PE=4 SV=1	0.088	0.78	10	1	2	1	1	165	18.9	7.96	266.73	1	0	100	Medium	Peak Found	High
Low	Master Protein	P98174	FYVE, RhoGEF and PH domain-containing protein 1 OS=Homo sapiens GN=FGD1 PE=1 SV=2	0.148	0.706	2	1	8	1	1	961	106.5	6.58	750.89	1	0	100	Peak Found	Medium	High
Low	Master Protein	E7FAN5	Coagulation factor II (thrombin) OS=Danio rerio GN=f2 PE=1 SV=1	0.146	0.706	6	1	1	1	1	635	71.8	7.46	71.23	1	0		Not Found	Not Found	High
Low	Master Protein	P28676	Grancalcin OS=Homo sapiens GN=GCA PE=1 SV=2	0.265	0.656	5	1	3	1	1	217	24	5.21	475.63	1	0	100	High	High	High
Low	Master Protein	B3FM32	Gag polyprotein OS=Human immunodeficiency virus 1 GN=gag PE=3 SV=1	0.325	0.574	3	1	1	1	1	500	55.7	8.79	48.07	1	0	100	Not Found	Peak Found	High
Low	Master Protein	Q5JWR5	Protein dopey-1 OS=Homo sapiens GN=DOPEY1 PE=2 SV=1	0.333	0.545	0	1	2	1	1	2465	277.2	6.29	241.17	1	0	100	Peak Found	High	Peak Found
Low	Master Protein	Q9BXF6	Rab11 family-interacting protein 5 OS=Homo sapiens GN=RAB11FIP5 PE=1 SV=1	0.346	0.518	4	1	8	1	1	653	70.4	9.23	1021.54	1	0	100	High	Medium	High
Low	Master Protein	Q641Q2	WASH complex subunit 2A OS=Homo sapiens GN=WASHC2A PE=1 SV=3	0.405	0.482	1	1	2	1	1	1341	147.1	4.81	222.8	1	0	100	Peak Found	Medium	High
Low	Master Protein	P59594	Spike glycoprotein OS=Human SARS coronavirus GN=S PE=1 SV=1	0.555	0.458	1	1	1	1	1	1255	139	5.86	148.65	1	0	100	Peak Found	High	Peak Found
Low	Master Protein	M4NLZ5	Protein Nef OS=Human immunodeficiency virus 1 GN=nef PE=2 SV=1	0.557	0.454	10	1	1	1	1	210	23.7	6.06	96.74	1	0		High	Not Found	Not Found
Low	Master Protein	P15442	eIF-2-alpha kinase GCN2 OS=Saccharomyces cerevisiae (strain ATCC 204508 / S288c) GN=GCN2 PE=1 SV=3	0.556	0.443	1	1	12	1	1	1659	190.1	6.37	1650.8	1	0	100	Medium	High	Medium
Low	Master Protein	C4MH66	Envelope glycoprotein gp160 OS=Human immunodeficiency virus 1 GN=env PE=3 SV=1	0.56	0.435	2	1	5	1	1	856	96.7	8.62	837.32	1	0	100	High	Peak Found	Medium
Low	Master Protein	A0A1U8YL24	Envelope glycoprotein gp160 OS=Human immunodeficiency virus 1 GN=env PE=3 SV=1	0.562	0.423	3	1	1	1	1	861	97.6	8.32	44.09	1	0	100	Peak Found	High	Peak Found
Low	Master Protein	E0VD81	Prefoldin subunit 3 OS=Pediculus humanus subsp. corporis GN=8238198 PE=3 SV=1	0.56	0.421	9	1	2	1	1	208	24	8.78	334.41	1	0	100	Not Found	Medium	High
Low	Master Protein	Q4LE69	PIK4CA variant protein (Fragment) OS=Homo sapiens GN=PIK4CA variant protein PE=2 SV=1	0.566	0.419	2	1	6	1	1	2121	238.5	7.14	248.39	1	0	100	Not Found	High	Medium
Low	Master Protein	Q6ZRS2	Helicase SRCAP OS=Homo sapiens GN=SRCAP PE=1 SV=3	0.564	0.419	0	1	2	1	1	3230	343.3	5.96	275.24	1	0	100	High	Peak Found	Medium
Low	Master Protein	B6DQY9	Gag polyprotein OS=Human immunodeficiency virus 1 GN=gag PE=3 SV=1	0.566	0.415	3	1	1	1	1	499	55.3	9.03	151.4	1	0	100	High	Peak Found	Not Found
Low	Master Protein	A0A068S0R0	Serine/threonine-protein phosphatase 2A activator OS=Lichtheimia corymbifera JMRC:FSU:9682 GN=LCOR_06961.1 PE=3 SV=1	0.563	0.415	2	1	1	1	1	346	39.2	8.48	106.59	1	0		Not Found	Not Found	High
