# Supplementary material for: Dataset of Rat and Human Serum Proteomes Derived from Differential Depletion Strategies prior to Mass Spectrometry
Source: Data Brief. 2020 May 6;30:105657. doi: 10.1016/j.dib.2020.105657 (PMC7221165; doi:10.1016/j.dib.2020.105657)
Supplement: Supplementary file 1 [file mmc1.zip › Supplementary Table 2B.xlsx]

## Sheet: Human-Top 12-Sequest HT
Protein FDR Confidence: Combined	Master	Accession	Description	Exp. q-value: Combined	Sum PEP Score	Coverage [%]	# Peptides	# PSMs	# Unique Peptides	# Protein Groups	# AAs	MW [kDa]	calc. pI	Score Sequest HT: Sequest HT	# Peptides (by Search Engine): Sequest HT	# Razor Peptides	Abundances (Grouped): 1	Abundances (Grouped): 3	Abundances (Grouped): 2	Found in Sample: [S1] F1: Sample, 1	Found in Sample: [S3] F3: Sample, 3	Found in Sample: [S2] F2: Sample, 2
High	Master Protein	P01023	alpha-2-macroglobulin [OS=Homo sapiens]	0	425.502	63	86	251	86	1	1474	163.2	6.46	522.16	86	0	88.5	122.5	89	High	Peak Found	High
High	Master Protein	P02753	Retinol-binding protein 4 [OS=Homo sapiens]	0	75.431	76	14	51	14	1	201	23	6.07	97.48	14	0	127.2	49.4	123.5	High	Peak Found	High
High	Master Protein	P07357	Complement component C8 alpha chain [OS=Homo sapiens]	0	83.929	51	21	46	21	1	584	65.1	6.47	95.86	21	0	153.5		146.5	High	Not Found	High
High	Master Protein	P01009-1	alpha-1-antitrypsin [OS=Homo sapiens]	0	211.314	72	35	159	35	1	418	46.7	5.59	297.64	35	0	92.4	121.8	85.8	High	Medium	High
High	Master Protein	P12259	Coagulation factor V [OS=Homo sapiens]	0.007	3.807	2	3	3	3	1	2224	251.5	6.05	0	3	0	145.6		154.4	High	Not Found	High
High	Master Protein	P36955	Pigment epithelium-derived factor [OS=Homo sapiens]	0	89.634	49	19	41	19	1	418	46.3	6.38	93.46	19	0	150.9		149.1	High	Not Found	High
High	Master Protein	P14151-2	Isoform 2 of L-selectin [OS=Homo sapiens]	0.009	1.976	2	1	2	1	1	385	43.6	7.15	0	1	0	189.2		110.8	High	Not Found	High
High	Master Protein	P05452	Tetranectin [OS=Homo sapiens]	0	25.802	35	7	17	7	1	202	22.5	5.67	27.56	7	0	156.1		143.9	High	Not Found	High
High	Master Protein	P04217	Alpha-1B-glycoprotein [OS=Homo sapiens]	0	215.612	66	33	164	33	1	495	54.2	5.86	425.9	33	0	130.9	37.5	131.6	High	Peak Found	High
High	Master Protein	P19827-1	Inter-alpha-trypsin inhibitor heavy chain H1 [OS=Homo sapiens]	0	243.892	50	39	146	39	1	911	101.3	6.79	336.5	39	0	149.7	10.1	140.2	High	Peak Found	High
High	Master Protein	P48740-2	Isoform 2 of Mannan-binding lectin serine protease 1 [OS=Homo sapiens]	0.009	1.966	2	1	1	1	1	728	81.8	5.12	0	1	0	159.3		140.7	High	Not Found	Peak Found
High	Master Protein	P01008	Antithrombin-III [OS=Homo sapiens]	0	177.618	59	28	118	28	1	464	52.6	6.71	259.96	28	0	132.5	32.2	135.3	High	Peak Found	High
High	Master Protein	Q14520-1	Hyaluronan-binding protein 2 [OS=Homo sapiens]	0	23.958	22	11	22	11	1	560	62.6	6.54	11.48	11	0	151.4		148.6	High	Not Found	High
High	Master Protein	P02647	Apolipoprotein A-I [OS=Homo sapiens]	0	174.949	78	36	133	36	1	267	30.8	5.76	240.76	36	0	114.4	76.8	108.8	High	Peak Found	High
High	Master Protein	P0C0L4-1	Complement C4-A [OS=Homo sapiens]	0	767.102	68	119	495	3	1	1744	192.7	7.08	1205.66	119	0	129.5	43.4	127.1	High	Peak Found	High
High	Master Protein	P02746	Complement C1q subcomponent subunit B [OS=Homo sapiens]	0	30.965	23	7	16	7	1	253	26.7	8.63	34.65	7	0	161.8		138.2	High	Not Found	High
High	Master Protein	O14791-2	Isoform 2 of Apolipoprotein L1 [OS=Homo sapiens]	0	7.055	9	3	6	3	1	414	45.9	6.29	0	3	0	134.6		165.4	High	Not Found	High
High	Master Protein	P08571	Monocyte differentiation antigen CD14 [OS=Homo sapiens]	0	12.251	23	4	6	4	1	375	40.1	6.23	8.35	4	0	113.8		186.2	High	Not Found	High
High	Master Protein	P25311	Zinc-alpha-2-glycoprotein [OS=Homo sapiens]	0	123.877	59	24	68	24	1	298	34.2	6.05	144.17	24	0	123.4	44.9	131.7	High	Peak Found	High
High	Master Protein	P0DJI8	Serum amyloid A-1 protein [OS=Homo sapiens]	0	10.599	58	4	6	4	1	122	13.5	6.79	4.73	4	0	119.1		180.9	High	Not Found	High
High	Master Protein	P19652	Alpha-1-acid glycoprotein 2 [OS=Homo sapiens]	0	23.357	36	8	19	6	1	201	23.6	5.11	24.57	8	0	118.4		181.6	High	Not Found	High
High	Master Protein	P05543	thyroxine-binding globulin [OS=Homo sapiens]	0	53.367	44	15	29	15	1	415	46.3	6.3	45.83	15	0	146.2	19.7	134.2	High	Peak Found	High
High	Master Protein	Q9NZP8	Complement C1r subcomponent-like protein [OS=Homo sapiens]	0	6.392	10	3	3	2	1	487	53.5	7.2	1.68	3	0	157.8		142.2	High	Not Found	Medium
High	Master Protein	P00751-1	Complement factor B [OS=Homo sapiens]	0	299.471	60	50	213	50	1	764	85.5	7.06	479.18	50	0	148.5	4	147.5	High	Peak Found	High
High	Master Protein	P00450	Ceruloplasmin [OS=Homo sapiens]	0	495.022	72	73	335	73	1	1065	122.1	5.72	864.77	73	0	124.9	39.9	135.2	High	Medium	High
High	Master Protein	P01024	Complement C3 [OS=Homo sapiens]	0	1309.22	89	185	1122	185	1	1663	187	6.4	2579.82	185	0	138	25.8	136.2	High	Peak Found	High
High	Master Protein	P18428	lipopolysaccharide-binding protein [OS=Homo sapiens]	0	4.967	8	2	3	2	1	481	53.4	6.7	2.46	2	0	168.7		131.3	High	Not Found	High
High	Master Protein	P07360	Complement component C8 gamma chain [OS=Homo sapiens]	0	56.936	66	10	33	10	1	202	22.3	8.31	46.58	10	0	150.2		149.8	High	Not Found	High
High	Master Protein	P02766	Transthyretin [OS=Homo sapiens]	0	144.352	76	13	106	13	1	147	15.9	5.76	333.98	13	0	96.1	99.5	104.4	High	Peak Found	High
High	Master Protein	P00748	Coagulation factor XII [OS=Homo sapiens]	0	10.651	6	4	5	4	1	615	67.7	7.74	6.64	4	0	153.2		146.8	High	Not Found	High
High	Master Protein	P35542	Serum amyloid A-4 protein [OS=Homo sapiens]	0	17.409	51	6	14	6	1	130	14.7	9.07	15.91	6	0	139.7		160.3	High	Not Found	High
High	Master Protein	P02750	Leucine-rich alpha-2-glycoprotein [OS=Homo sapiens]	0	61.62	48	15	35	15	1	347	38.2	6.95	77	15	0	157.2		142.8	High	Not Found	High
High	Master Protein	P20851	C4b-binding protein beta chain [OS=Homo sapiens]	0	9.608	15	3	5	3	1	252	28.3	5.14	8.7	3	0	155.1		144.9	High	Not Found	High
High	Master Protein	A0A0A0MRZ8	immunoglobulin kappa variable 3D-11 [OS=Homo sapiens]	0.01	2.77	8	1	1	1	1	115	12.6	5.29	1.65	1	0	160.6		139.4	Peak Found	Not Found	High
High	Master Protein	P02649	Apolipoprotein E [OS=Homo sapiens]	0	82.521	75	21	56	21	1	317	36.1	5.73	73.17	21	0	148.8		151.2	High	Not Found	High
High	Master Protein	P04070-2	Isoform 2 of Vitamin K-dependent protein C [OS=Homo sapiens]	0	4.269	4	2	2	2	1	516	57.5	6.68	2.22	2	0	158		142	High	Not Found	High
High	Master Protein	P68871	Hemoglobin subunit beta [OS=Homo sapiens]	0	15.59	63	6	10	6	1	147	16	7.28	10.45	6	0	164.6		135.4	High	Not Found	High
High	Master Protein	P61769	Beta-2-microglobulin [OS=Homo sapiens]	0.01	2.988	18	1	2	1	1	119	13.7	6.52	0	1	0	151.5		148.5	High	Not Found	High
High	Master Protein	P01011-1	Alpha-1-antichymotrypsin [OS=Homo sapiens]	0	255.606	60	31	163	31	1	423	47.6	5.52	448.5	31	0	92.6	108.4	99	High	Peak Found	High
High	Master Protein	P22105-4	Isoform 5 of Tenascin-X [OS=Homo sapiens]	0.009	2.077	0	1	1	1	1	4245	458.2	5.17	0	1	0			300	Not Found	Not Found	High
High	Master Protein	P05090	apolipoprotein D [OS=Homo sapiens]	0	43.387	41	10	28	10	1	189	21.3	5.15	48.27	10	0	164.2		135.8	High	Not Found	High
High	Master Protein	P17936-2	Isoform 2 of Insulin-like growth factor-binding protein 3 [OS=Homo sapiens]	0	4.829	6	2	3	2	1	297	32.2	8.62	3.91	2	0	172.5		127.5	High	Not Found	High
High	Master Protein	P49908	Selenoprotein P [OS=Homo sapiens]	0.007	3.172	6	1	2	1	1	381	43.2	7.87	3.36	1	0	152.6		147.4	Medium	Not Found	High
High	Master Protein	Q01459	Di-N-acetylchitobiase [OS=Homo sapiens]	0.007	3.588	7	2	4	2	1	385	43.7	6.64	0	2	0	123.2		176.8	High	Not Found	High
High	Master Protein	P06396	Gelsolin [OS=Homo sapiens]	0	177.996	60	37	100	37	1	782	85.6	6.28	186.37	37	0	146.1		153.9	High	Not Found	High
High	Master Protein	P23142-4	Isoform C of Fibulin-1 [OS=Homo sapiens]	0.007	3.974	7	3	3	2	1	683	74.4	5.24	2.01	3	1	142.1		157.9	High	Not Found	Medium
High	Master Protein	P00734	Prothrombin [OS=Homo sapiens]	0	155.062	54	31	110	31	1	622	70	5.9	201.55	31	0	155.6		144.4	High	Not Found	High
High	Master Protein	P02654	Apolipoprotein C-I [OS=Homo sapiens]	0.007	3.376	13	1	3	1	1	83	9.3	8.47	6.83	1	0	154.5		145.5	High	Not Found	High
High	Master Protein	P03952	Plasma kallikrein [OS=Homo sapiens]	0	61.988	42	17	34	17	1	638	71.3	8.22	54.24	17	0	158.1		141.9	High	Not Found	High
High	Master Protein	P01019	Angiotensinogen [OS=Homo sapiens]	0	82.507	38	14	34	14	1	485	53.1	6.32	84.93	14	0	97.1	100.5	102.4	High	Peak Found	High
High	Master Protein	P10909-2	Isoform 2 of Clusterin [OS=Homo sapiens]	0	86.748	33	20	73	20	1	501	57.8	6.68	98.32	20	0	152.6		147.4	High	Not Found	High
High	Master Protein	Q9UGM5	Fetuin-B [OS=Homo sapiens]	0	10.832	19	5	7	5	1	382	42	6.83	5.55	5	0	164.6		135.4	High	Not Found	High
High	Master Protein	P0DOY2	immunoglobulin lambda constant 2 [OS=Homo sapiens]	0	37.274	93	8	20	8	1	106	11.3	7.24	38.04	8	0	86	133.4	80.6	High	Peak Found	High
High	Master Protein	P06276	cholinesterase [OS=Homo sapiens]	0	19.383	16	6	9	6	1	602	68.4	7.42	11.58	6	0	154.5		145.5	High	Not Found	High
High	Master Protein	P61626	lysozyme c [OS=Homo sapiens]	0.007	4.112	21	3	3	3	1	148	16.5	9.16	1.69	3	0	168.1		131.9	High	Not Found	High
High	Master Protein	P01042-2	Isoform LMW of Kininogen-1 [OS=Homo sapiens]	0	166.389	61	27	109	27	1	427	47.9	6.65	250.67	27	0	152.3	1.3	146.3	High	Peak Found	High
High	Master Protein	P62937	peptidyl-prolyl cis-trans isomerase A [OS=Homo sapiens]	0.007	3.708	5	1	3	1	1	165	18	7.81	1.63	1	0	0.8	298.5	0.7	High	High	High
High	Master Protein	P27918	Properdin [OS=Homo sapiens]	0	11.552	17	4	7	4	1	469	51.2	7.9	8.04	4	0	140.8		159.2	High	Not Found	High
High	Master Protein	P02751-15	Isoform 15 of Fibronectin [OS=Homo sapiens]	0	34.47	8	13	27	13	1	2477	272.2	5.5	14.74	13	0	156.5		143.5	High	Not Found	High
High	Master Protein	P10643	Complement component C7 [OS=Homo sapiens]	0	89.943	47	25	55	25	1	843	93.5	6.48	63.04	25	0	157.4		142.6	High	Not Found	High
High	Master Protein	Q04756	Hepatocyte growtH factor activator [OS=Homo sapiens]	0.01	2.732	1	1	2	1	1	655	70.6	7.24	3.49	1	0	158.3		141.7	High	Not Found	High
High	Master Protein	P05154	Plasma serine protease inhibitor [OS=Homo sapiens]	0	4.925	8	3	4	3	1	406	45.6	9.26	1.74	3	0	147.2		152.8	High	Not Found	High
High	Master Protein	P16070	CD44 antigen [OS=Homo sapiens]	0	5.388	2	1	2	1	1	742	81.5	5.33	6.12	1	0	176		124	High	Not Found	High
High	Master Protein	P04275	Von Willebrand factor [OS=Homo sapiens]	0	56.834	11	21	29	21	1	2813	309.1	5.48	27.64	21	0	143.6		156.4	High	Not Found	High
High	Master Protein	P02787	Serotransferrin [OS=Homo sapiens]	0	226.753	73	47	124	47	1	698	77	7.12	234.07	47	0	44.2	211.3	44.5	High	Peak Found	High
High	Master Protein	P04196	Histidine-rich glycoprotein [OS=Homo sapiens]	0	77.987	32	20	64	20	1	525	59.5	7.5	102.65	20	0	151.6		148.4	High	Not Found	High
High	Master Protein	P04264	Keratin, type II cytoskeletal 1 [OS=Homo sapiens]	0	154.248	47	32	89	30	1	644	66	8.12	188.12	32	2	156		144	High	Not Found	High
High	Master Protein	P08185	corticosteroid-binding globulin [OS=Homo sapiens]	0	36.305	28	7	15	7	1	405	45.1	6.04	44.12	7	0	155.2		144.8	High	Not Found	High
High	Master Protein	P00747	Plasminogen [OS=Homo sapiens]	0	262.252	65	56	181	56	1	810	90.5	7.24	289.64	56	0	137.4	15.3	147.3	High	Peak Found	High
High	Master Protein	P06681-1	complement C2 [OS=Homo sapiens]	0	43.099	19	13	30	13	1	752	83.2	7.42	52.35	13	0	152.2		147.8	High	Not Found	High
High	Master Protein	Q06033-1	Inter-alpha-trypsin inhibitor heavy chain H3 [OS=Homo sapiens]	0	85.535	26	21	44	21	1	890	99.8	5.74	64.4	21	0	149		151	High	Not Found	High
High	Master Protein	P02763	Alpha-1-acid glycoprotein 1 [OS=Homo sapiens]	0	48.038	44	10	50	8	1	201	23.5	5.02	79.52	10	2	106.9	71.4	121.7	High	Peak Found	High
High	Master Protein	Q6EMK4	vasorin [OS=Homo sapiens]	0	4.506	6	2	2	2	1	673	71.7	7.39	3.03	2	0	146.8		153.2	High	Not Found	High
High	Master Protein	P22891-2	Isoform 2 of Vitamin K-dependent protein Z [OS=Homo sapiens]	0	5.47	18	3	5	3	1	422	47	6.04	5.2	3	0	168.2		131.8	High	Not Found	High
High	Master Protein	P08603-1	complement factor H [OS=Homo sapiens]	0	161.866	48	42	113	42	1	1231	139	6.61	157.54	42	0	147.2		152.8	High	Not Found	High
High	Master Protein	P04278-1	Sex hormone-binding globulin [OS=Homo sapiens]	0	16.045	29	7	13	7	1	402	43.8	6.71	14.69	7	0	156.9		143.1	High	Not Found	High
High	Master Protein	P07358	Complement component C8 beta chain [OS=Homo sapiens]	0	74.649	41	17	39	17	1	591	67	8.13	53.99	17	0	165.3		134.7	High	Not Found	High
High	Master Protein	P22352	Glutathione peroxidase 3 [OS=Homo sapiens]	0	7.602	14	3	5	3	1	226	25.5	8.13	6.72	3	0	155.5		144.5	High	Not Found	High
High	Master Protein	P05155-3	Isoform 3 of Plasma protease C1 inhibitor [OS=Homo sapiens]	0	142.714	44	25	87	25	1	505	55.7	6.4	162.12	25	0	146.7	18.2	135.1	High	Peak Found	High
High	Master Protein	P0DOX7	immunoglobulin kappa light chain [OS=Homo sapiens]	0	43.831	48	8	24	1	1	214	23.4	7.17	44.44	8	0	156.4		143.6	High	Not Found	High
High	Master Protein	P00746	Complement factor D [OS=Homo sapiens]	0	7.542	26	3	4	3	1	253	27	7.71	2.64	3	0	157.4		142.6	High	Not Found	High
High	Master Protein	P01034	Cystatin-C [OS=Homo sapiens]	0.009	1.805	8	1	1	1	1	146	15.8	8.75	0	1	0	159.8		140.2	Peak Found	Not Found	High
High	Master Protein	P68363	Tubulin alpha-1B chain [OS=Homo sapiens]	0.01	2.57	2	1	2	1	1	451	50.1	5.06	1.62	1	0	1.1	298	0.8	High	Peak Found	High
High	Master Protein	Q9BXR6	Complement factor H-related protein 5 [OS=Homo sapiens]	0.007	3.457	4	2	4	2	1	569	64.4	7.06	0	2	0	174.1		125.9	High	Not Found	High
High	Master Protein	P43251-2	Isoform 2 of Biotinidase [OS=Homo sapiens]	0	5.823	4	2	4	2	1	545	61.5	6.14	4.68	2	0	158.8		141.2	High	Not Found	High
High	Master Protein	Q9UK55	Protein Z-dependent protease inhibitor [OS=Homo sapiens]	0.01	2.907	5	1	1	1	1	444	50.7	8.27	0	1	0				Not Found	Not Found	High
High	Master Protein	P35858-2	Isoform 2 of Insulin-like growth factor-binding protein complex acid labile subunit [OS=Homo sapiens]	0	64.803	34	17	37	17	1	643	70.2	6.93	64.98	17	0	154.7		145.3	High	Not Found	High
High	Master Protein	P23142	Fibulin-1 [OS=Homo sapiens]	0	6.095	3	2	3	1	1	703	77.2	5.22	0	2	0	149.7		150.3	High	Not Found	Medium
High	Master Protein	P06727	Apolipoprotein A-IV [OS=Homo sapiens]	0	129.278	69	33	78	33	1	396	45.4	5.38	122.84	33	0	149.6		150.4	High	Not Found	High
High	Master Protein	O95445-1	apolipoprotein M [OS=Homo sapiens]	0	6.601	20	4	9	4	1	188	21.2	6.01	5.79	4	0	170.7		129.3	High	Not Found	High
High	Master Protein	P51884	Lumican [OS=Homo sapiens]	0	56.449	43	15	38	15	1	338	38.4	6.61	47.41	15	0	152	13.4	134.5	High	Peak Found	High
High	Master Protein	P15169	Carboxypeptidase N catalytic chain [OS=Homo sapiens]	0	47.15	47	12	23	12	1	458	52.3	7.34	44.01	12	0	155.4		144.6	High	Not Found	High
High	Master Protein	O75636-1	Ficolin-3 [OS=Homo sapiens]	0	40.615	26	6	15	6	1	299	32.9	6.67	37.31	6	0	149.5		150.5	High	Not Found	High
High	Master Protein	P35527	Keratin, type I cytoskeletal 9 [OS=Homo sapiens]	0	112.033	43	22	63	22	1	623	62	5.24	131.55	22	0	153.3		146.7	High	Not Found	High
High	Master Protein	Q96KN2	Beta-Ala-His dipeptidase [OS=Homo sapiens]	0	16.458	15	4	7	4	1	507	56.7	5.3	19.54	4	0	156.7		143.3	High	Not Found	High
High	Master Protein	O75882-1	Attractin [OS=Homo sapiens]	0	26.686	8	9	17	9	1	1429	158.4	7.31	25.25	9	0	147.4		152.6	High	Not Found	High
High	Master Protein	P02745	Complement C1q subcomponent subunit A [OS=Homo sapiens]	0	9.897	24	3	7	3	1	245	26	9.11	12.1	3	0	141		159	High	Not Found	High
High	Master Protein	P02768-1	Serum albumin [OS=Homo sapiens]	0	569.226	89	82	391	82	1	609	69.3	6.28	874.51	82	0	17.1	264.1	18.8	High	High	High
High	Master Protein	P36980-1	Complement factor H-related protein 2 [OS=Homo sapiens]	0	8.919	12	3	8	3	1	270	30.6	6.38	7.92	3	0	164.6		135.4	High	Not Found	High
High	Master Protein	P04003	C4b-binding protein alpha chain [OS=Homo sapiens]	0	155.258	55	30	122	30	1	597	67	7.3	205.14	30	0	152.8		147.2	High	Not Found	High
High	Master Protein	Q9Y5Y7	Lymphatic vessel endothelial hyaluronic acid receptor 1 [OS=Homo sapiens]	0.007	4.197	8	2	4	2	1	322	35.2	8.28	2.21	2	0	161.8		138.2	High	Not Found	Medium
High	Master Protein	P02652	Apolipoprotein A-II [OS=Homo sapiens]	0	28.158	74	6	16	6	1	100	11.2	6.62	30.64	6	0	104.5	104.6	90.9	High	Peak Found	High
High	Master Protein	P01871-2	Isoform 2 of Immunoglobulin heavy constant mu [OS=Homo sapiens]	0	156.28	63	31	109	31	1	474	51.9	6.15	195.77	31	0	124.3	60.7	115	High	Peak Found	High
High	Master Protein	P06312	immunoglobulin kappa variable 4-1 [OS=Homo sapiens]	0.01	2.934	7	1	2	1	1	121	13.4	5.25	3.82	1	0	171.5		128.5	High	Not Found	High
High	Master Protein	P13645	Keratin, type I cytoskeletal 10 [OS=Homo sapiens]	0	67.711	41	20	41	17	1	584	58.8	5.21	55.61	20	3	162.9		137.1	High	Not Found	High
High	Master Protein	P0DOX5	immunoglobulin gamma-1 heavy chain [OS=Homo sapiens]	0	37.135	34	11	22	5	1	449	49.3	8.72	26.84	11	6	105.2	99.5	95.2	High	Peak Found	High
High	Master Protein	P00736	Complement C1r subcomponent [OS=Homo sapiens]	0	111.539	49	26	64	25	1	705	80.1	6.21	109.78	26	0	148.9		151.1	High	Not Found	High
High	Master Protein	P00742	Coagulation factor X [OS=Homo sapiens]	0	16.797	16	6	9	6	1	488	54.7	5.94	5.15	6	0	162.4		137.6	High	Not Found	High
High	Master Protein	P35908	Keratin, type II cytoskeletal 2 epidermal [OS=Homo sapiens]	0	49.509	26	14	33	10	1	639	65.4	8	30.99	14	3	153.5		146.5	High	Not Found	High
High	Master Protein	P0C0L5	Complement C4-B [OS=Homo sapiens]	0	790.589	69	122	501	6	1	1744	192.6	7.27	1230.78	122	122	140.2	14.4	145.4	High	Not Found	High
High	Master Protein	P04004	Vitronectin [OS=Homo sapiens]	0	84.466	25	14	70	14	1	478	54.3	5.8	159.04	14	0	146.3	6.9	146.9	High	Peak Found	High
High	Master Protein	O43866	CD5 antigen-like [OS=Homo sapiens]	0	15.395	21	5	10	5	1	347	38.1	5.47	7.91	5	0	161.3		138.7	High	Not Found	High
High	Master Protein	Q96IY4	Carboxypeptidase B2 [OS=Homo sapiens]	0	18.317	26	6	10	6	1	423	48.4	7.71	15.77	6	0	152.4		147.6	High	Not Found	High
High	Master Protein	P08697-1	Alpha-2-antiplasmin [OS=Homo sapiens]	0	59.105	41	15	28	15	1	491	54.5	6.29	46.94	15	0	155.1		144.9	High	Not Found	High
High	Master Protein	P02775	Platelet basic protein [OS=Homo sapiens]	0.009	2.031	7	1	1	1	1	128	13.9	8.79	1.69	1	0	178		122	Peak Found	Not Found	High
High	Master Protein	P19823	Inter-alpha-trypsin inhibitor heavy chain H2 [OS=Homo sapiens]	0	253.295	49	39	196	39	1	946	106.4	6.86	402.04	39	0	146.9	7.7	145.4	High	Peak Found	High
High	Master Protein	P08729	Keratin, type II cytoskeletal 7 [OS=Homo sapiens]	0	12.293	8	4	6	1	1	469	51.4	5.48	2.22	4	0				High	Not Found	Not Found
High	Master Protein	P0DOX2	Immunoglobulin alpha-2 heavy chain [OS=Homo sapiens]	0	30.224	20	7	22	1	1	455	48.9	6.81	35.39	7	0	144.4		155.6	High	Not Found	High
High	Master Protein	P05156	Complement factor I [OS=Homo sapiens]	0	71.329	38	22	50	22	1	583	65.7	7.5	51.39	22	0	155		145	High	Not Found	High
High	Master Protein	P03951	Coagulation factor XI [OS=Homo sapiens]	0	7.33	7	3	4	3	1	625	70.1	8.1	3.97	3	0	153.2		146.8	High	Not Found	High
High	Master Protein	P02747	Complement C1q subcomponent subunit C [OS=Homo sapiens]	0	14.087	23	5	9	5	1	245	25.8	8.41	10.02	5	0	156.6		143.4	High	Not Found	High
High	Master Protein	P22792	Carboxypeptidase n subunit 2 [OS=Homo sapiens]	0	44.373	35	12	30	12	1	545	60.5	5.99	53.25	12	0	159		141	High	Not Found	High
High	Master Protein	P02760	Protein AMBP [OS=Homo sapiens]	0	48.624	48	16	39	16	1	352	39	6.25	68.77	16	0	158.6		141.4	High	Not Found	High
High	Master Protein	P01031	Complement C5 [OS=Homo sapiens]	0	122.64	33	39	71	39	1	1676	188.2	6.52	102.29	39	0	157.9		142.1	High	Not Found	High
High	Master Protein	P02655	Apolipoprotein C-II [OS=Homo sapiens]	0	20.196	50	4	11	4	1	101	11.3	4.72	19.33	4	0	122.3	64.2	113.4	High	Peak Found	High
High	Master Protein	P13671	Complement component c6 [OS=Homo sapiens]	0	66.003	37	23	43	23	1	934	104.7	6.76	67.64	23	0	156.3		143.7	High	Not Found	High
High	Master Protein	Q08380	Galectin-3-binding protein [OS=Homo sapiens]	0	42.462	37	14	25	14	1	585	65.3	5.27	34.39	14	0	160.5		139.5	High	Not Found	High
High	Master Protein	P13647	keratin, type II cytoskeletal 5 [OS=Homo sapiens]	0	16.514	17	9	14	6	1	590	62.3	7.74	1.61	9	0	177.6		122.4	High	Not Found	High
High	Master Protein	P54108-3	Isoform 3 of Cysteine-rich secretory protein 3 [OS=Homo sapiens]	0.007	4.05	14	3	6	3	1	268	30.1	7.61	0	3	0	139.8		160.2	High	Not Found	High
High	Master Protein	P27169	Serum paraoxonase/arylesterase 1 [OS=Homo sapiens]	0	36.004	37	8	15	8	1	355	39.7	5.22	26.73	8	0	164.7		135.3	High	Not Found	High
High	Master Protein	P43652	Afamin [OS=Homo sapiens]	0	120.527	51	32	78	32	1	599	69	5.9	127.97	32	0	152.6		147.4	High	Not Found	High
High	Master Protein	P04114	apolipoprotein B-100 [OS=Homo sapiens]	0	418.519	33	114	253	114	1	4563	515.3	7.05	399.57	114	0	149.3	11.2	139.4	High	Peak Found	High
High	Master Protein	P02748	complement component C9 [OS=Homo sapiens]	0	88.034	46	22	50	22	1	559	63.1	5.59	98.35	22	0	157	8.6	134.5	High	Peak Found	High
High	Master Protein	Q14624-1	Inter-alpha-trypsin inhibitor heavy chain H4 [OS=Homo sapiens]	0	282.635	49	50	154	50	1	930	103.3	6.98	395.33	50	0	143.2	15	141.8	High	Peak Found	High
High	Master Protein	P01876	immunoglobulin heavy constant alpha 1 [OS=Homo sapiens]	0	57.604	49	15	45	9	1	353	37.6	6.51	59.26	15	6	33.4	233.7	33	High	Peak Found	High
High	Master Protein	P04180	phosphatidylcholine-sterol acyltransferase [OS=Homo sapiens]	0	6.851	18	4	6	4	1	440	49.5	6.11	6.92	4	0	138.4		161.6	High	Not Found	High
High	Master Protein	P80108	Phosphatidylinositol-glycan-specific phospholipase D [OS=Homo sapiens]	0	28.667	17	10	16	10	1	840	92.3	6.37	23.69	10	0	140.4		159.6	High	Not Found	High
High	Master Protein	P02743	Serum amyloid P-component [OS=Homo sapiens]	0	39.569	35	13	35	13	1	223	25.4	6.54	65.56	13	0	154.6		145.4	High	Not Found	High
High	Master Protein	P01591	Immunoglobulin J chain [OS=Homo sapiens]	0	11.433	25	4	6	4	1	159	18.1	5.24	6.65	4	0	61.9	179.6	58.6	High	Peak Found	High
High	Master Protein	Q9NQ79	cartilage acidic protein 1 [OS=Homo sapiens]	0.007	3.161	1	1	2	1	1	661	71.4	5.12	2.04	1	0	178.1		121.9	High	Not Found	High
High	Master Protein	P02749	Beta-2-glycoprotein 1 [OS=Homo sapiens]	0	112.541	70	23	73	23	1	345	38.3	7.97	150.91	23	0	150.7	2.8	146.5	High	Peak Found	High
High	Master Protein	P01344-3	Isoform 3 of Insulin-like growth factor II [OS=Homo sapiens]	0.01	2.836	4	1	2	1	1	236	26.3	9.13	0	1	0	171.8		128.2	High	Not Found	High
High	Master Protein	P00739-1	Haptoglobin-related protein [OS=Homo sapiens]	0	76.623	59	22	57	9	1	348	39	7.09	64.34	22	0	157.6		142.4	High	Not Found	High
High	Master Protein	P01859	Immunoglobulin heavy constant gamma 2 [OS=Homo sapiens]	0	26.511	31	8	20	5	1	326	35.9	7.59	21.11	8	0	155		145	High	Not Found	High
High	Master Protein	P29622	Kallistatin [OS=Homo sapiens]	0	18.038	15	6	10	6	1	427	48.5	7.75	14.03	6	0	155.9		144.1	High	Not Found	High
High	Master Protein	P26927	Hepatocyte growth factor-like protein [OS=Homo sapiens]	0.007	4.098	6	2	3	2	1	711	80.3	7.68	2.61	2	0	127.8		172.2	High	Not Found	High
High	Master Protein	P09871	Complement C1s subcomponent [OS=Homo sapiens]	0	94.125	51	27	52	27	1	688	76.6	4.96	99.28	27	0	156		144	High	Not Found	High
High	Master Protein	P02765	Alpha-2-HS-glycoprotein [OS=Homo sapiens]	0	197.83	43	19	138	19	1	367	39.3	5.72	447.25	19	0	127.5	34.3	138.2	High	Peak Found	High
High	Master Protein	P00738	Haptoglobin [OS=Homo sapiens]	0	132.246	68	30	106	17	1	406	45.2	6.58	165.75	30	13	103.3	103.1	93.6	High	Peak Found	High
High	Master Protein	P05546	Heparin cofactor 2 [OS=Homo sapiens]	0	64.892	45	20	44	20	1	499	57	6.9	67.58	20	0	152.4		147.6	High	Not Found	High
High	Master Protein	P01834	immunoglobulin kappa constant [OS=Homo sapiens]	0	55.738	90	9	42	2	1	107	11.8	6.52	86.03	9	7	36.9	217.2	45.9	High	Peak Found	High
High	Master Protein	P02656	Apolipoprotein C-III [OS=Homo sapiens]	0	34.72	39	4	15	4	1	99	10.8	5.41	45.93	4	0	164		136	High	Not Found	High
High	Master Protein	P01824	immunoglobulin heavy variable 4-39 [OS=Homo sapiens]	0.01	2.41	12	1	1	1	1	125	13.9	9.26	0	1	0				High	Not Found	Not Found
High	Master Protein	P01860	Immunoglobulin heavy constant gamma 3 [OS=Homo sapiens]	0	19.195	20	7	14	2	1	377	41.3	7.9	13.8	7	0	93.5		206.5	High	Not Found	High
High	Master Protein	Q96PD5-2	Isoform 2 of N-acetylmuramoyl-L-alanine amidase [OS=Homo sapiens]	0	105.188	41	20	61	20	1	634	68	7.68	124.64	20	0	146.8		153.2	High	Not Found	High
High	Master Protein	P08637	Low affinity immunoglobulin gamma Fc region receptor III-A [OS=Homo sapiens]	0.009	1.802	4	1	2	1	1	254	29.1	8.07	0	1	0	139.7		160.3	High	Not Found	High
High	Master Protein	P07225	Vitamin K-dependent protein S [OS=Homo sapiens]	0	64.239	24	13	32	13	1	676	75.1	5.67	60.47	13	0	159.4		140.6	High	Not Found	High
High	Master Protein	P02790	Hemopexin [OS=Homo sapiens]	0	249.378	69	40	332	40	1	462	51.6	7.02	611.61	40	0	142.7	11.1	146.3	High	Peak Found	High
High	Master Protein	P02533	Keratin, type I cytoskeletal 14 [OS=Homo sapiens]	0	21.568	26	10	18	7	1	472	51.5	5.16	6.46	10	0	42.2	216.8	41	High	Peak Found	High
High	Master Protein	Q16610-4	Isoform 4 of Extracellular matrix protein 1 [OS=Homo sapiens]	0	9.277	9	4	5	4	1	567	63.5	6.89	4.12	4	0	146.6		153.4	High	Not Found	High
High	Master Protein	P02774-3	Isoform 3 of Vitamin D-binding protein [OS=Homo sapiens]	0	337.83	87	48	264	48	1	493	55.1	5.74	606.42	48	0	145.9	12.1	142	High	Peak Found	High
Medium	Master Protein	O95497	Pantetheinase [OS=Homo sapiens]	0.024	1.716	4	1	1	1	1	513	57	5.55	0	1	0			300	Not Found	Not Found	High
Low	Master Protein	Q9NYU2-1	UDP-glucose:glycoprotein glucosyltransferase 1 [OS=Homo sapiens]	0.072	1.43	2	1	1	1	1	1555	177.1	5.63	0	1	0	300			High	Not Found	Not Found
Low	Master Protein	P15531-2	Isoform 2 of Nucleoside diphosphate kinase A [OS=Homo sapiens]	0.193	1.028	5	1	1	1	1	177	19.6	5.58	0	1	0		300		Not Found	High	Not Found
Low	Master Protein	Q96NA8-2	Isoform 2 of t-SNARE domain-containing protein 1 [OS=Homo sapiens]	0.312	0.711	4	1	1	1	1	512	55.8	9.01	0	1	0	143.1		156.9	Peak Found	Not Found	Medium
Low	Master Protein	Q8NG11-1	Tetraspanin-14 [OS=Homo sapiens]	0.124	1.2	3	1	2	1	1	270	30.7	6.84	0	1	0	15.3	273.9	10.7	High	Peak Found	High
Low	Master Protein	P50570-1	Dynamin-2 [OS=Homo sapiens]	0.283	0.811	1	1	2	1	1	870	98	7.44	0	1	0	160.3		139.7	Peak Found	Not Found	High
Low	Master Protein	O00391	Sulfhydryl oxidase 1 [OS=Homo sapiens]	0.106	1.369	2	1	1	1	1	747	82.5	8.92	0	1	0			300	Not Found	Not Found	High
Low	Master Protein	Q9GZU3	Transmembrane protein 39B [OS=Homo sapiens]	0.442	0.568	6	1	1	1	1	492	56.2	9.41	0	1	0				Not Found	Not Found	Medium
Low	Master Protein	P18564	Integrin beta-6 [OS=Homo sapiens]	0.37	0.623	5	1	1	1	1	788	85.9	5.55	0	1	0				Medium	Not Found	Not Found
Low	Master Protein	P26232-5	Isoform 5 of Catenin alpha-2 [OS=Homo sapiens]	0.221	0.917	2	1	1	1	1	939	104.2	6.27	0	1	0	65.4		234.6	Peak Found	Not Found	High
Low	Master Protein	Q6ZU82	Putative inactive fatty acyl-CoA reductase 2-like protein [OS=Homo sapiens]	0.416	0.581	17	1	1	1	1	131	15.7	10.24	0	1	0				Medium	Not Found	Not Found
Low	Master Protein	Q92954-1	Proteoglycan 4 [OS=Homo sapiens]	0.109	1.288	1	1	1	1	1	1404	151	9.5	0	1	0	160.3		139.7	Peak Found	Not Found	High
Low	Master Protein	P49642	DNA primase small subunit [OS=Homo sapiens]	0.36	0.635	4	1	1	1	1	420	49.9	8.21	0	1	0	205.1		94.9	Peak Found	Not Found	Medium
Low	Master Protein	O60879	Protein diaphanous homolog 2 [OS=Homo sapiens]	0.17	1.056	2	1	1	1	1	1101	125.5	6.58	0	1	0	163.8		136.2	High	Not Found	Peak Found
Low	Master Protein	Q9HBM1	Kinetochore protein Spc25 [OS=Homo sapiens]	0.281	0.809	3	1	2	1	1	224	26.1	8	0	1	0	199.3		100.7	Medium	Not Found	High
Low	Master Protein	Q99675	cell growth regulator with RING finger domain protein 1 [OS=Homo sapiens]	0.455	0.558	10	1	1	1	1	332	38.2	5.16	0	1	0				Not Found	Not Found	Medium
Low	Master Protein	Q03001-3	Isoform 3 of Dystonin [OS=Homo sapiens]	0.267	0.793	0	1	1	1	1	2649	306.6	6.32	0	1	0			300	Not Found	Not Found	High
Low	Master Protein	P09172	Dopamine beta-hydroxylase [OS=Homo sapiens]	0.251	0.857	2	1	1	1	1	617	69	6.42	0	1	0	177.4		122.6	High	Not Found	Peak Found
Low	Master Protein	Q9Y2I7-1	1-phosphatidylinositol 3-phosphate 5-kinase [OS=Homo sapiens]	0.315	0.716	1	1	1	1	1	2098	237	6.7	0	1	0	136.4		163.6	Peak Found	Not Found	Medium
Low	Master Protein	Q8IZS6	Tctex1 domain-containing protein 3 [OS=Homo sapiens]	0.25	0.856	9	1	1	1	1	198	23.2	9.33	0	1	0				Not Found	Not Found	High
Low	Master Protein	P49368-1	T-complex protein 1 subunit gamma [OS=Homo sapiens]	0.36	0.638	5	1	1	1	1	545	60.5	6.49	0	1	0				Not Found	Not Found	Medium
Low	Master Protein	Q15417	Calponin-3 [OS=Homo sapiens]	0.417	0.584	8	1	1	1	1	329	36.4	6.05	0	1	0	158.6		141.4	Peak Found	Not Found	Medium
Low	Master Protein	Q96FL9-3	Isoform 3 of Polypeptide N-acetylgalactosaminyltransferase 14 [OS=Homo sapiens]	0.268	0.791	3	1	1	1	1	557	64.2	8.05	0	1	0				High	Not Found	Not Found
Low	Master Protein	P83110	Serine protease HTRA3 [OS=Homo sapiens]	0.201	0.979	5	1	1	1	1	453	48.6	7.09	0	1	0	148.8		151.2	High	Not Found	Peak Found
Low	Master Protein	P49750-4	Isoform 4 of YLP motif-containing protein 1 [OS=Homo sapiens]	0.193	1.028	2	1	1	1	1	2146	241.5	6.55	0	1	0				High	Not Found	Not Found
Low	Master Protein	O15020	Spectrin beta chain, non-erythrocytic 2 [OS=Homo sapiens]	0.361	0.638	1	1	1	1	1	2390	271.2	6.11	0	1	0				Medium	Not Found	Not Found
Low	Master Protein	P59665	Neutrophil defensin 1 [OS=Homo sapiens]	0.11	1.327	10	1	2	1	1	94	10.2	6.99	0	1	0	160.5		139.5	High	Not Found	High
Low	Master Protein	Q9Y4F3-1	Meiosis regulator and mRNA stability factor 1 [OS=Homo sapiens]	0.323	0.693	1	1	2	1	1	1742	192.7	7.87	0	1	0	18.9	262	19.2	Medium	Peak Found	Peak Found
Low	Master Protein	O00587	Beta-1,3-N-acetylglucosaminyltransferase manic fringe [OS=Homo sapiens]	0.327	0.687	4	1	1	1	1	321	36.2	8.68	0	1	0	171.5		128.5	Medium	Not Found	Peak Found
Low	Master Protein	Q02224	Centromere-associated protein E [OS=Homo sapiens]	0.333	0.666	1	1	1	1	1	2701	316.2	5.64	0	1	0				Medium	Not Found	Not Found
Low	Master Protein	Q8N5V2-1	Ephexin-1 [OS=Homo sapiens]	0.391	0.604	1	1	1	1	1	710	82.4	5.57	0	1	0	0.7	298.8	0.5	Peak Found	Medium	Peak Found
Low	Master Protein	Q8N7Z5	Putative ankyrin repeat domain-containing protein 31 [OS=Homo sapiens]	0.316	0.708	1	1	1	1	1	1873	210.7	6.2	0	1	0	175.1		124.9	Medium	Not Found	Peak Found
Low	Master Protein	Q7Z6Z7	E3 ubiquitin-protein ligase HUWE1 [OS=Homo sapiens]	0.111	1.299	1	1	1	1	1	4374	481.6	5.22	2.34	1	0	156.4		143.6	High	Not Found	Peak Found
Low	Master Protein	Q8WTQ7	Rhodopsin kinase [OS=Homo sapiens]	0.405	0.596	1	1	1	1	1	553	62.2	6.57	0	1	0	154.6		145.4	Peak Found	Not Found	Medium
Low	Master Protein	Q9HDC9	Adipocyte plasma membrane-associated protein [OS=Homo sapiens]	0.326	0.682	8	1	2	1	1	416	46.5	6.16	6.24	1	0	15.9	259	25.1	Medium	Peak Found	Medium
Low	Master Protein	Q13895	Bystin [OS=Homo sapiens]	0.283	0.747	9	1	1	1	1	437	49.6	8.12	0	1	0	216.7		83.3	High	Not Found	Peak Found
Low	Master Protein	Q14592	Zinc finger protein 460 [OS=Homo sapiens]	0.309	0.722	3	1	1	1	1	562	63.6	7.01	0	1	0	136.5		163.5	Medium	Not Found	Peak Found
Low	Master Protein	O15091	Mitochondrial ribonuclease P protein 3 [OS=Homo sapiens]	0.128	1.192	2	1	1	1	1	583	67.3	8.78	0	1	0	165.7		134.3	Peak Found	Not Found	High
Low	Master Protein	Q06190	Serine/threonine-protein phosphatase 2A regulatory subunit B'' subunit alpha [OS=Homo sapiens]	0.328	0.688	2	1	1	1	1	1150	130.2	5.21	0	1	0	165.5		134.5	Medium	Not Found	Peak Found
Low	Master Protein	O60229-1	kalirin [OS=Homo sapiens]	0.088	1.393	1	1	1	1	1	2985	340	6.07	0	1	0	147.7		152.3	High	Not Found	Peak Found
Low	Master Protein	Q5TZA2	Rootletin [OS=Homo sapiens]	0.321	0.697	0	1	2	1	1	2017	228.4	5.5	0	1	0	142.2		157.8	Medium	Not Found	Medium
Low	Master Protein	Q9H1P3-1	Oxysterol-binding protein-related protein 2 [OS=Homo sapiens]	0.318	0.707	4	1	2	1	1	480	55.2	6.35	4.45	1	0	157.1		142.9	Medium	Not Found	Medium
Low	Master Protein	P01614	Immunoglobulin kappa variable 2D-40 [OS=Homo sapiens]	0.07	1.448	17	1	1	1	1	121	13.3	4.61	0	1	0	148.1		151.9	High	Not Found	Peak Found
Low	Master Protein	Q3T8J9-1	GON-4-like protein [OS=Homo sapiens]	0.12	1.222	1	1	2	1	1	2241	248.5	5.01	0	1	0				Medium	Not Found	High
Low	Master Protein	Q6NUM9-1	all-trans-retinol 13,14-reductase [OS=Homo sapiens]	0.154	1.142	2	1	4	1	1	610	66.8	8.28	7.43	1	0	105.9		194.1	Medium	Not Found	High
Low	Master Protein	Q5MNZ9	WD repeat domain phosphoinositide-interacting protein 1 [OS=Homo sapiens]	0.156	1.075	9	1	2	1	1	446	48.6	6.6	3.49	1	0	137.1		162.9	Peak Found	Not Found	High
Low	Master Protein	Q9H8H2	Probable ATP-dependent RNA helicase DDX31 [OS=Homo sapiens]	0.335	0.662	1	1	2	1	1	851	94	9.99	0	1	0	300			Medium	Not Found	Medium
Low	Master Protein	Q14789-2	Isoform 2 of Golgin subfamily B member 1 [OS=Homo sapiens]	0.274	0.818	0	1	3	1	1	3269	376.9	5	0	1	0	161.6		138.4	High	Not Found	Medium
Low	Master Protein	Q6UXP3	Transmembrane protein 14EP [OS=Homo sapiens]	0.281	0.804	23	1	1	1	1	125	13.6	8.28	0	1	0				High	Not Found	Not Found
Low	Master Protein	Q5VV63-1	Attractin-like protein 1 [OS=Homo sapiens]	0.41	0.591	2	1	1	1	1	1379	152.5	7.31	0	1	0				Not Found	Not Found	Medium
Low	Master Protein	P55290-4	Isoform 4 of Cadherin-13 [OS=Homo sapiens]	0.124	1.203	2	1	2	1	1	760	83.3	5.12	0	1	0	155.9		144.1	High	Not Found	High
Low	Master Protein	Q12765-2	Isoform 2 of Secernin-1 [OS=Homo sapiens]	0.202	0.98	8	1	2	1	1	434	48.7	4.78	0	1	0			300	Not Found	Not Found	High
Low	Master Protein	Q15582	Transforming growth factor-beta-induced protein ig-h3 [OS=Homo sapiens]	0.088	1.391	3	1	1	1	1	683	74.6	7.71	0	1	0				Not Found	Not Found	High
Low	Master Protein	Q9HAQ2-1	Kinesin-like protein KIF9 [OS=Homo sapiens]	0.307	0.721	2	1	1	1	1	790	89.9	7.17	0	1	0	151.1		148.9	Peak Found	Not Found	Medium
Low	Master Protein	Q8WXI2-1	Connector enhancer of kinase suppressor of ras 2 [OS=Homo sapiens]	0.412	0.591	2	1	1	1	1	1034	117.5	6.79	0	1	0	111.6		188.4	Medium	Not Found	Peak Found
Low	Master Protein	Q86TI0	TBC1 domain family member 1 [OS=Homo sapiens]	0.237	0.889	1	1	1	1	1	1168	133	6.96	0	1	0				High	Not Found	Not Found
Low	Master Protein	Q96N87	Sodium-dependent neutral amino acid transporter B(0)AT3 [OS=Homo sapiens]	0.446	0.565	2	1	1	1	1	628	70.9	7.3	0	1	0	157.2		142.8	Peak Found	Not Found	Medium
Low	Master Protein	Q9H3R1	Bifunctional heparan sulfate N-deacetylase/N-sulfotransferase 4 [OS=Homo sapiens]	0.111	1.295	3	1	4	1	1	872	100.7	7.55	0	1	0	137.6		162.4	Medium	Not Found	High
Low	Master Protein	P01594	Immunoglobulin kappa variable 1-33 [OS=Homo sapiens]	0.422	0.578	14	1	2	1	1	117	12.8	4.78	0	1	0	300			Medium	Not Found	Medium
Low	Master Protein	Q9NYQ7-2	Isoform 2 of Cadherin EGF LAG seven-pass G-type receptor 3 [OS=Homo sapiens]	0.264	0.833	0	1	1	1	1	3317	358.4	6.71	0	1	0				Peak Found	Not Found	High
Low	Master Protein	Q8N3K9	Cardiomyopathy-associated protein 5 [OS=Homo sapiens]	0.315	0.708	1	1	1	1	1	4069	448.9	4.78	0	1	0	152.4		147.6	Peak Found	Not Found	Medium
Low	Master Protein	P05019	insulin-like growth factor I [OS=Homo sapiens]	0.053	1.567	7	1	1	1	1	195	21.8	9.72	0	1	0	157.8		142.2	High	Not Found	Peak Found
Low	Master Protein	Q6IS24	polypeptide N-acetylgalactosaminyltransferase 17 [OS=Homo sapiens]	0.07	1.453	4	1	2	1	1	598	67.7	8.9	2.84	1	0	84.1		215.9	High	Not Found	Medium
Low	Master Protein	Q8IY85-1	EF-hand calcium-binding domain-containing protein 13 [OS=Homo sapiens]	0.446	0.565	1	1	1	1	1	973	110.1	6.57	0	1	0				Not Found	Not Found	Medium
Low	Master Protein	Q16696	Cytochrome P450 2A13 [OS=Homo sapiens]	0.266	0.788	4	1	1	1	1	494	56.7	9.28	0	1	0	128.5		171.5	Peak Found	Not Found	High
Low	Master Protein	Q8TBY8-1	Polyamine-modulated factor 1-binding protein 1 [OS=Homo sapiens]	0.264	0.839	2	1	2	1	1	1022	119	6.29	0	1	0			300	High	Not Found	Medium
Low	Master Protein	Q6ZUM4-1	Rho GTPase-activating protein 27 [OS=Homo sapiens]	0.341	0.658	1	1	1	1	1	889	98.3	5.59	0	1	0				Medium	Not Found	Not Found
Low	Master Protein	O95661	GTP-binding protein Di-Ras3 [OS=Homo sapiens]	0.28	0.754	5	1	2	1	1	229	25.8	9.39	0	1	0				High	Not Found	Medium
Low	Master Protein	Q16773	Kynurenine--oxoglutarate transaminase 1 [OS=Homo sapiens]	0.43	0.575	5	1	1	1	1	422	47.8	6.47	0	1	0				Medium	Not Found	Not Found
Low	Master Protein	Q9UNN8	Endothelial protein C receptor [OS=Homo sapiens]	0.111	1.335	4	1	1	1	1	238	26.7	7.18	0	1	0	160.2		139.8	Peak Found	Not Found	High
Low	Master Protein	P69905	Hemoglobin subunit alpha [OS=Homo sapiens]	0.072	1.437	27	2	2	2	1	142	15.2	8.68	0	2	0	127.1		172.9	High	Not Found	Medium
Low	Master Protein	Q9UIB8	SLAM family member 5 [OS=Homo sapiens]	0.442	0.562	6	1	1	1	1	345	38.8	7.06	0	1	0	145.4		154.6	Peak Found	Not Found	Medium
Low	Master Protein	Q8NHU6	tudor domain-containing protein 7 [OS=Homo sapiens]	0.325	0.683	1	1	1	1	1	1098	123.5	7.21	0	1	0			300	Not Found	Not Found	Medium
Low	Master Protein	Q13103	Secreted phosphoprotein 24 [OS=Homo sapiens]	0.07	1.483	8	1	1	1	1	211	24.3	8.32	0	1	0			300	Not Found	Not Found	High
Low	Master Protein	Q5EBL4-1	RILP-like protein 1 [OS=Homo sapiens]	0.153	1.132	1	1	2	1	1	403	47.1	5.21	0	1	0	165		135	Peak Found	Not Found	High
Low	Master Protein	Q8IYY4-1	Zinc finger protein DZIP1L [OS=Homo sapiens]	0.283	0.817	5	1	1	1	1	767	86.8	7.28	0	1	0	128.3		171.7	Peak Found	Not Found	High
Low	Master Protein	Q8IYQ7	Threonine synthase-like 1 [OS=Homo sapiens]	0.396	0.599	2	1	1	1	1	743	83	7.12	0	1	0	154.2		145.8	Peak Found	Not Found	Medium
Low	Master Protein	P0C626	Olfactory receptor 5G3 [OS=Homo sapiens]	0.276	0.766	11	1	1	1	1	314	35.6	8.54	0	1	0				High	Not Found	Not Found
Low	Master Protein	Q99543-1	dnaJ homolog subfamily C member 2 [OS=Homo sapiens]	0.43	0.57	2	1	1	1	1	621	72	8.7	0	1	0				Not Found	Not Found	Medium
Low	Master Protein	Q63HK5	Teashirt homolog 3 [OS=Homo sapiens]	0.417	0.584	3	1	1	1	1	1081	118.5	7.25	0	1	0				Not Found	Not Found	Medium
Low	Master Protein	Q9Y2L6	FERM domain-containing protein 4B [OS=Homo sapiens]	0.324	0.706	1	1	1	1	1	1034	118	8.62	0	1	0				Medium	Not Found	Not Found
Low	Master Protein	Q02388-1	Collagen alpha-1(VII) chain [OS=Homo sapiens]	0.329	0.68	0	1	1	1	1	2944	295	6.27	2	1	0	182.3		117.7	Peak Found	Not Found	Medium
Low	Master Protein	Q8N8U2	Chromodomain Y-like protein 2 [OS=Homo sapiens]	0.385	0.613	4	1	1	1	1	506	56.5	8.79	0	1	0	150.3		149.7	Medium	Not Found	Peak Found
Low	Master Protein	P07996	thrombospondin-1 [OS=Homo sapiens]	0.328	0.687	1	1	2	1	1	1170	129.3	4.94	0	1	0	155.6		144.4	Medium	Not Found	Medium
Low	Master Protein	Q13315	Serine-protein kinase ATM [OS=Homo sapiens]	0.266	0.788	1	1	1	1	1	3056	350.5	6.81	0	1	0	170.4		129.6	High	Not Found	Peak Found
Low	Master Protein	Q8NBI6	Xyloside xylosyltransferase 1 [OS=Homo sapiens]	0.22	0.922	4	1	1	1	1	393	43.8	8.13	0	1	0				High	Not Found	Not Found
Low	Master Protein	Q13278	Putative protein RIG [OS=Homo sapiens]	0.447	0.566	28	1	1	1	1	110	12	8.12	0	1	0	140.6		159.4	Peak Found	Not Found	Medium
Low	Master Protein	P55058	phospholipid transfer protein [OS=Homo sapiens]	0.284	0.74	2	1	1	1	1	493	54.7	7.01	0	1	0	172.4		127.6	Peak Found	Not Found	High
Low	Master Protein	Q9P2N2-3	Isoform 3 of Rho GTPase-activating protein 28 [OS=Homo sapiens]	0.352	0.646	1	1	1	1	1	545	61.9	9.33	0	1	0				Medium	Not Found	Not Found
Low	Master Protein	P0CG32	Zinc finger CCHC domain-containing protein 18 [OS=Homo sapiens]	0.325	0.695	8	1	1	1	1	403	45.1	7.39	0	1	0				Medium	Not Found	Not Found
Low	Master Protein	O94851-6	Isoform 6 of [F-actin]-monooxygenase MICAL2 [OS=Homo sapiens]	0.377	0.619	2	1	1	1	1	955	109.1	8	0	1	0				Medium	Not Found	Not Found
Low	Master Protein	Q8NFD5-3	Isoform 3 of AT-rich interactive domain-containing protein 1B [OS=Homo sapiens]	0.349	0.65	2	1	1	1	1	2289	241.3	6.67	0	1	0				Medium	Not Found	Not Found
Low	Master Protein	P62736	Actin, aortic smooth muscle [OS=Homo sapiens]	0.193	1.043	4	1	1	1	1	377	42	5.39	0	1	0				High	Not Found	Not Found
Low	Master Protein	Q5T749	Keratinocyte proline-rich protein [OS=Homo sapiens]	0.427	0.577	2	1	1	1	1	579	64.1	8.27	0	1	0	147.1		152.9	Medium	Not Found	Peak Found
Low	Master Protein	Q96D46	60S ribosomal export protein NMD3 [OS=Homo sapiens]	0.24	0.885	3	1	1	1	1	503	57.6	7.14	0	1	0	199.7		100.3	Peak Found	Not Found	High
Low	Master Protein	Q13546	Receptor-interacting serine/threonine-protein kinase 1 [OS=Homo sapiens]	0.152	1.111	4	1	1	1	1	671	75.9	6.33	0	1	0				High	Not Found	Not Found
Low	Master Protein	P04075-2	Isoform 2 of Fructose-bisphosphate aldolase A [OS=Homo sapiens]	0.124	1.233	3	1	1	1	1	418	45.2	8.25	0	1	0	168.2		131.8	Peak Found	Not Found	High
Low	Master Protein	P49756-1	RNA-binding protein 25 [OS=Homo sapiens]	0.387	0.606	1	1	1	1	1	843	100.1	6.32	0	1	0	148.1		151.9	Peak Found	Not Found	Medium
Low	Master Protein	Q92793-1	CREB-binding protein [OS=Homo sapiens]	0.429	0.573	1	1	1	1	1	2442	265.2	8.53	0	1	0				Medium	Not Found	Not Found
Low	Master Protein	Q5JTC6-1	APC membrane recruitment protein 1 [OS=Homo sapiens]	0.376	0.618	2	1	1	1	1	1135	124	4.84	0	1	0				Not Found	Not Found	Medium
Low	Master Protein	Q9ULI1	NACHT and WD repeat domain-containing protein 2 [OS=Homo sapiens]	0.154	1.142	1	1	2	1	1	1742	197.3	6.24	0	1	0	173.5		126.5	High	Not Found	Medium
Low	Master Protein	Q5QNW6-2	Isoform 2 of Histone H2B type 2-F [OS=Homo sapiens]	0.271	0.797	7	1	1	1	1	134	14.8	10.35	0	1	0	0.7	298.8	0.5	Peak Found	High	Peak Found
Low	Master Protein	P28065	Proteasome subunit beta type-9 [OS=Homo sapiens]	0.169	1.054	6	1	2	1	1	219	23.3	5.03	4.07	1	0	142.7		157.3	High	Not Found	Medium
Low	Master Protein	P43003	Excitatory amino acid transporter 1 [OS=Homo sapiens]	0.371	0.624	2	1	1	1	1	542	59.5	8.41	0	1	0				Not Found	Not Found	Medium
Low	Master Protein	P48664	excitatory amino acid transporter 4 [OS=Homo sapiens]	0.375	0.618	1	1	1	1	1	564	61.5	9.2	0	1	0	160.5		139.5	Medium	Not Found	Peak Found
Low	Master Protein	Q9UHQ1-2	Isoform 2 of Nuclear prelamin A recognition factor [OS=Homo sapiens]	0.353	0.649	4	1	2	1	1	502	56.1	7.08	4.13	1	0	158.8		141.2	Medium	Not Found	Peak Found
Low	Master Protein	Q9H0K6	Pseudouridylate synthase 7 homolog-like protein [OS=Homo sapiens]	0.314	0.715	1	1	1	1	1	701	80.6	7.56	0	1	0	152.5		147.5	Medium	Not Found	Peak Found
Low	Master Protein	Q15413-1	Ryanodine receptor 3 [OS=Homo sapiens]	0.331	0.67	1	1	1	1	1	4870	551.7	5.68	0	1	0				Medium	Not Found	Not Found
Low	Master Protein	Q92914	fibroblast growth factor 11 [OS=Homo sapiens]	0.2	0.971	12	1	1	1	1	225	25	9.89	2.1	1	0	160.4		139.6	Peak Found	Not Found	High
Low	Master Protein	P49747	Cartilage oligomeric matrix protein [OS=Homo sapiens]	0.112	1.306	2	1	1	1	1	757	82.8	4.6	0	1	0			300	Not Found	Not Found	High
Low	Master Protein	P62805	histone H4 [OS=Homo sapiens]	0.118	1.254	8	1	4	1	1	103	11.4	11.36	0	1	0	1.1	298.1	0.8	High	High	High
Low	Master Protein	Q0VDD8-4	Isoform 4 of Dynein heavy chain 14, axonemal [OS=Homo sapiens]	0.314	0.714	0	1	1	1	1	4515	518.2	7.06	0	1	0				Medium	Not Found	Not Found
Low	Master Protein	Q13308-6	Isoform 6 of Inactive tyrosine-protein kinase 7 [OS=Homo sapiens]	0.385	0.608	3	1	2	1	1	1078	119.1	6.96	0	1	0				Not Found	Not Found	Medium
Low	Master Protein	O15072	A disintegrin and metalloproteinase with thrombospondin motifs 3 [OS=Homo sapiens]	0.409	0.59	2	1	1	1	1	1205	135.5	7.15	0	1	0	112.8		187.2	Medium	Not Found	Peak Found
Low	Master Protein	P35269	General transcription factor iif subunit 1 [OS=Homo sapiens]	0.251	0.859	8	1	1	1	1	517	58.2	7.49	0	1	0			300	Not Found	Not Found	High
Low	Master Protein	A4FU49-6	Isoform 5 of SH3 domain-containing protein 21 [OS=Homo sapiens]	0.457	0.558	1	1	1	1	1	756	83.9	6.21	0	1	0	300			Medium	Not Found	Not Found
Low	Master Protein	A9QM74	Importin subunit alpha-8 [OS=Homo sapiens]	0.288	0.732	7	1	1	1	1	516	56.9	6.04	3.6	1	0	105.9		194.1	Peak Found	Not Found	High
Low	Master Protein	Q12965	unconventional myosin-Ie [OS=Homo sapiens]	0.203	0.983	1	1	2	1	1	1108	127	8.92	0	1	0	148.4		151.6	Peak Found	Not Found	High
Low	Master Protein	Q96LI5-1	CCR4-NOT transcription complex subunit 6-like [OS=Homo sapiens]	0.316	0.713	6	1	1	1	1	555	63	6.74	0	1	0				Medium	Not Found	Not Found
Low	Master Protein	P29371	Neuromedin-K receptor [OS=Homo sapiens]	0.245	0.864	7	1	2	1	1	465	52.2	9.32	0	1	0	245.4		54.6	High	Not Found	Peak Found
Low	Master Protein	Q75T13	GPI inositol-deacylase [OS=Homo sapiens]	0.313	0.712	3	1	1	1	1	922	105.3	9.01	0	1	0				Medium	Not Found	Not Found
Low	Master Protein	Q13515	Phakinin [OS=Homo sapiens]	0.323	0.692	5	1	1	1	1	415	45.9	5.55	0	1	0	193.7		106.3	Medium	Not Found	Peak Found
Low	Master Protein	P11277-2	Isoform 2 of Spectrin beta chain, erythrocytic [OS=Homo sapiens]	0.195	1.018	0	1	1	1	1	2328	267.7	5.39	2.6	1	0	168.4		131.6	Peak Found	Not Found	High
Low	Master Protein	Q9UBN4-5	Isoform Epsilon of Short transient receptor potential channel 4 [OS=Homo sapiens]	0.332	0.66	3	1	1	1	1	982	112.7	7.87	0	1	0				Medium	Not Found	Not Found
Low	Master Protein	P48167	Glycine receptor subunit beta [OS=Homo sapiens]	0.089	1.395	1	1	1	1	1	497	56.1	8.85	0	1	0	169.1		130.9	Peak Found	Not Found	High
Low	Master Protein	P11226	Mannose-binding protein C [OS=Homo sapiens]	0.129	1.192	4	1	1	1	1	248	26.1	5.49	0	1	0	150.7		149.3	High	Not Found	Peak Found
Low	Master Protein	P56645-2	Isoform 2 of Period circadian protein homolog 3 [OS=Homo sapiens]	0.329	0.667	1	1	1	1	1	1210	132.6	6.84	2.45	1	0	169.3		130.7	Peak Found	Not Found	Medium
Low	Master Protein	Q15345-2	Leucine-rich repeat-containing protein 41 [OS=Homo sapiens]	0.108	1.268	2	1	1	1	1	812	88.6	8.38	0	1	0	155		145	Peak Found	Not Found	High
Low	Master Protein	O14815-1	calpain-9 [OS=Homo sapiens]	0.202	1.006	2	1	3	1	1	690	79	5.55	2.91	1	0	159.8		140.2	High	Not Found	Medium
Low	Master Protein	Q9H6F5	Coiled-coil domain-containing protein 86 [OS=Homo sapiens]	0.255	0.851	4	1	1	1	1	360	40.2	10.33	0	1	0	178.2		121.8	Peak Found	Not Found	High
Low	Master Protein	P01619	Immunoglobulin kappa variable 3-20 [OS=Homo sapiens]	0.316	0.708	8	1	1	1	1	116	12.5	4.96	0	1	0	174.2		125.8	Medium	Not Found	Peak Found
Low	Master Protein	Q9BTM1-2	Isoform 2 of Histone H2A.J [OS=Homo sapiens]	0.279	0.798	5	1	1	1	1	151	16.1	10.23	0	1	0	167.6		132.4	Peak Found	Not Found	High
Low	Master Protein	P02741-1	C-reactive protein [OS=Homo sapiens]	0.155	1.156	8	1	2	1	1	224	25	5.63	0	1	0	163		137	Medium	Not Found	High
Low	Master Protein	Q68DU8	BTB/POZ domain-containing protein KCTD16 [OS=Homo sapiens]	0.378	0.619	1	1	1	1	1	428	49.1	8.09	0	1	0	164.3		135.7	Peak Found	Not Found	Medium
Low	Master Protein	Q02413	Desmoglein-1 [OS=Homo sapiens]	0.17	1.056	1	1	1	1	1	1049	113.7	5.03	0	1	0	152.8		147.2	Peak Found	Not Found	High
Low	Master Protein	Q86VS3-1	IQ domain-containing protein H [OS=Homo sapiens]	0.312	0.712	3	1	1	1	1	1027	117.3	9.1	0	1	0	141.6		158.4	Medium	Not Found	Peak Found
Low	Master Protein	P51148-2	Isoform 2 of Ras-related protein Rab-5C [OS=Homo sapiens]	0.268	0.796	6	1	1	1	1	249	27	8.66	0	1	0	168.4		131.6	High	Not Found	Peak Found
Low	Master Protein	P15924-1	Desmoplakin [OS=Homo sapiens]	0.276	0.82	1	1	1	1	1	2871	331.6	6.81	0	1	0				High	Not Found	Peak Found
Low	Master Protein	O76074	cGMP-specific 3',5'-cyclic phosphodiesterase [OS=Homo sapiens]	0.325	0.7	2	1	1	1	1	875	99.9	6.09	0	1	0				Medium	Not Found	Not Found
Low	Master Protein	O94760-1	N(G),N(G)-dimethylarginine dimethylaminohydrolase 1 [OS=Homo sapiens]	0.117	1.239	3	1	2	1	1	285	31.1	5.81	3.34	1	0	136.3		163.7	High	Not Found	High
Low	Master Protein	P43362	Melanoma-associated antigen 9 [OS=Homo sapiens]	0.444	0.564	10	1	1	1	1	315	35.1	4.53	0	1	0				Not Found	Not Found	Medium
Low	Master Protein	Q8TBZ0-1	Coiled-coil domain-containing protein 110 [OS=Homo sapiens]	0.324	0.703	3	1	1	1	1	833	96.7	6.24	0	1	0	140.6		159.4	Medium	Not Found	Peak Found
Low	Master Protein	Q8TBF2-8	Isoform 8 of Prostamide/prostaglandin F synthase [OS=Homo sapiens]	0.324	0.7	3	1	1	1	1	228	24.3	6.68	0	1	0	169		131	Medium	Not Found	Peak Found
Low	Master Protein	P32189-3	glycerol kinase [OS=Homo sapiens]	0.195	1.029	1	1	1	1	1	559	61.2	6.54	1.6	1	0	169.4		130.6	Peak Found	Not Found	High

## Sheet: Human-Top 12-MS Amanda
Protein FDR Confidence: Combined	Master	Accession	Description	Exp. q-value: Combined	Sum PEP Score	Coverage [%]	# Peptides	# PSMs	# Unique Peptides	# Protein Groups	# AAs	MW [kDa]	calc. pI	Score MS Amanda 2.0: MS Amanda 2.0	# Peptides (by Search Engine): MS Amanda 2.0	# Razor Peptides	Abundances (Grouped): 1	Abundances (Grouped): 2	Abundances (Grouped): 3	Found in Sample: [S1] F1: Sample, 1	Found in Sample: [S2] F2: Sample, 2	Found in Sample: [S3] F3: Sample, 3
High	Master Protein	P01024	Complement C3 [OS=Homo sapiens]	0	1160.8	74	144	919	144	1	1663	187	6.4	243045	144	0	136.9	136.3	26.8	High	High	Medium
High	Master Protein	P0C0L5	Complement C4-B [OS=Homo sapiens]	0	751.202	56	100	394	7	1	1744	192.6	7.27	109693	100	92	134.9	141.1	24	High	High	Not Found
High	Master Protein	P0C0L4-1	Complement C4-A [OS=Homo sapiens]	0	713.435	54	95	383	2	1	1744	192.7	7.08	106177	95	0	109.4	101.8	88.9	High	High	Peak Found
High	Master Protein	P00450	Ceruloplasmin [OS=Homo sapiens]	0	446.396	49	55	242	55	1	1065	122.1	5.72	66420.7	55	0	119.5	130.5	50.1	High	High	High
High	Master Protein	P01023	alpha-2-macroglobulin [OS=Homo sapiens]	0	443.02	48	74	222	74	1	1474	163.2	6.46	55465.6	74	0	71.5	70.9	157.6	High	High	Peak Found
High	Master Protein	P04114	apolipoprotein B-100 [OS=Homo sapiens]	0	362.242	24	93	200	93	1	4563	515.3	7.05	41012.3	93	0	154.5	141.8	3.7	High	High	Peak Found
High	Master Protein	Q14624-1	Inter-alpha-trypsin inhibitor heavy chain H4 [OS=Homo sapiens]	0	352.003	49	50	163	50	1	930	103.3	6.98	44920.2	50	0	140.9	137	22.1	High	High	Peak Found
High	Master Protein	P01011-1	Alpha-1-antichymotrypsin [OS=Homo sapiens]	0	294.198	48	29	163	29	1	423	47.6	5.52	48656.3	29	0	112.1	119.2	68.7	High	High	Peak Found
High	Master Protein	P19823	Inter-alpha-trypsin inhibitor heavy chain H2 [OS=Homo sapiens]	0	285.844	46	40	170	40	1	946	106.4	6.86	44304.8	40	0	145.9	145	9.1	High	High	Peak Found
High	Master Protein	P19827-1	Inter-alpha-trypsin inhibitor heavy chain H1 [OS=Homo sapiens]	0	249.369	41	34	130	34	1	911	101.3	6.79	35139.7	34	0	147.9	137.8	14.3	High	High	Peak Found
High	Master Protein	P02768-1	Serum albumin [OS=Homo sapiens]	0	238.619	44	37	232	37	1	609	69.3	6.28	59126.7	37	0	16.7	16.7	266.5	High	High	High
High	Master Protein	P01009-1	alpha-1-antitrypsin [OS=Homo sapiens]	0	228.716	69	34	137	34	1	418	46.7	5.59	34758.4	34	0	82.7	76.7	140.6	High	High	High
High	Master Protein	P06396	Gelsolin [OS=Homo sapiens]	0	211.318	55	37	105	37	1	782	85.6	6.28	25080.2	37	0	147.3	152.7		High	High	Not Found
High	Master Protein	P02647	Apolipoprotein A-I [OS=Homo sapiens]	0	200.661	81	34	122	34	1	267	30.8	5.76	28567.5	34	0	105	101.5	93.4	High	High	Peak Found
High	Master Protein	P01008	Antithrombin-III [OS=Homo sapiens]	0	189.13	51	23	109	23	1	464	52.6	6.71	27833.1	23	0	124	129.1	46.9	High	High	Peak Found
High	Master Protein	P00751-1	Complement factor B [OS=Homo sapiens]	0	180.435	29	27	112	27	1	764	85.5	7.06	27103.7	27	0	150.7	145	4.4	High	High	Medium
High	Master Protein	P04264	Keratin, type II cytoskeletal 1 [OS=Homo sapiens]	0	173.115	44	31	88	30	1	644	66	8.12	22273.8	31	1	156	144		High	High	Not Found
High	Master Protein	P02766	Transthyretin [OS=Homo sapiens]	0	168.704	76	13	111	13	1	147	15.9	5.76	32449.8	13	0	86.5	94.5	119	High	High	Peak Found
High	Master Protein	P06727	Apolipoprotein A-IV [OS=Homo sapiens]	0	166.238	77	35	89	35	1	396	45.4	5.38	18509.6	35	0	149.4	150.6		High	High	Not Found
High	Master Protein	P02774-3	Isoform 3 of Vitamin D-binding protein [OS=Homo sapiens]	0	147.547	37	20	111	20	1	493	55.1	5.74	28909.3	20	0	139.7	135.1	25.1	High	High	Peak Found
High	Master Protein	P04217	Alpha-1B-glycoprotein [OS=Homo sapiens]	0	147.202	51	22	108	22	1	495	54.2	5.86	27047.3	22	0	120.2	123.5	56.2	High	High	Peak Found
High	Master Protein	P02790	Hemopexin [OS=Homo sapiens]	0	138.946	40	24	216	24	1	462	51.6	7.02	42020.8	24	0	142.5	143.9	13.6	High	High	Peak Found
High	Master Protein	P01031	Complement C5 [OS=Homo sapiens]	0	134.003	29	36	70	36	1	1676	188.2	6.52	13359.9	36	0	157.5	142.5		High	High	Not Found
High	Master Protein	P05155-3	Isoform 3 of Plasma protease C1 inhibitor [OS=Homo sapiens]	0	129.812	41	22	77	22	1	505	55.7	6.4	18231.9	22	0	142.9	129.8	27.3	High	High	Peak Found
High	Master Protein	P35527	Keratin, type I cytoskeletal 9 [OS=Homo sapiens]	0	129.176	45	24	68	23	1	623	62	5.24	16353.5	24	1	153.6	146.4		High	High	Not Found
High	Master Protein	P36955	Pigment epithelium-derived factor [OS=Homo sapiens]	0	106.629	49	19	39	19	1	418	46.3	6.38	10455.8	19	0	152.6	147.4		High	High	Not Found
High	Master Protein	P10909-2	Isoform 2 of Clusterin [OS=Homo sapiens]	0	105.338	29	21	62	21	1	501	57.8	6.68	15037.8	21	0	150.3	149.7		High	High	Not Found
High	Master Protein	Q06033-1	Inter-alpha-trypsin inhibitor heavy chain H3 [OS=Homo sapiens]	0	104.431	28	22	47	22	1	890	99.8	5.74	9849.9	22	0	148.5	151.5		High	High	Not Found
High	Master Protein	P43652	Afamin [OS=Homo sapiens]	0	100.128	28	19	56	19	1	599	69	5.9	13745.9	19	0	149.1	150.9		High	High	Not Found
High	Master Protein	P02787	Serotransferrin [OS=Homo sapiens]	0	99.814	28	19	50	19	1	698	77	7.12	11444	19	0	59.9	62.4	177.7	High	High	Medium
High	Master Protein	P01871-2	Isoform 2 of Immunoglobulin heavy constant mu [OS=Homo sapiens]	0	98.222	35	19	70	19	1	474	51.9	6.15	16061.1	19	0	112.6	107.7	79.8	High	High	Peak Found
High	Master Protein	P01019	Angiotensinogen [OS=Homo sapiens]	0	94.67	38	14	36	14	1	485	53.1	6.32	9265.46	14	0	86	90.4	123.7	High	High	Peak Found
High	Master Protein	P25311	Zinc-alpha-2-glycoprotein [OS=Homo sapiens]	0	93.22	50	16	52	16	1	298	34.2	6.05	12423	16	0	110.9	121.6	67.5	High	High	Peak Found
High	Master Protein	P02748	complement component C9 [OS=Homo sapiens]	0	92.852	29	18	45	18	1	559	63.1	5.59	11048.4	18	0	155.2	131.5	13.2	High	High	Peak Found
High	Master Protein	P04004	Vitronectin [OS=Homo sapiens]	0	86.893	21	13	61	13	1	478	54.3	5.8	15556.1	13	0	144.3	144.3	11.4	High	High	Peak Found
High	Master Protein	P35858-2	Isoform 2 of Insulin-like growth factor-binding protein complex acid labile subunit [OS=Homo sapiens]	0	84.633	34	17	39	17	1	643	70.2	6.93	9657.92	17	0	155.3	144.7		High	High	Not Found
High	Master Protein	Q96PD5-2	Isoform 2 of N-acetylmuramoyl-L-alanine amidase [OS=Homo sapiens]	0	84.552	26	13	44	13	1	634	68	7.68	11212.2	13	0	145.6	154.4		High	High	Not Found
High	Master Protein	P00734	Prothrombin [OS=Homo sapiens]	0	83.071	23	14	51	14	1	622	70	5.9	12209.6	14	0	153.4	146.6		High	High	Not Found
High	Master Protein	P00739-1	Haptoglobin-related protein [OS=Homo sapiens]	0	80.515	34	17	46	6	1	348	39	7.09	9567.39	17	0	135.1	122.7	42.2	High	High	Peak Found
High	Master Protein	P05546	Heparin cofactor 2 [OS=Homo sapiens]	0	79.931	41	21	46	21	1	499	57	6.9	9424.5	21	0	152.5	147.5		High	High	Not Found
High	Master Protein	P02649	Apolipoprotein E [OS=Homo sapiens]	0	77.857	64	18	47	18	1	317	36.1	5.73	9415.42	18	0	146.9	153.1		High	High	Not Found
High	Master Protein	P07357	Complement component C8 alpha chain [OS=Homo sapiens]	0	77.554	26	14	33	14	1	584	65.1	6.47	8939.25	14	0	152.9	147.1		High	High	Not Found
High	Master Protein	P13645	Keratin, type I cytoskeletal 10 [OS=Homo sapiens]	0	76.781	35	19	36	15	1	584	58.8	5.21	8324.43	19	3	164	136		High	High	Not Found
High	Master Protein	P01042-2	Isoform LMW of Kininogen-1 [OS=Homo sapiens]	0	76.754	23	12	52	12	1	427	47.9	6.65	13054	12	0	150.4	146.3	3.3	High	High	Peak Found
High	Master Protein	P02750	Leucine-rich alpha-2-glycoprotein [OS=Homo sapiens]	0	74.892	46	14	35	14	1	347	38.2	6.95	9104.31	14	0	155.4	144.6		High	High	Not Found
High	Master Protein	P00738	Haptoglobin [OS=Homo sapiens]	0	72.167	34	21	60	10	1	406	45.2	6.58	11343.8	21	11	123.2	106	70.8	High	High	High
High	Master Protein	P09871	Complement C1s subcomponent [OS=Homo sapiens]	0	69.037	18	17	35	17	1	688	76.6	4.96	8224.89	17	0	157.4	142.6		High	High	Not Found
High	Master Protein	P04196	Histidine-rich glycoprotein [OS=Homo sapiens]	0	68.74	24	14	47	14	1	525	59.5	7.5	11595.4	14	0	153	147		High	High	Not Found
High	Master Protein	P05543	thyroxine-binding globulin [OS=Homo sapiens]	0	63.591	44	15	33	15	1	415	46.3	6.3	7384.16	15	0	142.7	131.3	26	High	High	Peak Found
High	Master Protein	P07358	Complement component C8 beta chain [OS=Homo sapiens]	0	60.908	25	11	22	11	1	591	67	8.13	5568.74	11	0	178.5	121.5		High	High	Not Found
High	Master Protein	P07225	Vitamin K-dependent protein S [OS=Homo sapiens]	0	59.231	17	9	26	9	1	676	75.1	5.67	6711.91	9	0	157	143		High	High	Not Found
High	Master Protein	P00747	Plasminogen [OS=Homo sapiens]	0	59.203	12	12	52	12	1	810	90.5	7.24	10643.4	12	0	151	149		High	High	Not Found
High	Master Protein	P04003	C4b-binding protein alpha chain [OS=Homo sapiens]	0	58.329	11	8	33	8	1	597	67	7.3	8418.91	8	0	156.4	143.6		High	High	Not Found
High	Master Protein	P15169	Carboxypeptidase N catalytic chain [OS=Homo sapiens]	0	57.823	45	12	21	12	1	458	52.3	7.34	5429.03	12	0	154.8	145.2		High	High	Not Found
High	Master Protein	P51884	Lumican [OS=Homo sapiens]	0	57.632	36	13	39	13	1	338	38.4	6.61	8318.78	13	0	150.5	131.8	17.7	High	High	Peak Found
High	Master Protein	P35908	Keratin, type II cytoskeletal 2 epidermal [OS=Homo sapiens]	0	57.545	24	13	33	9	1	639	65.4	8	6437.78	13	3	152.2	147.8		High	High	Not Found
High	Master Protein	P00736	Complement C1r subcomponent [OS=Homo sapiens]	0	57.398	23	12	28	11	1	705	80.1	6.21	6509.61	12	1	148.7	151.3		High	High	Not Found
High	Master Protein	P04275	Von Willebrand factor [OS=Homo sapiens]	0	57.004	8	18	24	18	1	2813	309.1	5.48	4844.92	18	0	141.4	158.6		High	High	Not Found
High	Master Protein	P02765	Alpha-2-HS-glycoprotein [OS=Homo sapiens]	0	55.629	25	7	34	7	1	367	39.3	5.72	10948.9	7	0	138.2	161.8		High	High	Not Found
High	Master Protein	P08697-1	Alpha-2-antiplasmin [OS=Homo sapiens]	0	54.579	29	11	28	11	1	491	54.5	6.29	5625.83	11	0	168.4	131.6		High	High	Not Found
High	Master Protein	P08603-1	complement factor H [OS=Homo sapiens]	0	54.145	15	13	40	13	1	1231	139	6.61	7419.22	13	0	151.9	148.1		High	High	Not Found
High	Master Protein	P02743	Serum amyloid P-component [OS=Homo sapiens]	0	53.988	35	13	38	13	1	223	25.4	6.54	8652.44	13	0	154.3	145.7		High	High	Not Found
High	Master Protein	P02763	Alpha-1-acid glycoprotein 1 [OS=Homo sapiens]	0	51.273	37	9	56	7	1	201	23.5	5.02	11458.4	9	0	100	109.9	90.1	High	High	Medium
High	Master Protein	P06681-1	complement C2 [OS=Homo sapiens]	0	49.964	15	11	28	11	1	752	83.2	7.42	6628.84	11	0	152.5	147.5		High	High	Not Found
High	Master Protein	P22792	Carboxypeptidase n subunit 2 [OS=Homo sapiens]	0	48.099	26	9	21	9	1	545	60.5	5.99	5317.56	9	0	155.5	144.5		High	High	Not Found
High	Master Protein	P10643	Complement component C7 [OS=Homo sapiens]	0	47.038	19	12	24	12	1	843	93.5	6.48	5273.93	12	0	153.7	146.3		High	High	Not Found
High	Master Protein	Q08380	Galectin-3-binding protein [OS=Homo sapiens]	0	45.425	23	12	20	12	1	585	65.3	5.27	4257.03	12	0	148.3	151.7		High	High	Not Found
High	Master Protein	P07360	Complement component C8 gamma chain [OS=Homo sapiens]	0	40.519	44	7	22	7	1	202	22.3	8.31	4444.77	7	0	152.7	147.3		High	High	Not Found
High	Master Protein	P02656	Apolipoprotein C-III [OS=Homo sapiens]	0	38.465	39	4	14	4	1	99	10.8	5.41	5001.1	4	0	163.7	136.3		High	High	Not Found
High	Master Protein	P05156	Complement factor I [OS=Homo sapiens]	0	37.604	15	8	17	8	1	583	65.7	7.5	3540.44	8	0	148.3	151.7		High	High	Not Found
High	Master Protein	P80108	Phosphatidylinositol-glycan-specific phospholipase D [OS=Homo sapiens]	0	37.583	17	10	16	10	1	840	92.3	6.37	3724.65	10	0	141.2	158.8		High	High	Not Found
High	Master Protein	P02751-15	Isoform 15 of Fibronectin [OS=Homo sapiens]	0	35.314	7	11	21	11	1	2477	272.2	5.5	3106.67	11	0	156	144		High	High	Not Found
High	Master Protein	P01876	immunoglobulin heavy constant alpha 1 [OS=Homo sapiens]	0	33.83	19	8	23	3	1	353	37.6	6.51	4577.24	8	5	119	111.8	69.2	High	High	Peak Found
High	Master Protein	P27169	Serum paraoxonase/arylesterase 1 [OS=Homo sapiens]	0	33.808	32	7	18	7	1	355	39.7	5.22	3532.38	7	0	177.7	122.3		High	High	Not Found
High	Master Protein	O75882-1	Attractin [OS=Homo sapiens]	0	33.585	6	7	16	7	1	1429	158.4	7.31	3568.43	7	0	147.6	152.4		High	High	Not Found
High	Master Protein	P13671	Complement component c6 [OS=Homo sapiens]	0	31.784	11	8	16	8	1	934	104.7	6.76	3140.08	8	0	150.9	149.1		High	High	Not Found
High	Master Protein	P02753	Retinol-binding protein 4 [OS=Homo sapiens]	0	30.142	42	7	23	7	1	201	23	6.07	4876.31	7	0	98	94.6	107.3	High	High	Peak Found
High	Master Protein	P19652	Alpha-1-acid glycoprotein 2 [OS=Homo sapiens]	0	29.019	36	9	21	7	1	201	23.6	5.11	3940.34	9	2	132.3	167.7		High	High	Not Found
High	Master Protein	P02760	Protein AMBP [OS=Homo sapiens]	0	28.892	16	7	17	7	1	352	39	6.25	4066.81	7	0	146.1	153.9		High	High	Not Found
High	Master Protein	P02652	Apolipoprotein A-II [OS=Homo sapiens]	0	28.631	49	5	20	5	1	100	11.2	6.62	3533.23	5	0	81.4	85	133.6	High	High	Peak Found
High	Master Protein	P05090	apolipoprotein D [OS=Homo sapiens]	0	27.583	25	5	17	5	1	189	21.3	5.15	4149.11	5	0	158.9	141.1		High	High	Not Found
High	Master Protein	P02533	Keratin, type I cytoskeletal 14 [OS=Homo sapiens]	0	27.193	26	11	18	7	1	472	51.5	5.16	2963.35	11	0	31.7	30.3	238	High	High	Peak Found
High	Master Protein	P08185	corticosteroid-binding globulin [OS=Homo sapiens]	0	26.427	23	6	12	6	1	405	45.1	6.04	2743.92	6	0	162.4	137.6		High	High	Not Found
High	Master Protein	P06276	cholinesterase [OS=Homo sapiens]	0	23.555	16	6	10	6	1	602	68.4	7.42	1867.03	6	0	147.6	152.4		High	High	Not Found
High	Master Protein	P02746	Complement C1q subcomponent subunit B [OS=Homo sapiens]	0	23.357	16	4	11	4	1	253	26.7	8.63	2939.01	4	0	158.1	141.9		High	High	Not Found
High	Master Protein	P13647	keratin, type II cytoskeletal 5 [OS=Homo sapiens]	0	23.084	17	10	16	7	1	590	62.3	7.74	2001.93	10	0	177.1	122.9		High	High	Not Found
High	Master Protein	P29622	Kallistatin [OS=Homo sapiens]	0	23.038	21	7	12	7	1	427	48.5	7.75	2357.61	7	0	153	147		High	High	Not Found
High	Master Protein	Q96KN2	Beta-Ala-His dipeptidase [OS=Homo sapiens]	0	22.394	22	6	9	6	1	507	56.7	5.3	2074.46	6	0	156.9	143.1		High	High	Not Found
High	Master Protein	P0DOX2	Immunoglobulin alpha-2 heavy chain [OS=Homo sapiens]	0	22.291	11	6	16	1	1	455	48.9	6.81	2984.6	6	0	300			Medium	Not Found	Not Found
High	Master Protein	P03952	Plasma kallikrein [OS=Homo sapiens]	0	21.658	12	7	16	7	1	638	71.3	8.22	3142.56	7	0	162.9	137.1		High	High	Not Found
High	Master Protein	P0DOX5	immunoglobulin gamma-1 heavy chain [OS=Homo sapiens]	0	21.385	14	6	13	5	1	449	49.3	8.72	2568.74	6	1	98	83.2	118.8	High	High	Peak Found
High	Master Protein	P01834	immunoglobulin kappa constant [OS=Homo sapiens]	0	20.303	58	5	22	2	1	107	11.8	6.52	3287.68	5	0	201.2	98.8		High	High	Not Found
High	Master Protein	P35542	Serum amyloid A-4 protein [OS=Homo sapiens]	0	19.957	39	5	15	5	1	130	14.7	9.07	2563.63	5	0	141.5	158.5		High	High	Not Found
High	Master Protein	P68871	Hemoglobin subunit beta [OS=Homo sapiens]	0	18.909	44	5	8	5	1	147	16	7.28	1878.61	5	0	168.7	131.3		High	High	Not Found
High	Master Protein	P02655	Apolipoprotein C-II [OS=Homo sapiens]	0	17.576	27	3	8	3	1	101	11.3	4.72	1665.23	3	0	156.9	143.1		High	High	Not Found
High	Master Protein	P0DOX7	immunoglobulin kappa light chain [OS=Homo sapiens]	0	17.403	42	5	19	2	1	214	23.4	7.17	2528.81	5	3	26	31.2	242.8	High	High	Peak Found
High	Master Protein	P0DOY2	immunoglobulin lambda constant 2 [OS=Homo sapiens]	0	17.237	35	4	9	2	1	106	11.3	7.24	1590.39	4	2	160.9	139.1		High	High	Not Found
High	Master Protein	O75636-1	Ficolin-3 [OS=Homo sapiens]	0	16.571	11	2	5	2	1	299	32.9	6.67	1494.4	2	0	146.9	153.1		High	High	Not Found
High	Master Protein	P02747	Complement C1q subcomponent subunit C [OS=Homo sapiens]	0	16.254	21	4	8	4	1	245	25.8	8.41	1773.4	4	0	158.7	141.3		High	High	Not Found
High	Master Protein	P0DOX8	Immunoglobulin lambda-1 light chain [OS=Homo sapiens]	0	14.895	35	4	10	2	1	216	22.8	6.76	1197.46	4	0	177.2	122.8		High	High	Not Found
High	Master Protein	P01859	Immunoglobulin heavy constant gamma 2 [OS=Homo sapiens]	0	14.625	17	5	14	4	1	326	35.9	7.59	2567.73	5	0	141.3	158.7		High	High	Not Found
High	Master Protein	P04278-1	Sex hormone-binding globulin [OS=Homo sapiens]	0	14.197	20	4	8	4	1	402	43.8	6.71	1400.68	4	0	166.3	133.7		High	High	Not Found
High	Master Protein	P00742	Coagulation factor X [OS=Homo sapiens]	0	13.326	6	4	6	4	1	488	54.7	5.94	1120.24	4	0	148.7	151.3		High	High	Not Found
High	Master Protein	Q96IY4	Carboxypeptidase B2 [OS=Homo sapiens]	0	13.13	13	3	6	3	1	423	48.4	7.71	1332.11	3	0	147.3	152.7		High	High	Not Found
High	Master Protein	P00748	Coagulation factor XII [OS=Homo sapiens]	0	12.161	5	3	4	3	1	615	67.7	7.74	1115.4	3	0	152.9	147.1		High	High	Not Found
High	Master Protein	P22352	Glutathione peroxidase 3 [OS=Homo sapiens]	0	10.562	15	4	6	4	1	226	25.5	8.13	1062.7	4	0	155.5	144.5		High	High	Not Found
High	Master Protein	O14791-2	Isoform 2 of Apolipoprotein L1 [OS=Homo sapiens]	0	10.335	10	4	8	4	1	414	45.9	6.29	862.06	4	0	134.4	165.6		High	High	Not Found
High	Master Protein	P02749	Beta-2-glycoprotein 1 [OS=Homo sapiens]	0	10.185	6	3	14	3	1	345	38.3	7.97	2345.41	3	0	168.8	131.2		High	High	Not Found
High	Master Protein	P08571	Monocyte differentiation antigen CD14 [OS=Homo sapiens]	0	9.801	9	2	3	2	1	375	40.1	6.23	845.86	2	0	75.7	224.3		High	High	Not Found
High	Master Protein	P0DJI8	Serum amyloid A-1 protein [OS=Homo sapiens]	0	9.76	42	3	4	3	1	122	13.5	6.79	774.79	3	0	118.9	181.1		High	High	Not Found
High	Master Protein	P00746	Complement factor D [OS=Homo sapiens]	0	8.745	21	3	4	3	1	253	27	7.71	799.57	3	0	140.5	159.5		High	High	Not Found
High	Master Protein	P02745	Complement C1q subcomponent subunit A [OS=Homo sapiens]	0	8.71	9	1	2	1	1	245	26	9.11	799.77	1	0	139.7	160.3		High	High	Not Found
High	Master Protein	P04180	phosphatidylcholine-sterol acyltransferase [OS=Homo sapiens]	0	8.649	13	3	5	3	1	440	49.5	6.11	1015.3	3	0	141.4	158.6		High	High	Not Found
High	Master Protein	Q14520-1	Hyaluronan-binding protein 2 [OS=Homo sapiens]	0	8.537	5	2	6	2	1	560	62.6	6.54	1043.24	2	0	139.2	160.8		High	High	Not Found
High	Master Protein	P05452	Tetranectin [OS=Homo sapiens]	0	8.28	25	4	6	4	1	202	22.5	5.67	730.89	4	0	143.8	156.2		High	High	Not Found
High	Master Protein	Q9UGM5	Fetuin-B [OS=Homo sapiens]	0	7.652	11	4	6	4	1	382	42	6.83	907.77	4	0	168.7	131.3		High	High	Not Found
High	Master Protein	Q9NZP8	Complement C1r subcomponent-like protein [OS=Homo sapiens]	0	7.492	13	4	5	3	1	487	53.5	7.2	658.36	4	0	159.1	140.9		High	High	Not Found
High	Master Protein	P23142	Fibulin-1 [OS=Homo sapiens]	0	6.917	3	2	3	1	1	703	77.2	5.22	523.64	2	0	149.4	150.6		High	High	Not Found
High	Master Protein	P05154	Plasma serine protease inhibitor [OS=Homo sapiens]	0	6.88	8	3	4	3	1	406	45.6	9.26	598.22	3	0	147	153		High	High	Not Found
High	Master Protein	P23142-4	Isoform C of Fibulin-1 [OS=Homo sapiens]	0	6.735	7	3	3	2	1	683	74.4	5.24	460.4	3	1	141.9	158.1		High	High	Not Found
High	Master Protein	Q9Y5Y7	Lymphatic vessel endothelial hyaluronic acid receptor 1 [OS=Homo sapiens]	0	6.324	8	2	4	2	1	322	35.2	8.28	660.11	2	0	161.5	138.5		High	High	Not Found
High	Master Protein	Q9UK55	Protein Z-dependent protease inhibitor [OS=Homo sapiens]	0	5.934	9	3	3	3	1	444	50.7	8.27	395.16	3	0	140	160		High	High	Not Found
High	Master Protein	P18428	lipopolysaccharide-binding protein [OS=Homo sapiens]	0	5.882	8	2	3	2	1	481	53.4	6.7	460.32	2	0	168.5	131.5		High	High	Not Found
High	Master Protein	P04070-2	Isoform 2 of Vitamin K-dependent protein C [OS=Homo sapiens]	0	5.767	4	2	2	2	1	516	57.5	6.68	431.18	2	0	157.7	142.3		Medium	High	Not Found
High	Master Protein	Q6EMK4	vasorin [OS=Homo sapiens]	0	5.577	6	2	2	2	1	673	71.7	7.39	313.16	2	0	146.5	153.5		High	High	Not Found
High	Master Protein	P16070	CD44 antigen [OS=Homo sapiens]	0	5.47	2	1	2	1	1	742	81.5	5.33	630.75	1	0	175.7	124.3		High	High	Not Found
High	Master Protein	P17936-2	Isoform 2 of Insulin-like growth factor-binding protein 3 [OS=Homo sapiens]	0	5.233	6	2	3	2	1	297	32.2	8.62	559.19	2	0	172.2	127.8		High	High	Not Found
High	Master Protein	P22891-2	Isoform 2 of Vitamin K-dependent protein Z [OS=Homo sapiens]	0	5.214	7	2	4	2	1	422	47	6.04	694.26	2	0	167.9	132.1		High	High	Not Found
High	Master Protein	P01591	Immunoglobulin J chain [OS=Homo sapiens]	0	4.911	8	1	2	1	1	159	18.1	5.24	576.34	1	0	33	30.4	236.7	High	High	Peak Found
High	Master Protein	Q9NQ79	cartilage acidic protein 1 [OS=Homo sapiens]	0	4.501	9	3	5	3	1	661	71.4	5.12	606.5	3	0	174.6	125.4		High	High	Not Found
High	Master Protein	P61626	lysozyme c [OS=Homo sapiens]	0	4.442	17	3	3	3	1	148	16.5	9.16	390.96	3	0	154.7	145.3		Peak Found	High	Not Found
High	Master Protein	P12259	Coagulation factor V [OS=Homo sapiens]	0	4.382	1	2	2	2	1	2224	251.5	6.05	344.78	2	0	154.7	145.3		High	Peak Found	Not Found
High	Master Protein	P43251-2	Isoform 2 of Biotinidase [OS=Homo sapiens]	0	4.337	3	1	2	1	1	545	61.5	6.14	469.58	1	0	154.4	145.6		High	High	Not Found
High	Master Protein	P49908	Selenoprotein P [OS=Homo sapiens]	0.007	4.267	6	1	2	1	1	381	43.2	7.87	363.79	1	0	152.3	147.7		High	High	Not Found
High	Master Protein	P26927	Hepatocyte growth factor-like protein [OS=Homo sapiens]	0.007	4.195	2	1	2	1	1	711	80.3	7.68	474.36	1	0	127.5	172.5		High	High	Not Found
High	Master Protein	Q01459	Di-N-acetylchitobiase [OS=Homo sapiens]	0.007	4.098	7	2	4	2	1	385	43.7	6.64	486.95	2	0	123	177		High	High	Not Found
High	Master Protein	P69905	Hemoglobin subunit alpha [OS=Homo sapiens]	0.007	4.016	27	2	2	2	1	142	15.2	8.68	264.69	2	0	126.8	173.2		High	High	Not Found
High	Master Protein	P49747	Cartilage oligomeric matrix protein [OS=Homo sapiens]	0.007	3.803	4	2	2	2	1	757	82.8	4.6	239.09	2	0	68.8	231.2		Peak Found	High	Not Found
High	Master Protein	P22105-4	Isoform 5 of Tenascin-X [OS=Homo sapiens]	0.007	3.718	1	2	3	2	1	4245	458.2	5.17	317.48	2	0	98.5	201.5		Medium	High	Not Found
High	Master Protein	P01824	immunoglobulin heavy variable 4-39 [OS=Homo sapiens]	0.007	3.493	12	1	1	1	1	125	13.9	9.26	199.91	1	0				High	Not Found	Not Found
High	Master Protein	P62937	peptidyl-prolyl cis-trans isomerase A [OS=Homo sapiens]	0.007	3.381	5	1	3	1	1	165	18	7.81	591.04	1	0	0.6	0.5	298.9	High	High	High
High	Master Protein	P06312	immunoglobulin kappa variable 4-1 [OS=Homo sapiens]	0.007	3.152	7	1	2	1	1	121	13.4	5.25	443.16	1	0	171.2	128.8		High	High	Not Found
High	Master Protein	O95497	Pantetheinase [OS=Homo sapiens]	0.007	3.146	4	1	1	1	1	513	57	5.55	170.91	1	0		300		Not Found	High	Not Found
High	Master Protein	P01034	Cystatin-C [OS=Homo sapiens]	0.007	3.144	8	1	1	1	1	146	15.8	8.75	227.1	1	0	159.6	140.4		Peak Found	High	Not Found
High	Master Protein	P48740-2	Isoform 2 of Mannan-binding lectin serine protease 1 [OS=Homo sapiens]	0.007	3.101	2	1	2	1	1	728	81.8	5.12	251.28	1	0	159.1	140.9		High	Medium	Not Found
High	Master Protein	P62805	histone H4 [OS=Homo sapiens]	0.01	2.97	17	2	5	2	1	103	11.4	11.36	600.34	2	0	0.5	0.4	299	High	High	High
High	Master Protein	P03951	Coagulation factor XI [OS=Homo sapiens]	0.01	2.894	3	1	2	1	1	625	70.1	8.1	305.44	1	0	116.8	183.2		High	High	Not Found
High	Master Protein	P20851	C4b-binding protein beta chain [OS=Homo sapiens]	0.01	2.865	4	1	2	1	1	252	28.3	5.14	435.83	1	0	174.4	125.6		High	High	Not Found
High	Master Protein	P68363	Tubulin alpha-1B chain [OS=Homo sapiens]	0.01	2.844	2	1	2	1	1	451	50.1	5.06	376.84	1	0	0.8	0.6	298.6	High	High	Peak Found
High	Master Protein	Q15582	Transforming growth factor-beta-induced protein ig-h3 [OS=Homo sapiens]	0.01	2.782	4	2	2	2	1	683	74.6	7.71	221.89	2	0				Medium	High	Not Found
High	Master Protein	P01614	Immunoglobulin kappa variable 2D-40 [OS=Homo sapiens]	0.01	2.661	17	1	1	1	1	121	13.3	4.61	189.78	1	0	147.8	152.2		High	Peak Found	Not Found
High	Master Protein	A0A0A0MRZ8	immunoglobulin kappa variable 3D-11 [OS=Homo sapiens]	0.009	2.643	8	1	1	1	1	115	12.6	5.29	203.51	1	0	160.4	139.6		Peak Found	High	Not Found
High	Master Protein	P08637	Low affinity immunoglobulin gamma Fc region receptor III-A [OS=Homo sapiens]	0.009	2.559	4	1	2	1	1	254	29.1	8.07	351.13	1	0	139.4	160.6		High	High	Not Found
High	Master Protein	Q16610-4	Isoform 4 of Extracellular matrix protein 1 [OS=Homo sapiens]	0.009	2.422	2	1	2	1	1	567	63.5	6.89	290.59	1	0	131.3	168.7		High	High	Not Found
High	Master Protein	P54108-3	Isoform 3 of Cysteine-rich secretory protein 3 [OS=Homo sapiens]	0.009	2.397	5	1	2	1	1	268	30.1	7.61	189.91	1	0	136.5	163.5		Medium	High	Not Found
High	Master Protein	P14151-2	Isoform 2 of L-selectin [OS=Homo sapiens]	0.009	2.374	2	1	2	1	1	385	43.6	7.15	388.12	1	0	188.9	111.1		High	High	Not Found
High	Master Protein	O00391	Sulfhydryl oxidase 1 [OS=Homo sapiens]	0.009	2.352	3	1	2	1	1	747	82.5	8.92	252.19	1	0	158.4	141.6		High	High	Not Found
High	Master Protein	O43866	CD5 antigen-like [OS=Homo sapiens]	0.009	2.29	4	2	4	2	1	347	38.1	5.47	634.34	2	0	165.3	134.7		High	High	Not Found
High	Master Protein	Q92954-1	Proteoglycan 4 [OS=Homo sapiens]	0.009	2.28	1	1	1	1	1	1404	151	9.5	129.29	1	0	160	140		Peak Found	High	Not Found
High	Master Protein	P02675	Fibrinogen beta chain [OS=Homo sapiens]	0.009	2.215	4	1	1	1	1	491	55.9	8.27	135.41	1	0		300		Not Found	High	Not Found
High	Master Protein	P62736	Actin, aortic smooth muscle [OS=Homo sapiens]	0.009	2.045	4	1	2	1	1	377	42	5.39	215.4	1	0				High	High	Not Found
High	Master Protein	P28065	Proteasome subunit beta type-9 [OS=Homo sapiens]	0.009	2.003	6	1	2	1	1	219	23.3	5.03	367.13	1	0	142.4	157.6		High	High	Not Found
High	Master Protein	Q9UNN8	Endothelial protein C receptor [OS=Homo sapiens]	0.009	2.001	4	1	2	1	1	238	26.7	7.18	281.65	1	0	159.9	140.1		Medium	High	Not Found
Medium	Master Protein	P02741-1	C-reactive protein [OS=Homo sapiens]	0.011	1.943	8	1	2	1	1	224	25	5.63	301.27	1	0	162.7	137.3		High	High	Not Found
Medium	Master Protein	P55058	phospholipid transfer protein [OS=Homo sapiens]	0.02	1.893	2	1	1	1	1	493	54.7	7.01	135.93	1	0	172.2	127.8		Peak Found	High	Not Found
Medium	Master Protein	Q8NG11-1	Tetraspanin-14 [OS=Homo sapiens]	0.031	1.875	3	1	4	1	1	270	30.7	6.84	625.79	1	0	11.4	8	280.6	High	High	Peak Found
Medium	Master Protein	Q03001-3	Isoform 3 of Dystonin [OS=Homo sapiens]	0.031	1.866	0	1	1	1	1	2649	306.6	6.32	195.88	1	0		300		Not Found	High	Not Found
Medium	Master Protein	Q86Y79	Probable peptidyl-tRNA hydrolase [OS=Homo sapiens]	0.045	1.83	5	1	2	1	1	214	22.9	10.56	157.58	1	0	155.6	144.4		High	Peak Found	Not Found
Medium	Master Protein	P01594	Immunoglobulin kappa variable 1-33 [OS=Homo sapiens]	0.047	1.816	14	1	2	1	1	117	12.8	4.78	154.35	1	0	300			Medium	High	Not Found
Medium	Master Protein	P09172	Dopamine beta-hydroxylase [OS=Homo sapiens]	0.047	1.78	2	1	1	1	1	617	69	6.42	146.51	1	0	177.1	122.9		High	Peak Found	Not Found
Medium	Master Protein	P11226	Mannose-binding protein C [OS=Homo sapiens]	0.047	1.727	4	1	1	1	1	248	26.1	5.49	167.35	1	0	150.4	149.6		High	Peak Found	Not Found
Low	Master Protein	P48167	Glycine receptor subunit beta [OS=Homo sapiens]	0.054	1.71	1	1	1	1	1	497	56.1	8.85	132.9	1	0	168.8	131.2		Peak Found	High	Not Found
Low	Master Protein	P55290-4	Isoform 4 of Cadherin-13 [OS=Homo sapiens]	0.054	1.606	2	1	2	1	1	760	83.3	5.12	215.79	1	0	155.6	144.4		High	High	Not Found
Low	Master Protein	P40938	replication factor C subunit 3 [OS=Homo sapiens]	0.075	1.522	4	1	3	1	1	356	40.5	8.34	282.2	1	0	156.7	143.3		Medium	High	Not Found
Low	Master Protein	O95445-1	apolipoprotein M [OS=Homo sapiens]	0.072	1.477	3	1	2	1	1	188	21.2	6.01	290.81	1	0	173.9	126.1		Medium	High	Not Found
Low	Master Protein	Q96FL9-3	Isoform 3 of Polypeptide N-acetylgalactosaminyltransferase 14 [OS=Homo sapiens]	0.074	1.429	3	1	4	1	1	557	64.2	8.05	373.67	1	0				High	High	Not Found
Low	Master Protein	Q9H0K6	Pseudouridylate synthase 7 homolog-like protein [OS=Homo sapiens]	0.073	1.425	1	1	1	1	1	701	80.6	7.56	147.91	1	0	152.2	147.8		High	Peak Found	Not Found
Low	Master Protein	Q96PZ0	pseudouridylate synthase 7 homolog [OS=Homo sapiens]	0.073	1.425	2	1	1	1	1	661	75	6.37	94.88	1	0	165.4	134.6		Peak Found	High	Not Found
Low	Master Protein	Q5QNW6-2	Isoform 2 of Histone H2B type 2-F [OS=Homo sapiens]	0.073	1.422	7	1	1	1	1	134	14.8	10.35	86.44	1	0	0.5	0.4	299.1	Peak Found	Peak Found	High
Low	Master Protein	Q9H3R1	Bifunctional heparan sulfate N-deacetylase/N-sulfotransferase 4 [OS=Homo sapiens]	0.071	1.42	3	1	1	1	1	872	100.7	7.55	99.24	1	0		300		Not Found	High	Not Found
Low	Master Protein	Q6NUM9-1	all-trans-retinol 13,14-reductase [OS=Homo sapiens]	0.095	1.377	2	1	2	1	1	610	66.8	8.28	349.61	1	0	105.6	194.4		Peak Found	High	Not Found
Low	Master Protein	Q9UBR1	Beta-ureidopropionase [OS=Homo sapiens]	0.095	1.375	5	1	4	1	1	384	43.1	6.54	190.08	1	0	143.5	156.5		Medium	High	Not Found
Low	Master Protein	Q13103	Secreted phosphoprotein 24 [OS=Homo sapiens]	0.094	1.364	8	1	1	1	1	211	24.3	8.32	106.92	1	0		300		Not Found	High	Not Found
Low	Master Protein	Q9Y2I7-1	1-phosphatidylinositol 3-phosphate 5-kinase [OS=Homo sapiens]	0.094	1.362	1	1	2	1	1	2098	237	6.7	245.25	1	0	136.1	163.9		High	High	Not Found
Low	Master Protein	P04075-2	Isoform 2 of Fructose-bisphosphate aldolase A [OS=Homo sapiens]	0.127	1.312	3	1	1	1	1	418	45.2	8.25	71.5	1	0	168	132		Peak Found	High	Not Found
Low	Master Protein	Q9H765	Ankyrin repeat and SOCS box protein 8 [OS=Homo sapiens]	0.129	1.284	9	1	1	1	1	288	31.6	5.83	21.81	1	0	173.7	126.3		High	Peak Found	Not Found
Low	Master Protein	Q9NR82-6	Isoform 6 of Potassium voltage-gated channel subfamily KQT member 5 [OS=Homo sapiens]	0.128	1.243	1	1	1	1	1	951	104.5	9.58	76.78	1	0	133	167		High	Peak Found	Not Found
Low	Master Protein	A0A075B6S5	immunoglobulin kappa variable 1-27 [OS=Homo sapiens]	0.147	1.158	14	1	1	1	1	117	12.7	8.29	109.95	1	0	175.4	124.6		Peak Found	High	Not Found
Low	Master Protein	P12955	xaa-Pro dipeptidase [OS=Homo sapiens]	0.184	1.057	2	1	1	1	1	493	54.5	6	65.91	1	0	168.3	131.7		High	Peak Found	Not Found
Low	Master Protein	Q02818	Nucleobindin-1 [OS=Homo sapiens]	0.214	0.98	2	1	2	1	1	461	53.8	5.25	210.51	1	0	154.7	145.3		Medium	High	Not Found
Low	Master Protein	P31513	Dimethylaniline monooxygenase [N-oxide-forming] 3 [OS=Homo sapiens]	0.232	0.954	3	1	1	1	1	532	60	7.78	86.42	1	0	155.3	144.7		High	Peak Found	Not Found
Low	Master Protein	Q8NBI6	Xyloside xylosyltransferase 1 [OS=Homo sapiens]	0.231	0.952	4	1	2	1	1	393	43.8	8.13	161.83	1	0				High	Medium	Not Found
Low	Master Protein	Q5TZA2	Rootletin [OS=Homo sapiens]	0.224	0.942	0	1	2	1	1	2017	228.4	5.5	312.86	1	0	142	158		Medium	High	Not Found
Low	Master Protein	A0A075B6I9	Immunoglobulin lambda variable 7-46 [OS=Homo sapiens]	0.223	0.936	8	1	1	1	1	117	12.5	7.2	101.95	1	0	180.5	119.5		Peak Found	High	Not Found
Low	Master Protein	Q9BTM1-2	Isoform 2 of Histone H2A.J [OS=Homo sapiens]	0.224	0.93	5	1	1	1	1	151	16.1	10.23	130.06	1	0	167.3	132.7		Peak Found	High	Not Found
Low	Master Protein	P01619	Immunoglobulin kappa variable 3-20 [OS=Homo sapiens]	0.216	0.908	8	1	1	1	1	116	12.5	4.96	119.64	1	0	174	126		High	Peak Found	Not Found
Low	Master Protein	Q8NCM8-2	Isoform 2 of Cytoplasmic dynein 2 heavy chain 1 [OS=Homo sapiens]	0.215	0.904	0	1	1	1	1	4314	493.1	6.57	138.5	1	0	163	137		Peak Found	High	Not Found
Low	Master Protein	P02679	Fibrinogen gamma chain [OS=Homo sapiens]	0.22	0.885	5	1	1	1	1	453	51.5	5.62	66.32	1	0				High	Not Found	Not Found
Low	Master Protein	O14815-1	calpain-9 [OS=Homo sapiens]	0.22	0.867	2	1	1	1	1	690	79	5.55	97.93	1	0	158.2	141.8		High	Peak Found	Not Found
Low	Master Protein	Q8NCC3	Group XV phospholipase A2 [OS=Homo sapiens]	0.219	0.865	8	1	1	1	1	412	46.6	6.73	12.76	1	0				High	Not Found	Not Found
Low	Master Protein	P07996	thrombospondin-1 [OS=Homo sapiens]	0.229	0.846	1	1	2	1	1	1170	129.3	4.94	188.96	1	0	155.3	144.7		High	Medium	Not Found
Low	Master Protein	Q09666-1	Neuroblast differentiation-associated protein AHNAK [OS=Homo sapiens]	0.228	0.83	0	1	1	1	1	5890	628.7	6.15	14.85	1	0	15.3	15	269.8	Peak Found	Peak Found	High
Low	Master Protein	Q9NTJ3-1	Structural maintenance of chromosomes protein 4 [OS=Homo sapiens]	0.238	0.824	1	1	2	1	1	1288	147.1	6.79	164.86	1	0	105.1	194.9		Medium	High	Not Found
Low	Master Protein	Q13129	Zinc finger protein Rlf [OS=Homo sapiens]	0.237	0.824	1	1	1	1	1	1914	217.8	6.77	65.01	1	0				High	Not Found	Not Found
Low	Master Protein	P15924-1	Desmoplakin [OS=Homo sapiens]	0.235	0.817	1	1	1	1	1	2871	331.6	6.81	69.31	1	0	147.9	152.1		Peak Found	High	Not Found
Low	Master Protein	O95398	Rap guanine nucleotide exchange factor 3 [OS=Homo sapiens]	0.238	0.801	4	1	1	1	1	923	103.7	7.56	14.55	1	0				Not Found	High	Not Found
Low	Master Protein	Q8N371-3	Isoform 3 of Lysine-specific demethylase 8 [OS=Homo sapiens]	0.255	0.785	4	1	1	1	1	454	50.8	5.71	34.93	1	0				Not Found	Medium	Not Found
Low	Master Protein	P35637-1	RNA-binding protein FUS [OS=Homo sapiens]	0.271	0.764	3	1	2	1	1	526	53.4	9.36	17.93	1	0	163.3	136.7		Medium	Medium	Not Found
Low	Master Protein	Q8IYG6	Leucine-rich repeat-containing protein 56 [OS=Homo sapiens]	0.281	0.749	2	1	1	1	1	542	58.7	7.9	45.01	1	0				Medium	Not Found	Not Found
Low	Master Protein	Q9ULL4-2	Isoform 2 of Plexin-B3 [OS=Homo sapiens]	0.282	0.741	2	1	1	1	1	1932	209.2	6.49	15.96	1	0				Medium	Not Found	Not Found
Low	Master Protein	Q9NVT9	armadillo repeat-containing protein 1 [OS=Homo sapiens]	0.281	0.739	10	1	1	1	1	282	31.3	5.74	37.2	1	0	134.3	165.7		Peak Found	Medium	Not Found
Low	Master Protein	Q14353-2	Isoform 2 of Guanidinoacetate N-methyltransferase [OS=Homo sapiens]	0.286	0.732	6	1	1	1	1	269	29.4	5.87	70.92	1	0	144.2	155.8		Peak Found	Medium	Not Found
Low	Master Protein	Q9HBM1	Kinetochore protein Spc25 [OS=Homo sapiens]	0.287	0.725	3	1	1	1	1	224	26.1	8	127.68	1	0	199.1	100.9		Peak Found	Medium	Not Found
Low	Master Protein	Q5EBL4-1	RILP-like protein 1 [OS=Homo sapiens]	0.316	0.719	1	1	2	1	1	403	47.1	5.21	185.79	1	0	164.8	135.2		Peak Found	Medium	Not Found
Low	Master Protein	P24863-1	Cyclin-C [OS=Homo sapiens]	0.314	0.718	8	1	1	1	1	283	33.2	7.33	83.67	1	0	100.5	199.5		Medium	Peak Found	Not Found
Low	Master Protein	Q9Y4F3-1	Meiosis regulator and mRNA stability factor 1 [OS=Homo sapiens]	0.318	0.705	1	1	1	1	1	1742	192.7	7.87	52.01	1	0	144.1	155.9		Medium	Peak Found	Not Found
Low	Master Protein	Q9H1A4	anaphase-promoting complex subunit 1 [OS=Homo sapiens]	0.333	0.694	1	1	2	1	1	1944	216.4	6.3	150.16	1	0				Medium	Not Found	Not Found
Low	Master Protein	Q8IUC4	Rhophilin-2 [OS=Homo sapiens]	0.337	0.674	1	1	1	1	1	686	76.9	6.8	148.48	1	0	164	136		Peak Found	Medium	Not Found
Low	Master Protein	Q86SQ0-1	Pleckstrin homology-like domain family B member 2 [OS=Homo sapiens]	0.335	0.671	1	1	4	1	1	1253	142.1	7.43	467.5	1	0	69.7	61.3	169	Medium	Medium	Peak Found
Low	Master Protein	P52849-1	Bifunctional heparan sulfate N-deacetylase/N-sulfotransferase 2 [OS=Homo sapiens]	0.333	0.671	2	1	1	1	1	883	100.8	8.63	18.76	1	0				Medium	Not Found	Not Found
Low	Master Protein	P11801	Serine/threonine-protein kinase H1 [OS=Homo sapiens]	0.338	0.666	10	1	1	1	1	424	48	9.8	71.55	1	0				Not Found	Medium	Not Found
Low	Master Protein	Q8IXR9-1	Uncharacterized protein C12orf56 [OS=Homo sapiens]	0.343	0.657	2	1	2	1	1	622	71	9.25	363.48	1	0	152.3	147.7		Medium	Medium	Not Found
Low	Master Protein	P04049-2	Isoform 2 of RAF proto-oncogene serine/threonine-protein kinase [OS=Homo sapiens]	0.341	0.638	5	1	1	1	1	668	75.3	9.39	22.03	1	0				Medium	Not Found	Not Found
Low	Master Protein	Q9BUP3-2	Isoform 2 of Oxidoreductase HTATIP2 [OS=Homo sapiens]	0.341	0.637	11	1	1	1	1	133	14.9	7.64	58.99	1	0				Medium	Not Found	Not Found
Low	Master Protein	P47897	glutamine--tRNA ligase [OS=Homo sapiens]	0.34	0.636	6	1	1	1	1	775	87.7	7.15	15.84	1	0		300		Not Found	Medium	Not Found
Low	Master Protein	Q8NDY6	class E basic helix-loop-helix protein 23 [OS=Homo sapiens]	0.339	0.635	17	1	1	1	1	225	23.7	9.22	33.32	1	0				Medium	Not Found	Not Found
Low	Master Protein	P82094-2	Isoform 2 of TATA element modulatory factor [OS=Homo sapiens]	0.367	0.628	1	1	2	1	1	1096	123.1	4.92	209.72	1	0	160.4	139.6		Medium	Medium	Not Found
Low	Master Protein	Q6ZP82-2	Isoform 2 of Coiled-coil domain-containing protein 141 [OS=Homo sapiens]	0.377	0.622	2	1	1	1	1	1530	175	5.87	22.68	1	0	101.1	198.9		Peak Found	Medium	Not Found
Low	Master Protein	Q6P5Z2	Serine/threonine-protein kinase N3 [OS=Homo sapiens]	0.376	0.618	2	1	1	1	1	889	99.4	8.46	55.48	1	0				Medium	Not Found	Not Found
Low	Master Protein	Q8NHU6	tudor domain-containing protein 7 [OS=Homo sapiens]	0.376	0.617	1	1	1	1	1	1098	123.5	7.21	115.55	1	0		300		Not Found	Medium	Not Found
Low	Master Protein	Q9Y520-7	Isoform 7 of Protein PRRC2C [OS=Homo sapiens]	0.375	0.609	1	1	1	1	1	2898	316.9	9.13	62.38	1	0	123.5	176.5		Peak Found	Medium	Not Found
Low	Master Protein	Q68CP9-1	AT-rich interactive domain-containing protein 2 [OS=Homo sapiens]	0.391	0.601	1	1	1	1	1	1835	197.3	7.42	15.36	1	0				Not Found	Medium	Not Found
Low	Master Protein	A2A2Z9	Ankyrin repeat domain-containing protein 18B [OS=Homo sapiens]	0.391	0.599	1	1	1	1	1	1011	118.2	8.15	83.57	1	0				Medium	Not Found	Not Found
Low	Master Protein	Q01130	serine/arginine-rich splicing factor 2 [OS=Homo sapiens]	0.39	0.596	10	1	1	1	1	221	25.5	11.85	17.73	1	0				Medium	Not Found	Not Found
Low	Master Protein	Q9Y4C1	Lysine-specific demethylase 3A [OS=Homo sapiens]	0.391	0.583	1	1	1	1	1	1321	147.2	8.07	111.61	1	0				Medium	Not Found	Not Found
Low	Master Protein	Q3MIT2	Putative tRNA pseudouridine synthase Pus10 [OS=Homo sapiens]	0.39	0.583	4	1	1	1	1	529	60.2	6.54	15.68	1	0				Medium	Not Found	Not Found
Low	Master Protein	Q9H714	Protein RUBCNL-like [OS=Homo sapiens]	0.412	0.564	3	1	1	1	1	662	73.4	6.04	80.33	1	0	155	145		Peak Found	Medium	Not Found
Low	Master Protein	B6A8C7-2	Isoform 2 of T-cell-interacting, activating receptor on myeloid cells protein 1 [OS=Homo sapiens]	0.429	0.56	14	1	1	1	1	279	30.7	9.48	15.83	1	0				Medium	Not Found	Not Found
Low	Master Protein	Q9BVM2	protein DPCD [OS=Homo sapiens]	0.428	0.558	13	1	1	1	1	203	23.2	9.03	104.11	1	0	142.1	157.9		Peak Found	Medium	Not Found
Low	Master Protein	Q9BXN1	Asporin [OS=Homo sapiens]	0.435	0.555	11	1	1	1	1	380	43.4	7.08	10.97	1	0				Medium	Not Found	Not Found
Low	Master Protein	Q9UJ78-4	Zinc finger MYM-type protein 5 [OS=Homo sapiens]	0.439	0.551	3	1	1	1	1	669	74.8	8.16	14.29	1	0	41	259		Peak Found	Medium	Not Found
Low	Master Protein	Q96RR1-1	Twinkle protein, mitochondrial [OS=Homo sapiens]	0.436	0.549	6	1	1	1	1	684	77.1	8.98	73.43	1	0				Medium	Not Found	Not Found
Low	Master Protein	P98174	FYVE, RhoGEF and PH domain-containing protein 1 [OS=Homo sapiens]	0.436	0.544	2	1	1	1	1	961	106.5	6.58	145.69	1	0	30.2	41.8	228	Medium	Peak Found	Peak Found
Low	Master Protein	Q68DE3	Basic helix-loop-helix domain-containing protein USF3 [OS=Homo sapiens]	0.436	0.542	1	1	1	1	1	2245	241.5	7.61	31.45	1	0				Not Found	Medium	Not Found
