# Supplementary material for: Dataset of Rat and Human Serum Proteomes Derived from Differential Depletion Strategies prior to Mass Spectrometry
Source: Data Brief. 2020 May 6;30:105657. doi: 10.1016/j.dib.2020.105657 (PMC7221165; doi:10.1016/j.dib.2020.105657)
Supplement: Supplementary file 1 [file mmc1.zip › Supplementary Table 2C.xlsx]

## Sheet: Human-PureProteome-Sequest HT
Protein FDR Confidence: Combined	Accession	Description	Exp. q-value: Combined	Sum PEP Score	Coverage [%]	# Peptides	# PSMs	# Unique Peptides	# Protein Groups	# AAs	MW [kDa]	calc. pI	Score Sequest HT: Sequest HT	# Peptides (by Search Engine): Sequest HT	# Razor Peptides	Abundances (Grouped): 1	Abundances (Grouped): 2	Abundances (Grouped): 3	Found in Sample: [S1] F1: Sample, 1	Found in Sample: [S2] F2: Sample, 2	Found in Sample: [S3] F3: Sample, 3
High	P01023	alpha-2-macroglobulin [OS=Homo sapiens]	0	986.459	75	126	1130	114	1	1474	163.2	6.46	3028.9	126	14	97.6	102.4	100	High	High	High
High	P01024	Complement C3 [OS=Homo sapiens]	0	922.955	85	153	940	153	1	1663	187	6.4	2492.48	153	0	102.2	99.9	97.9	High	High	High
High	P02787	Serotransferrin [OS=Homo sapiens]	0	872.852	89	96	1448	96	1	698	77	7.12	4220.47	96	0	99.7	100	100.3	High	High	High
High	P02768-1	Serum albumin [OS=Homo sapiens]	0	537.87	89	80	503	80	1	609	69.3	6.28	1429.77	80	0	102.8	100.9	96.3	High	High	High
High	P0C0L5	Complement C4-B [OS=Homo sapiens]	0	492.308	63	92	364	6	1	1744	192.6	7.27	936.56	92	86	96.4	103.9	99.7	High	High	High
High	P0C0L4-1	Complement C4-A [OS=Homo sapiens]	0	473.492	62	89	359	3	1	1744	192.7	7.08	916.23	89	0	110.8	120.5	68.8	High	High	High
High	P01009-1	alpha-1-antitrypsin [OS=Homo sapiens]	0	407.608	72	50	715	50	1	418	46.7	5.59	1709.12	50	0	99.4	104	96.6	High	High	High
High	P04114	apolipoprotein B-100 [OS=Homo sapiens]	0	355.194	29	100	244	100	1	4563	515.3	7.05	472.03	100	0	97.6	100.6	101.8	High	High	High
High	P00450	Ceruloplasmin [OS=Homo sapiens]	0	351.341	66	64	292	64	1	1065	122.1	5.72	880.77	64	0	99	101.3	99.7	High	High	High
High	P02647	Apolipoprotein A-I [OS=Homo sapiens]	0	351.161	85	49	499	49	1	267	30.8	5.76	1211.21	49	0	99.6	99.8	100.5	High	High	High
High	P00738	Haptoglobin [OS=Homo sapiens]	0	329.292	73	40	530	24	1	406	45.2	6.58	1417.39	40	16	102.8	99.7	97.5	High	High	High
High	P0DOX5	immunoglobulin gamma-1 heavy chain [OS=Homo sapiens]	0	326.567	54	33	58	18	1	449	49.3	8.72	3033.55	33	16	97.1	95	107.9	High	High	High
High	P02774-3	Isoform 3 of Vitamin D-binding protein [OS=Homo sapiens]	0	313.13	87	46	296	46	1	493	55.1	5.74	899.01	46	0	102.2	98.6	99.2	High	High	High
High	P01859	Immunoglobulin heavy constant gamma 2 [OS=Homo sapiens]	0	262.74	74	30	82	18	1	326	35.9	7.59	2471.37	30	1	105.7	98.1	96.2	High	High	High
High	P00751-1	Complement factor B [OS=Homo sapiens]	0	258.943	59	47	217	47	1	764	85.5	7.06	604.87	47	0	99.9	101.1	99	High	High	High
High	Q14624-1	Inter-alpha-trypsin inhibitor heavy chain H4 [OS=Homo sapiens]	0	238.376	49	49	182	49	1	930	103.3	6.98	505.72	49	0	104.8	98.9	96.3	High	High	High
High	P01011-1	Alpha-1-antichymotrypsin [OS=Homo sapiens]	0	227.538	56	32	203	32	1	423	47.6	5.52	635.9	32	0	96	101	103	High	High	High
High	P01871	immunoglobulin heavy constant mu [OS=Homo sapiens]	0	225.635	72	36	231	8	1	453	49.4	6.77	671.11	36	28	98.9	100.9	100.2	High	High	High
High	P02790	Hemopexin [OS=Homo sapiens]	0	221.624	66	35	373	35	1	462	51.6	7.02	758.9	35	0	100.2	99.7	100.1	High	High	High
High	P00747	Plasminogen [OS=Homo sapiens]	0	218.442	65	48	182	48	1	810	90.5	7.24	397.51	48	0	97.5	103.1	99.4	High	High	High
High	P01860	Immunoglobulin heavy constant gamma 3 [OS=Homo sapiens]	0	209.422	63	30	63	14	1	377	41.3	7.9	1193.3	30	6	104.2	99.7	96.1	High	High	High
High	P01876	immunoglobulin heavy constant alpha 1 [OS=Homo sapiens]	0	181.179	70	23	340	16	1	353	37.6	6.51	947.59	23	7	101.8	99.5	98.7	High	High	High
High	P08603-1	complement factor H [OS=Homo sapiens]	0	180.523	53	45	156	42	1	1231	139	6.61	304.83	45	3	99.2	102.8	97.9	High	High	High
High	P00739-1	Haptoglobin-related protein [OS=Homo sapiens]	0	179.973	81	27	210	11	1	348	39	7.09	519.18	27	0	100.9	100.2	98.9	High	High	High
High	P04217	Alpha-1B-glycoprotein [OS=Homo sapiens]	0	171.795	58	33	163	33	1	495	54.2	5.86	483.5	33	0	101.9	100.7	97.4	High	High	High
High	P06727	Apolipoprotein A-IV [OS=Homo sapiens]	0	171.762	67	39	149	39	1	396	45.4	5.38	318.86	39	0	97	101.9	101.1	High	High	High
High	P01861	Immunoglobulin heavy constant gamma 4 [OS=Homo sapiens]	0	171.155	76	21	128	13	1	327	35.9	7.36	1032.67	21	0	96.5	105.8	97.7	High	High	High
High	P19823	Inter-alpha-trypsin inhibitor heavy chain H2 [OS=Homo sapiens]	0	169.997	41	30	143	30	1	946	106.4	6.86	353.66	30	0	98	102.8	99.2	High	High	High
High	P0DOX6	immunoglobulin mu heavy chain [OS=Homo sapiens]	0	166.464	43	30	184	1	1	576	63.4	7.87	508.25	30	1	105.5	97.8	96.6	Medium	Not Found	High
High	P01834	immunoglobulin kappa constant [OS=Homo sapiens]	0	158.944	93	16	461	5	1	107	11.8	6.52	2008.04	16	0	97	97.9	105.1	High	High	High
High	P01008	Antithrombin-III [OS=Homo sapiens]	0	158.337	58	29	145	29	1	464	52.6	6.71	386.61	29	0	100.9	100.4	98.7	High	High	High
High	P02765	Alpha-2-HS-glycoprotein [OS=Homo sapiens]	0	151.39	42	19	159	19	1	367	39.3	5.72	520.72	19	0	103.1	99.4	97.5	High	High	High
High	P0DOX7	immunoglobulin kappa light chain [OS=Homo sapiens]	0	147.998	63	16	112	4	1	214	23.4	7.17	1567.31	16	12	100	101.6	98.4	High	High	High
High	P02766	Transthyretin [OS=Homo sapiens]	0	145.81	76	14	185	14	1	147	15.9	5.76	643.67	14	0	96.4	101	102.6	High	High	High
High	P01042-2	Isoform LMW of Kininogen-1 [OS=Homo sapiens]	0	139.584	64	26	138	26	1	427	47.9	6.65	325.58	26	0	101.4	100.1	98.5	High	High	High
High	P0DOY3	immunoglobulin lambda constant 3 [OS=Homo sapiens]	0	133.073	96	15	196	9	1	106	11.3	7.24	683.49	15	1	98.3	103.9	97.8	High	High	High
High	P25311	Zinc-alpha-2-glycoprotein [OS=Homo sapiens]	0	115.237	56	18	84	18	1	298	34.2	6.05	194.57	18	0	105.6	101.6	92.8	High	High	High
High	P05155-3	Isoform 3 of Plasma protease C1 inhibitor [OS=Homo sapiens]	0	114.394	43	22	105	22	1	505	55.7	6.4	237.5	22	0	106.3	101.2	92.5	High	High	High
High	P0DOX8	Immunoglobulin lambda-1 light chain [OS=Homo sapiens]	0	113.898	57	16	155	10	1	216	22.8	6.76	445.25	16	6	100.6	100.6	98.8	High	High	High
High	P0DOX2	Immunoglobulin alpha-2 heavy chain [OS=Homo sapiens]	0	113.078	57	21	205	4	1	455	48.9	6.81	495.97	21	10	100.5	99.2	100.3	High	High	High
High	P19827-1	Inter-alpha-trypsin inhibitor heavy chain H1 [OS=Homo sapiens]	0	111.993	35	21	73	21	1	911	101.3	6.79	198.11	21	0	97.3	100.6	102.1	High	High	High
High	P01877	Immunoglobulin heavy constant alpha 2 [OS=Homo sapiens]	0	100.809	61	17	179	1	1	340	36.6	6.27	451.11	17	0	90.7	106.4	102.9	High	High	High
High	P00734	Prothrombin [OS=Homo sapiens]	0	98.536	40	20	70	20	1	622	70	5.9	158.18	20	0	101.7	99.3	99	High	High	High
High	P43652	Afamin [OS=Homo sapiens]	0	87.206	44	25	76	25	1	599	69	5.9	126.67	25	0	102.3	104.7	93	High	High	High
High	P02763	Alpha-1-acid glycoprotein 1 [OS=Homo sapiens]	0	82.931	51	13	120	10	1	201	23.5	5.02	279.72	13	3	100.8	95.6	103.6	High	High	High
High	P20742	Pregnancy zone protein [OS=Homo sapiens]	0	77.688	9	14	114	2	1	1482	163.8	6.38	210.6	14	0				Not Found	High	High
High	Q96PD5-2	Isoform 2 of N-acetylmuramoyl-L-alanine amidase [OS=Homo sapiens]	0	76.485	39	16	57	16	1	634	68	7.68	125.75	16	0	93.8	103	103.1	High	High	High
High	P36955	Pigment epithelium-derived factor [OS=Homo sapiens]	0	72.256	50	16	51	16	1	418	46.3	6.38	117.39	16	0	102.1	101.6	96.3	High	High	High
High	P02652	Apolipoprotein A-II [OS=Homo sapiens]	0	70.071	74	13	101	13	1	100	11.2	6.62	248.29	13	0	103.7	98.4	97.9	High	High	High
High	P01019	Angiotensinogen [OS=Homo sapiens]	0	68.755	38	13	39	13	1	485	53.1	6.32	144.82	13	0	107	101.2	91.8	High	High	High
High	P04264	Keratin, type II cytoskeletal 1 [OS=Homo sapiens]	0	66.547	30	16	56	15	1	644	66	8.12	129.72	16	1	102	99.9	98.1	High	High	High
High	P02753	Retinol-binding protein 4 [OS=Homo sapiens]	0	65.919	76	13	54	13	1	201	23	6.07	133.25	13	0	98.2	101.4	100.4	High	High	High
High	P19652	Alpha-1-acid glycoprotein 2 [OS=Homo sapiens]	0	63.401	53	12	65	9	1	201	23.6	5.11	139.4	12	0	96.2	101.3	102.5	High	High	High
High	P27169	Serum paraoxonase/arylesterase 1 [OS=Homo sapiens]	0	62.148	52	13	48	13	1	355	39.7	5.22	91.7	13	0	92.7	104	103.3	High	High	High
High	P10909-2	Isoform 2 of Clusterin [OS=Homo sapiens]	0	60.683	31	16	77	16	1	501	57.8	6.68	116.64	16	0	103.5	97	99.6	High	High	High
High	P00736	Complement C1r subcomponent [OS=Homo sapiens]	0	60.496	33	17	44	17	1	705	80.1	6.21	78.89	17	0	105.1	95.9	99	High	High	High
High	P02760	Protein AMBP [OS=Homo sapiens]	0	56.851	39	16	48	16	1	352	39	6.25	91.69	16	0	102.5	102.9	94.5	High	High	High
High	P05090	apolipoprotein D [OS=Homo sapiens]	0	56.819	42	12	62	12	1	189	21.3	5.15	142.78	12	0	99.8	98.7	101.5	High	High	High
High	P02750	Leucine-rich alpha-2-glycoprotein [OS=Homo sapiens]	0	55.436	43	13	45	13	1	347	38.2	6.95	97.23	13	0	103.4	97.4	99.2	High	High	High
High	P01031	Complement C5 [OS=Homo sapiens]	0	53.022	12	15	37	15	1	1676	188.2	6.52	63.9	15	0	101.3	103.7	95	High	High	High
High	P05543	thyroxine-binding globulin [OS=Homo sapiens]	0	52.832	44	15	46	15	1	415	46.3	6.3	70.72	15	0	108.2	96	95.9	High	High	High
High	P68871	Hemoglobin subunit beta [OS=Homo sapiens]	0	49.237	89	9	41	7	1	147	16	7.28	119.65	9	2	105.6	98.3	96.1	High	High	High
High	P13645	Keratin, type I cytoskeletal 10 [OS=Homo sapiens]	0	49.015	27	13	35	10	1	584	58.8	5.21	60.04	13	3	101.2	102.3	96.5	High	High	High
High	P69905	Hemoglobin subunit alpha [OS=Homo sapiens]	0	48.88	84	10	43	10	1	142	15.2	8.68	93.13	10	0	94.1	98.9	107	High	High	High
High	P02649	Apolipoprotein E [OS=Homo sapiens]	0	47.747	58	15	41	15	1	317	36.1	5.73	61.8	15	0	100.2	103.6	96.1	High	High	High
High	Q06033-1	Inter-alpha-trypsin inhibitor heavy chain H3 [OS=Homo sapiens]	0	46.379	15	11	37	11	1	890	99.8	5.74	54.69	11	0	107	102.5	90.5	High	High	High
High	P05156	Complement factor I [OS=Homo sapiens]	0	41.688	24	13	38	13	1	583	65.7	7.5	55	13	0	103.1	100.6	96.3	High	High	High
High	P03952	Plasma kallikrein [OS=Homo sapiens]	0	41.178	27	12	28	12	1	638	71.3	8.22	45.07	12	0	102	105.1	92.9	High	High	High
High	O43866	CD5 antigen-like [OS=Homo sapiens]	0	39.7	48	11	36	11	1	347	38.1	5.47	53.01	11	0	105.3	98.3	96.4	High	High	High
High	P02749	Beta-2-glycoprotein 1 [OS=Homo sapiens]	0	38.913	54	11	25	11	1	345	38.3	7.97	57.65	11	0	109.7	100.6	89.7	High	High	High
High	P06681-1	complement C2 [OS=Homo sapiens]	0	37.967	18	11	28	11	1	752	83.2	7.42	52.39	11	0	91.7	109.2	99.1	High	High	High
High	P04004	Vitronectin [OS=Homo sapiens]	0	35.926	22	10	35	10	1	478	54.3	5.8	77.07	10	0	100.9	103.3	95.8	High	High	High
High	P01591	Immunoglobulin J chain [OS=Homo sapiens]	0	35.855	54	9	31	9	1	159	18.1	5.24	53.33	9	0	99.5	100.5	99.9	High	High	High
High	P22792	Carboxypeptidase n subunit 2 [OS=Homo sapiens]	0	35.468	31	10	24	10	1	545	60.5	5.99	49.6	10	0	99.5	101.6	98.9	High	High	High
High	P02656	Apolipoprotein C-III [OS=Homo sapiens]	0	35.456	39	4	22	4	1	99	10.8	5.41	72.71	4	0	96.9	107.6	95.4	High	High	High
High	P51884	Lumican [OS=Homo sapiens]	0	35.277	31	10	31	10	1	338	38.4	6.61	47.29	10	0	96.4	95.7	107.9	High	High	High
High	P35858-2	Isoform 2 of Insulin-like growth factor-binding protein complex acid labile subunit [OS=Homo sapiens]	0	35.276	26	11	25	11	1	643	70.2	6.93	53.36	11	0	107.3	99.6	93.1	High	High	High
High	P35908	Keratin, type II cytoskeletal 2 epidermal [OS=Homo sapiens]	0	35.064	18	11	33	7	1	639	65.4	8	34.98	11	3	101.1	98.1	100.8	High	High	High
High	P10643	Complement component C7 [OS=Homo sapiens]	0	34.363	21	11	27	11	1	843	93.5	6.48	39.48	11	0	98.4	105.1	96.5	High	High	High
High	P35542	Serum amyloid A-4 protein [OS=Homo sapiens]	0	33.473	73	6	33	6	1	130	14.7	9.07	76.72	6	0	95.7	100.6	103.7	High	High	High
High	P08697-1	Alpha-2-antiplasmin [OS=Homo sapiens]	0	32.601	24	8	24	8	1	491	54.5	6.29	64.98	8	0	107	100.3	92.8	High	High	High
High	P02675	Fibrinogen beta chain [OS=Homo sapiens]	0	32.34	37	10	26	10	1	491	55.9	8.27	50.29	10	0	98.2	105	96.7	High	High	High
High	P0DOX3	immunoglobulin delta heavy chain [OS=Homo sapiens]	0	31.997	23	8	32	8	1	512	56.2	8.02	51.9	8	0	104.5	97.6	97.9	High	High	High
High	A0M8Q6	immunoglobulin lambda constant 7 [OS=Homo sapiens]	0	31.935	53	4	69	1	1	106	11.2	8.29	195.23	4	0	108	86.9	105.1	Peak Found	High	High
High	P09871	Complement C1s subcomponent [OS=Homo sapiens]	0	31.812	27	11	29	11	1	688	76.6	4.96	43.52	11	0	91.4	99.1	109.5	High	High	High
High	P02743	Serum amyloid P-component [OS=Homo sapiens]	0	31.27	35	7	31	7	1	223	25.4	6.54	70.34	7	0	100.2	102.6	97.2	High	High	High
High	O75882-1	Attractin [OS=Homo sapiens]	0	30.669	9	9	21	9	1	1429	158.4	7.31	40.71	9	0	93.4	103.7	102.9	High	High	High
High	O75636-1	Ficolin-3 [OS=Homo sapiens]	0	30.441	31	6	15	6	1	299	32.9	6.67	39.55	6	0	108	95.4	96.6	High	High	High
High	P0DJI8	Serum amyloid A-1 protein [OS=Homo sapiens]	0	29.437	58	5	24	5	1	122	13.5	6.79	49.51	5	0	95.3	96.3	108.5	High	High	High
High	P01764	Immunoglobulin heavy variable 3-23 [OS=Homo sapiens]	0	28.631	43	6	20	1	1	117	12.6	8.28	53.41	6	2	116.6	94.5	88.9	High	High	High
High	P02671-1	Fibrinogen alpha chain [OS=Homo sapiens]	0	28.544	22	11	16	11	1	866	94.9	6.01	13.11	11	0	99.6	98.4	102.1	High	High	High
High	P05546	Heparin cofactor 2 [OS=Homo sapiens]	0	28.393	19	9	19	9	1	499	57	6.9	26.88	9	0	99.9	99.6	100.4	High	High	High
High	P07357	Complement component C8 alpha chain [OS=Homo sapiens]	0	27.319	25	8	15	8	1	584	65.1	6.47	27.25	8	0	82.6	108.7	108.7	High	High	High
High	P08185	corticosteroid-binding globulin [OS=Homo sapiens]	0	26.615	24	6	18	6	1	405	45.1	6.04	46.59	6	0	104.4	104.5	91.1	High	High	High
High	P15169	Carboxypeptidase N catalytic chain [OS=Homo sapiens]	0	26.394	21	8	24	8	1	458	52.3	7.34	42.07	8	0	99.2	100.3	100.5	High	High	High
High	A0A0B4J1X5	immunoglobulin heavy variable 3-74 [OS=Homo sapiens]	0	26.352	60	7	25	4	1	117	12.8	8.66	52.73	7	0	105	99	96	High	High	High
High	P0DP02	Immunoglobulin heavy variable 3-30-3 [OS=Homo sapiens]	0	26.107	43	7	24	2	1	117	13	8.94	61.01	7	4	104.9	102.2	92.9	High	High	High
High	P02655	Apolipoprotein C-II [OS=Homo sapiens]	0	25.568	50	5	20	5	1	101	11.3	4.72	61.57	5	0	101.3	104.1	94.6	High	High	High
High	P01768	Immunoglobulin heavy variable 3-30 [OS=Homo sapiens]	0	25.457	43	6	18	1	1	117	12.9	8.92	46.14	6	0	96.7	98.8	104.5	High	High	High
High	P13671	Complement component c6 [OS=Homo sapiens]	0	24.352	12	8	13	8	1	934	104.7	6.76	30.3	8	0	102	99.9	98.1	High	High	High
High	P01824	immunoglobulin heavy variable 4-39 [OS=Homo sapiens]	0	23.898	26	4	20	4	1	125	13.9	9.26	48.06	4	0	102.6	99	98.4	High	High	High
High	O95445-1	apolipoprotein M [OS=Homo sapiens]	0	22.899	23	7	27	7	1	188	21.2	6.01	23.84	7	0	106.7	93.8	99.5	High	High	High
High	P06396	Gelsolin [OS=Homo sapiens]	0	22.647	18	8	22	8	1	782	85.6	6.28	18.91	8	0	100.4	100.7	98.9	High	High	High
High	P07358	Complement component C8 beta chain [OS=Homo sapiens]	0	22.152	17	7	13	7	1	591	67	8.13	26.42	7	0	100.7	106	93.2	High	High	High
High	P01762	Immunoglobulin heavy variable 3-11 [OS=Homo sapiens]	0	21.286	35	4	19	1	1	117	12.9	8.6	52.03	4	0				High	High	High
High	P35527	Keratin, type I cytoskeletal 9 [OS=Homo sapiens]	0	21.218	19	8	18	8	1	623	62	5.24	10.19	8	0	97.5	104.4	98.1	High	High	High
High	A0A0B4J1Y9	immunoglobulin heavy variable 3-72 [OS=Homo sapiens]	0	21.189	35	4	21	2	1	119	13.2	7.85	42.65	4	2	96.1	100.8	103.1	High	High	High
High	P01619	Immunoglobulin kappa variable 3-20 [OS=Homo sapiens]	0	20.937	47	4	20	2	1	116	12.5	4.96	49.76	4	2	100.7	100.5	98.8	High	High	High
High	P01763	Immunoglobulin heavy variable 3-48 [OS=Homo sapiens]	0	20.788	35	4	18	1	1	117	12.8	5.36	46.79	4	0	108	97.1	94.9	Peak Found	High	High
High	P01780	Immunoglobulin heavy variable 3-7 [OS=Homo sapiens]	0	20.113	26	5	25	2	1	117	12.9	6.57	42.97	5	3	107.1	97.7	95.3	High	High	High
High	A0A0B4J1V1	Immunoglobulin heavy variable 3-21 [OS=Homo sapiens]	0	19.868	35	4	19	1	1	117	12.8	8.28	46.46	4	0	107.9	94.4	97.7	High	High	High
High	P01615	Immunoglobulin kappa variable 2D-28 [OS=Homo sapiens]	0	19.338	48	4	17	1	1	120	12.9	5.94	37.95	4	0		300		Not Found	High	Not Found
High	P02748	complement component C9 [OS=Homo sapiens]	0	18.865	15	6	10	6	1	559	63.1	5.59	17.18	6	0	100.9	101.3	97.7	High	High	High
High	A0A0C4DH31	Immunoglobulin heavy variable 1-18 [OS=Homo sapiens]	0	18.844	39	3	13	3	1	117	12.8	8.84	29.48	3	0	106.6	99	94.3	High	High	High
High	P01614	Immunoglobulin kappa variable 2D-40 [OS=Homo sapiens]	0	18.322	31	4	18	1	1	121	13.3	4.61	36.37	4	3	103.3	97.3	99.4	Peak Found	High	High
High	P04433	Immunoglobulin kappa variable 3-11 [OS=Homo sapiens]	0	18.003	58	4	21	4	1	115	12.6	4.96	54.75	4	0	101.3	100.5	98.2	High	High	High
High	A0A0C4DH68	immunoglobulin kappa variable 2-24 [OS=Homo sapiens]	0	17.83	42	4	11	4	1	120	13.1	8.53	26.68	4	0	105.3	98.8	95.9	High	High	High
High	A0A0B4J1V0	Immunoglobulin heavy variable 3-15 [OS=Homo sapiens]	0	17.546	39	4	18	2	1	119	12.9	8.62	31.17	4	0	84.5	117.1	98.5	High	Peak Found	High
High	P01599	Immunoglobulin kappa variable 1-17 [OS=Homo sapiens]	0	17.308	32	4	17	4	1	117	12.8	8.68	37.96	4	0	109.8	97.7	92.5	High	High	High
High	A0A0C4DH43	immunoglobulin heavy variable 2-70D [OS=Homo sapiens]	0	16.817	54	5	15	4	1	119	13.3	8.29	11.72	5	0	115.7	103.7	80.6	High	High	High
High	P22352	Glutathione peroxidase 3 [OS=Homo sapiens]	0	16.552	17	5	12	5	1	226	25.5	8.13	14.71	5	0	105.6	95.4	99	High	High	High
High	P06310	Immunoglobulin kappa variable 2-30 [OS=Homo sapiens]	0	15.871	42	4	17	3	1	120	13.2	8.51	28.96	4	0	109.4	96	94.6	High	High	High
High	P23083	Immunoglobulin heavy variable 1-2 [OS=Homo sapiens]	0	15.403	35	3	7	3	1	117	13.1	9.13	19.48	3	0	103.7	90.1	106.2	High	High	High
High	A0A0C4DH73	Immunoglobulin kappa variable 1-12 [OS=Homo sapiens]	0	15.138	32	2	17	1	1	117	12.6	8.31	41.9	2	1	98.7	100.1	101.2	High	High	High
High	P06312	immunoglobulin kappa variable 4-1 [OS=Homo sapiens]	0	14.885	30	4	25	4	1	121	13.4	5.25	45.28	4	0	90.7	91.7	117.6	High	High	High
High	P02042	Hemoglobin subunit delta [OS=Homo sapiens]	0	14.733	50	4	12	2	1	147	16	8.05	26.57	4	0				High	Not Found	High
High	P04432	Immunoglobulin kappa variable 1D-39 [OS=Homo sapiens]	0	14.307	32	2	15	1	1	117	12.7	8.66	41.43	2	0	114	96.3	89.8	High	High	High
High	P07360	Complement component C8 gamma chain [OS=Homo sapiens]	0	14.116	33	5	12	5	1	202	22.3	8.31	10.81	5	0	105	98.1	96.9	High	High	High
High	A0A0J9YXX1	immunoglobulin heavy variable 5-10-1 [OS=Homo sapiens]	0	13.948	31	4	9	2	1	117	12.8	8.28	10.32	4	2	97	103.6	99.4	High	High	Peak Found
High	P01782	Immunoglobulin heavy variable 3-9 [OS=Homo sapiens]	0	13.759	25	2	14	1	1	118	12.9	7.08	42.39	2	0	104.3	99.9	95.8	High	High	High
High	A0A0C4DH25	immunoglobulin kappa variable 3D-20 [OS=Homo sapiens]	0	13.7	28	3	12	1	1	116	12.5	4.59	30.95	3	0	100.3	95.4	104.4	High	High	High
High	P80108	Phosphatidylinositol-glycan-specific phospholipase D [OS=Homo sapiens]	0	13.626	7	4	8	4	1	840	92.3	6.37	18.6	4	0	97.3	106.4	96.3	High	High	High
High	A0A0C4DH69	immunoglobulin kappa variable 1-9 [OS=Homo sapiens]	0	13.554	32	2	12	1	1	117	12.7	8.29	35.64	2	1	100.3	101	98.7	High	High	High
High	P01709	Immunoglobulin lambda variable 2-8 [OS=Homo sapiens]	0	13.186	18	3	19	2	1	118	12.4	5.91	19.17	3	0	93.6	103.8	102.6	High	High	High
High	P01602	Immunoglobulin kappa variable 1-5 [OS=Homo sapiens]	0	13.131	27	2	14	1	1	117	12.8	8.28	37.5	2	0	106.5	101.2	92.3	High	High	High
High	A0A0B4J1X8	Immunoglobulin heavy variable 3-43 [OS=Homo sapiens]	0	12.922	35	3	13	2	1	118	13.1	5.41	26.8	3	0	102.3	97.9	99.8	High	High	High
High	P02654	Apolipoprotein C-I [OS=Homo sapiens]	0	12.779	16	3	12	3	1	83	9.3	8.47	32.24	3	0	103.7	96.8	99.5	High	High	High
High	P80748	Immunoglobulin lambda variable 3-21 [OS=Homo sapiens]	0	12.525	39	2	7	2	1	117	12.4	5.29	15.74	2	0	99.4	102.8	97.8	High	High	High
High	A0A0C4DH38	immunoglobulin heavy variable 5-51 [OS=Homo sapiens]	0	12.468	34	3	8	1	1	117	12.7	8.27	10.04	3	0			300	High	Not Found	High
High	A0A075B6S5	immunoglobulin kappa variable 1-27 [OS=Homo sapiens]	0	12.421	38	2	10	1	1	117	12.7	8.29	29.28	2	0			300	Not Found	Not Found	High
High	P13647	keratin, type II cytoskeletal 5 [OS=Homo sapiens]	0	12.338	11	5	11	2	1	590	62.3	7.74	7.86	5	0	94.5	92.4	113.2	Medium	High	High
High	A0A0C4DH32	immunoglobulin heavy variable 3-20 [OS=Homo sapiens]	0	12.33	26	2	11	1	1	117	12.7	7.87	29.16	2	0	152.1		147.9	High	High	High
High	P08779	Keratin, type I cytoskeletal 16 [OS=Homo sapiens]	0	12.326	7	4	11	1	1	473	51.2	5.05	10.48	4	0				High	Not Found	Not Found
High	Q03591	Complement factor H-related protein 1 [OS=Homo sapiens]	0	11.741	13	4	15	1	1	330	37.6	7.39	13.87	4	0	97.7	105.6	96.7	Medium	Medium	Medium
High	P01700	Immunoglobulin lambda variable 1-47 [OS=Homo sapiens]	0	11.242	29	3	14	1	1	117	12.3	5.91	14.49	3	2	100.5	100.6	98.9	High	High	High
High	Q96KN2	Beta-Ala-His dipeptidase [OS=Homo sapiens]	0	11.028	13	4	8	4	1	507	56.7	5.3	10.8	4	0	98.8	109	92.2	High	High	High
High	P02679	Fibrinogen gamma chain [OS=Homo sapiens]	0	10.946	17	5	7	5	1	453	51.5	5.62	9.22	5	0	125.7	67.1	107.2	High	High	High
High	P01766	Immunoglobulin heavy variable 3-13 [OS=Homo sapiens]	0	10.543	19	2	15	1	1	116	12.5	7.08	28.08	2	0	96	99.8	104.2	High	High	High
High	P01701	immunoglobulin lambda variable 1-51 [OS=Homo sapiens]	0	10.425	18	3	13	3	1	117	12.2	7.03	12.48	3	0	102.1	100.3	97.6	High	High	High
High	P01624	Immunoglobulin kappa variable 3-15 [OS=Homo sapiens]	0	10.03	26	2	13	1	1	115	12.5	5.19	24.97	2	0	100.7	104.1	95.2	High	High	High
High	A0A087WSY6	Immunoglobulin kappa variable 3D-15 [OS=Homo sapiens]	0	9.977	26	2	10	1	1	115	12.5	5.19	17.67	2	1	100.5	94.6	104.9	High	High	High
High	P36980-1	Complement factor H-related protein 2 [OS=Homo sapiens]	0	9.761	12	3	8	3	1	270	30.6	6.38	14.77	3	0	106.8	92.6	100.6	High	High	High
High	P01594	Immunoglobulin kappa variable 1-33 [OS=Homo sapiens]	0	9.691	14	1	4	1	1	117	12.8	4.78	11.39	1	0	101.5	104	94.5	High	High	High
High	A0A0A0MS15	immunoglobulin heavy variable 3-49 [OS=Homo sapiens]	0	9.628	21	3	7	3	1	119	13	8.62	13.23	3	0	83.9	102.7	113.4	High	High	High
High	A0A075B6K4	immunoglobulin lambda variable 3-10 [OS=Homo sapiens]	0	9.418	35	3	9	3	1	115	12.4	4.83	12.46	3	0	103.6	97.9	98.5	High	High	High
High	A0A0B4J2H0	immunoglobulin heavy variable 1-69D [OS=Homo sapiens]	0	9.142	22	2	7	1	1	117	12.7	8.47	17.43	2	1	103.2	97.2	99.6	High	High	High
High	P01699	Immunoglobulin lambda variable 1-44 [OS=Homo sapiens]	0	9.124	43	3	14	1	1	117	12.2	5.17	5.46	3	0	67	105.4	127.5	Medium	High	Medium
High	P07225	Vitamin K-dependent protein S [OS=Homo sapiens]	0	8.557	6	3	7	3	1	676	75.1	5.67	9.8	3	0	71.2	113.5	115.3	High	High	High
High	P05160	Coagulation factor XIII B chain [OS=Homo sapiens]	0	8.484	8	4	4	4	1	661	75.5	6.39	3.09	4	0	33.2	37.9	228.9	High	Peak Found	High
High	A0A075B6S2	immunoglobulin kappa variable 2D-29 [OS=Homo sapiens]	0	7.875	17	2	7	1	1	120	13.1	7.12	17.79	2	0	95.9	107.9	96.2	High	High	High
High	P01706	Immunoglobulin lambda variable 2-11 [OS=Homo sapiens]	0	7.736	50	3	8	2	1	119	12.6	7.24	9.22	3	0	82.9	106	111.2	High	High	High
High	P01817	immunoglobulin heavy variable 2-5 [OS=Homo sapiens]	0	7.395	18	2	5	2	1	119	13.2	8.29	8.83	2	0	146.4	105.1	48.6	High	High	High
High	A0A0C4DH34	immunoglobulin heavy variable 4-28 [OS=Homo sapiens]	0	7.314	26	3	4	3	1	117	13.1	9.29	3.72	3	0	101.9	97	101.1	High	High	High
High	O14791-2	Isoform 2 of Apolipoprotein L1 [OS=Homo sapiens]	0	7.192	8	3	7	3	1	414	45.9	6.29	0	3	0	100.3	97.8	101.9	High	High	High
High	P0DP01	Immunoglobulin heavy variable 1-8 [OS=Homo sapiens]	0	7.113	22	2	5	1	1	117	13	9.17	12.23	2	0	95.4	103	101.6	Peak Found	High	Peak Found
High	P16070	CD44 antigen [OS=Homo sapiens]	0	6.961	3	2	4	2	1	742	81.5	5.33	9.23	2	0	96.4	93.3	110.3	High	High	High
High	P01703	Immunoglobulin lambda variable 1-40 [OS=Homo sapiens]	0	6.56	43	2	7	2	1	118	12.3	5.74	7.73	2	0	103.1	97.2	99.8	High	High	High
High	P26927	Hepatocyte growth factor-like protein [OS=Homo sapiens]	0	6.494	3	2	4	2	1	711	80.3	7.68	7.97	2	0	108.8	89.8	101.3	High	High	High
High	P00740	Coagulation factor IX [OS=Homo sapiens]	0	6.328	8	3	4	3	1	461	51.7	5.47	0	3	0	99.3	103.3	97.4	High	High	High
High	A0A075B6I0	immunoglobulin lambda variable 8-61 [OS=Homo sapiens]	0	6.246	13	2	6	2	1	122	12.8	4.55	7.07	2	0	96.2	102.3	101.5	High	High	High
High	P00742	Coagulation factor X [OS=Homo sapiens]	0	6.171	4	2	4	2	1	488	54.7	5.94	3.64	2	0	118.1	93.6	88.3	High	Peak Found	High
High	Q04756	Hepatocyte growtH factor activator [OS=Homo sapiens]	0	6.041	5	2	3	2	1	655	70.6	7.24	5.1	2	0	123.1	75.6	101.2	Peak Found	High	High
High	A0A075B6I9	Immunoglobulin lambda variable 7-46 [OS=Homo sapiens]	0	5.819	21	2	7	2	1	117	12.5	7.2	3.54	2	0	121.5	86.8	91.7	High	High	High
High	P01705	Immunoglobulin lambda variable 2-23 [OS=Homo sapiens]	0	5.282	14	1	5	1	1	113	11.9	5.91	5.16	1	0	97.1	100.9	102	High	High	High
High	P54108-3	Isoform 3 of Cysteine-rich secretory protein 3 [OS=Homo sapiens]	0	5.03	8	2	5	2	1	268	30.1	7.61	2.06	2	0	106.4	96.8	96.9	High	High	High
High	P27918	Properdin [OS=Homo sapiens]	0	5.023	7	2	4	2	1	469	51.2	7.9	0	2	0	117.8	97.3	84.9	High	High	High
High	A0A0B4J2D9	immunoglobulin kappa variable 1D-13 [OS=Homo sapiens]	0	4.87	32	2	4	2	1	117	12.6	7.84	6.25	2	0	98.8	102.6	98.7	High	High	High
High	P29622	Kallistatin [OS=Homo sapiens]	0	4.605	4	2	4	2	1	427	48.5	7.75	3.33	2	0	84.1	99.3	116.6	High	High	High
High	Q9NZP8	Complement C1r subcomponent-like protein [OS=Homo sapiens]	0	4.414	3	1	2	1	1	487	53.5	7.2	2.64	1	0	134.5	86.7	78.8	Peak Found	High	High
High	A0A0C4DH33	immunoglobulin heavy variable 1-24 [OS=Homo sapiens]	0	4.335	13	1	1	1	1	117	12.8	5.16	2.74	1	0	120.5	86.1	93.4	Peak Found	Peak Found	High
High	P00748	Coagulation factor XII [OS=Homo sapiens]	0	4.241	3	1	3	1	1	615	67.7	7.74	9.22	1	0	90.2	102.3	107.4	High	High	High
High	A0A075B6J9	immunoglobulin lambda variable 2-18 [OS=Homo sapiens]	0	4.032	29	2	2	2	1	118	12.4	4.82	2.7	2	0	102.8	101.7	95.4	Peak Found	High	High
High	Q16610-4	Isoform 4 of Extracellular matrix protein 1 [OS=Homo sapiens]	0	3.974	5	2	4	2	1	567	63.5	6.89	2.11	2	0	111.4	97.9	90.7	High	High	High
High	P08571	Monocyte differentiation antigen CD14 [OS=Homo sapiens]	0	3.861	4	1	3	1	1	375	40.1	6.23	7.1	1	0			300	High	High	High
High	A0A0A0MS14	Immunoglobulin heavy variable 1-45 [OS=Homo sapiens]	0	3.739	17	2	4	2	1	117	13.5	9.1	0	2	0	104.2	97.1	98.7	High	High	High
High	P01704	Immunoglobulin lambda variable 2-14 [OS=Homo sapiens]	0	3.728	18	2	5	2	1	120	12.6	6.49	2.01	2	0	103.4	98.3	98.3	High	High	High
High	Q08380	Galectin-3-binding protein [OS=Homo sapiens]	0	3.61	3	1	3	1	1	585	65.3	5.27	2.55	1	0	85.1	117.2	97.7	High	High	High
High	P04430	Immunoglobulin kappa variable 1-16 [OS=Homo sapiens]	0	3.542	18	1	3	1	1	117	12.6	8.16	10.15	1	0	82.3	103.4	114.3	High	High	High
High	A0A0A0MT36	Immunoglobulin kappa variable 6D-21 [OS=Homo sapiens]	0	3.509	11	1	2	1	1	114	12.3	7.28	4.35	1	0	114.2	91.6	94.2	High	Peak Found	High
High	A0A0B4J1U7	immunoglobulin heavy variable 6-1 [OS=Homo sapiens]	0	3.42	10	2	13	2	1	121	13.5	9.2	5.11	2	0	101.8	96.2	102	High	High	High
High	P62937	peptidyl-prolyl cis-trans isomerase A [OS=Homo sapiens]	0.003	3.157	5	1	2	1	1	165	18	7.81	1.65	1	0	140.9	85	74	High	Peak Found	High
High	P01601	Immunoglobulin kappa variable 1D-16 [OS=Homo sapiens]	0.003	3.071	14	1	2	1	1	117	12.7	7.74	4.37	1	0	115.8	92.9	91.3	High	Peak Found	High
High	P01714	Immunoglobulin lambda variable 3-19 [OS=Homo sapiens]	0.003	3.024	8	1	3	1	1	112	12	4.96	1.71	1	0	117.9	88.7	93.4	High	High	High
High	P05452	Tetranectin [OS=Homo sapiens]	0.003	3.019	6	1	2	1	1	202	22.5	5.67	0	1	0	107.5	96.6	95.8	High	High	Peak Found
High	P06276	cholinesterase [OS=Homo sapiens]	0.003	3.006	1	1	2	1	1	602	68.4	7.42	1.7	1	0		137.1	162.9	Not Found	Medium	High
High	A0A075B6H9	immunoglobulin lambda variable 4-69 [OS=Homo sapiens]	0.003	2.881	22	1	2	1	1	119	12.8	6.51	2.93	1	0	110	120.1	69.9	Medium	High	Peak Found
High	P01833	Polymeric immunoglobulin receptor [OS=Homo sapiens]	0.003	2.802	1	1	2	1	1	764	83.2	5.74	0	1	0	96.1	99.2	104.6	High	Peak Found	High
High	P04003	C4b-binding protein alpha chain [OS=Homo sapiens]	0.006	2.627	5	2	3	2	1	597	67	7.3	0	2	0	100.3	99.5	100.2	High	High	Peak Found
High	Q96IY4	Carboxypeptidase B2 [OS=Homo sapiens]	0.006	2.581	4	1	2	1	1	423	48.4	7.71	0	1	0	98.8	103.3	98	Peak Found	High	High
Medium	Q4JDL3-1	Tyrosine-protein phosphatase non-receptor type 20 [OS=Homo sapiens]	0.035	2.498	7	1	3	1	1	420	48.4	5.77	12.5	1	0	108.1	87.1	104.8	High	High	High
Medium	P55058	phospholipid transfer protein [OS=Homo sapiens]	0.035	2.418	2	1	1	1	1	493	54.7	7.01	2.06	1	0				Not Found	Not Found	High
Medium	Q13268-2	Isoform 2 of Dehydrogenase/reductase SDR family member 2, mitochondrial [OS=Homo sapiens]	0.035	2.341	2	1	1	1	1	300	31.5	9.95	0	1	0	110.1	103.1	86.7	Peak Found	High	Peak Found
Medium	Q0VG06	Fanconi anemia core complex-associated protein 100 [OS=Homo sapiens]	0.045	2.23	1	1	3	1	1	881	93.4	5.29	6.76	1	0	110.9	105.4	83.8	High	High	High
Medium	A0A0B4J1V2	Immunoglobulin heavy variable 2-26 [OS=Homo sapiens]	0.045	2.177	6	1	2	1	1	119	13.2	8.29	0	1	0	86	112.2	101.8	Peak Found	High	High
Medium	A0A075B6K0	immunoglobulin lambda variable 3-16 [OS=Homo sapiens]	0.048	2.164	9	1	4	1	1	115	12.5	4.65	1.69	1	0	105.4	104.9	89.7	High	High	High
Low	Q9H0K6	Pseudouridylate synthase 7 homolog-like protein [OS=Homo sapiens]	0.061	2.126	1	1	2	1	1	701	80.6	7.56	0	1	0	92.9	102.1	105	High	High	Peak Found
Low	P59665	Neutrophil defensin 1 [OS=Homo sapiens]	0.066	2.095	10	1	2	1	1	94	10.2	6.99	0	1	0	95.8	99.5	104.7	Peak Found	Medium	High
Low	P55290-4	Isoform 4 of Cadherin-13 [OS=Homo sapiens]	0.065	2.082	2	1	1	1	1	760	83.3	5.12	0	1	0	100.8	104.3	94.9	Peak Found	Peak Found	High
Low	Q14353-2	Isoform 2 of Guanidinoacetate N-methyltransferase [OS=Homo sapiens]	0.065	2.082	6	1	1	1	1	269	29.4	5.87	0	1	0	115.5	106.3	78.2	Peak Found	Peak Found	High
Low	Q5T5S1	Coiled-coil domain-containing protein 183 [OS=Homo sapiens]	0.064	2.058	2	1	3	1	1	534	62.6	8.79	2.42	1	0	116.4	94.7	88.9	High	Medium	High
Low	P04180	phosphatidylcholine-sterol acyltransferase [OS=Homo sapiens]	0.064	2.05	6	1	1	1	1	440	49.5	6.11	2.18	1	0				Not Found	High	Not Found
Low	P01718	immunoglobulin lambda variable 3-27 [OS=Homo sapiens]	0.064	2.032	9	1	3	1	1	113	12.2	5.01	0	1	0	107.7	96.5	95.8	High	High	High
Low	O00461	Golgi integral membrane protein 4 [OS=Homo sapiens]	0.064	1.998	1	1	1	1	1	696	81.8	4.77	0	1	0	114.9	89.7	95.4	High	Peak Found	Peak Found
Low	P32189-3	glycerol kinase [OS=Homo sapiens]	0.104	1.848	1	1	5	1	1	559	61.2	6.54	6.52	1	0	93.9	97	109.1	High	High	High
Low	P48740-2	Isoform 2 of Mannan-binding lectin serine protease 1 [OS=Homo sapiens]	0.119	1.82	2	1	2	1	1	728	81.8	5.12	0	1	0	149.3	150.7		High	High	Not Found
Low	Q86XI8	Uncharacterized protein ZSWIM9 [OS=Homo sapiens]	0.119	1.814	2	1	2	1	1	627	70	8.57	3.53	1	0	108.3	100.5	91.2	High	Peak Found	High
Low	Q8IWE2	Protein Noxp20 [OS=Homo sapiens]	0.121	1.792	1	1	1	1	1	563	60.7	4.68	0	1	0				High	Not Found	Not Found
Low	P62805	histone H4 [OS=Homo sapiens]	0.12	1.768	8	1	2	1	1	103	11.4	11.36	0	1	0	117.9	79.1	103.1	High	Peak Found	High
Low	Q15582	Transforming growth factor-beta-induced protein ig-h3 [OS=Homo sapiens]	0.125	1.731	3	1	2	1	1	683	74.6	7.71	0	1	0	118.1	84.7	97.2	Peak Found	High	High
Low	P12259	Coagulation factor V [OS=Homo sapiens]	0.134	1.703	0	1	1	1	1	2224	251.5	6.05	0	1	0	107.5	82.3	110.2	High	Peak Found	Peak Found
Low	Q13425-1	Beta-2-syntrophin [OS=Homo sapiens]	0.134	1.678	4	1	3	1	1	540	57.9	8.82	2.08	1	0	107.8	92.6	99.6	High	High	High
Low	Q8WUA4-1	General transcription factor 3C polypeptide 2 [OS=Homo sapiens]	0.133	1.674	2	1	1	1	1	911	100.6	7.31	2.16	1	0	133.6	79.4	87	Peak Found	High	Peak Found
Low	A4FU69	EF-hand calcium-binding domain-containing protein 5 [OS=Homo sapiens]	0.143	1.658	1	1	3	1	1	1503	173.3	5.82	0	1	0				Medium	High	High
Low	Q99490	Arf-GAP with GTPase, ANK repeat and PH domain-containing protein 2 [OS=Homo sapiens]	0.141	1.657	3	1	5	1	1	1192	124.6	9.89	17.39	1	0	98.9	106.7	94.4	High	High	High
Low	Q5T2D3	OTU domain-containing protein 3 [OS=Homo sapiens]	0.144	1.579	7	1	1	1	1	398	45.1	8.29	3.2	1	0	75.8	111.1	113.1	Peak Found	High	Peak Found
Low	A0A0J9YX35	immunoglobulin heavy variable 3-64D [OS=Homo sapiens]	0.153	1.524	9	1	1	1	1	117	12.8	7.85	1.77	1	0				High	Not Found	Not Found
Low	Q8NG11-1	Tetraspanin-14 [OS=Homo sapiens]	0.159	1.501	3	1	5	1	1	270	30.7	6.84	0	1	0	99	102.1	98.9	High	High	High
Low	P08637	Low affinity immunoglobulin gamma Fc region receptor III-A [OS=Homo sapiens]	0.159	1.489	4	1	1	1	1	254	29.1	8.07	0	1	0	93.2	107.2	99.5	Peak Found	High	Peak Found
Low	Q9Y6R7	IgGFc-binding protein [OS=Homo sapiens]	0.161	1.458	0	1	2	1	1	5405	571.6	5.34	0	1	0	115.5	99.9	84.5	High	Peak Found	High
Low	Q1XH10	SKI/DACH domain-containing protein 1 [OS=Homo sapiens]	0.176	1.427	2	1	1	1	1	827	90.4	7.69	0	1	0	88.8	120.2	91	Peak Found	High	Peak Found
Low	O14815-1	calpain-9 [OS=Homo sapiens]	0.192	1.372	2	1	5	1	1	690	79	5.55	9.65	1	0	96.9	100.2	103	High	Medium	High
Low	Q86SQ6-1	Isoform 1 of Adhesion G protein-coupled receptor A1 [OS=Homo sapiens]	0.191	1.358	2	1	1	1	1	1279	137.1	8.85	2.16	1	0				Not Found	Not Found	High
Low	Q9H2D6	TRIO and F-actin-binding protein [OS=Homo sapiens]	0.211	1.312	0	1	1	1	1	2365	261.2	8.48	0	1	0	94	98	108	Peak Found	Peak Found	High
Low	Q02224	Centromere-associated protein E [OS=Homo sapiens]	0.21	1.311	1	1	1	1	1	2701	316.2	5.64	0	1	0				High	Not Found	Not Found
Low	P61626	lysozyme c [OS=Homo sapiens]	0.209	1.297	4	1	2	1	1	148	16.5	9.16	0	1	0	96.4	105.3	98.3	Medium	Peak Found	High
Low	P31751	RAC-beta serine/threonine-protein kinase [OS=Homo sapiens]	0.253	1.26	3	1	5	1	1	481	55.7	6.37	16.23	1	0	105.5	99.9	94.6	Medium	Medium	High
Low	Q6T310	Ras-like protein family member 11A [OS=Homo sapiens]	0.252	1.254	3	1	3	1	1	242	27	8.94	5.33	1	0	99.8	90.9	109.2	High	Peak Found	Medium
Low	Q96S06	Lipase maturation factor 1 [OS=Homo sapiens]	0.251	1.251	5	1	1	1	1	567	64.8	9.31	0	1	0	99.9	99.9	100.2	High	Peak Found	Peak Found
Low	Q14134-1	Tripartite motif-containing protein 29 [OS=Homo sapiens]	0.251	1.248	4	1	1	1	1	588	65.8	7.15	0	1	0				Not Found	High	Not Found
Low	P02786	Transferrin receptor protein 1 [OS=Homo sapiens]	0.249	1.248	2	1	1	1	1	760	84.8	6.61	0	1	0	112	89	99	High	Peak Found	Peak Found
Low	Q9NQW8	Cyclic nucleotide-gated cation channel beta-3 [OS=Homo sapiens]	0.255	1.223	3	1	1	1	1	809	92.1	7.93	0	1	0	116.5	87.5	96	High	Peak Found	Peak Found
Low	A6NCW0	Ubiquitin carboxyl-terminal hydrolase 17-like protein 3 [OS=Homo sapiens]	0.254	1.22	1	1	1	1	1	530	59.5	7.74	0	1	0	90.7	106.5	102.8	High	Peak Found	Peak Found
Low	Q5MNZ9	WD repeat domain phosphoinositide-interacting protein 1 [OS=Homo sapiens]	0.252	1.205	9	1	1	1	1	446	48.6	6.6	3.36	1	0	130.8	43.1	126	High	Peak Found	Peak Found
Low	Q5THJ4	Vacuolar protein sorting-associated protein 13D [OS=Homo sapiens]	0.262	1.173	0	1	1	1	1	4388	491.6	6.58	0	1	0				Not Found	Not Found	High
Low	O75369-8	Isoform 8 of Filamin-B [OS=Homo sapiens]	0.259	1.158	1	1	1	1	1	2633	281.5	5.71	2.96	1	0	83.8	103.4	112.7	Peak Found	Peak Found	High
Low	Q09161	Nuclear cap-binding protein subunit 1 [OS=Homo sapiens]	0.256	1.157	2	1	1	1	1	790	91.8	6.43	0	1	0	88.2	129.9	81.9	Peak Found	High	Peak Found
Low	Q15345-2	Leucine-rich repeat-containing protein 41 [OS=Homo sapiens]	0.255	1.155	2	1	4	1	1	812	88.6	8.38	2.04	1	0	126.5	120.4	53.2	High	High	Peak Found
Low	A6NM62	Leucine-rich repeat-containing protein 53 [OS=Homo sapiens]	0.258	1.103	3	1	1	1	1	1247	140.7	7.91	0	1	0				Not Found	Not Found	High
Low	O60312	Probable phospholipid-transporting ATPase VA [OS=Homo sapiens]	0.264	1.098	1	1	2	1	1	1499	167.6	8.37	0	1	0	100.2	105.6	94.2	High	Medium	Peak Found
Low	P17936-2	Isoform 2 of Insulin-like growth factor-binding protein 3 [OS=Homo sapiens]	0.267	1.084	3	1	1	1	1	297	32.2	8.62	0	1	0	168.1		131.9	Peak Found	Not Found	High
Low	Q60I27-1	ALS2 C-terminal-like protein [OS=Homo sapiens]	0.272	1.071	1	1	1	1	1	953	107.7	6.15	0	1	0	92.5	94.7	112.8	Peak Found	Peak Found	High
Low	P14151-2	Isoform 2 of L-selectin [OS=Homo sapiens]	0.275	1.055	2	1	2	1	1	385	43.6	7.15	0	1	0	83.6	111.1	105.3	Peak Found	High	High
Low	O15091	Mitochondrial ribonuclease P protein 3 [OS=Homo sapiens]	0.278	1.045	2	1	2	1	1	583	67.3	8.78	0	1	0	113.3	98.2	88.6	Peak Found	High	High
Low	O14525-1	Astrotactin-1 [OS=Homo sapiens]	0.282	1.04	3	1	1	1	1	1302	144.8	5.24	0	1	0				High	Not Found	Not Found
Low	P46063	ATP-dependent DNA helicase Q1 [OS=Homo sapiens]	0.28	1.027	2	1	1	1	1	649	73.4	7.88	0	1	0	133.6		166.4	Peak Found	Not Found	High
Low	Q1A5X7-1	Putative WASP homolog-associated protein with actin, membranes and microtubules-like protein 1 [OS=Homo sapiens]	0.28	1.009	8	1	1	1	1	153	18.1	5.95	0	1	0	99.2	104.7	96.1	High	Peak Found	Peak Found
Low	Q9P265	Disco-interacting protein 2 homolog B [OS=Homo sapiens]	0.283	1	2	1	1	1	1	1576	171.4	8.09	0	1	0				Not Found	Not Found	High
Low	Q7Z628	Neuroepithelial cell-transforming gene 1 protein [OS=Homo sapiens]	0.295	0.963	3	1	1	1	1	596	67.7	9.23	3.74	1	0	94.4	99.6	106	High	Peak Found	Peak Found
Low	Q9HB20	pleckstrin homology domain-containing family A member 3 [OS=Homo sapiens]	0.301	0.926	9	1	4	1	1	300	33.8	6.65	0	1	0			300	Medium	Not Found	Medium
Low	P04196	Histidine-rich glycoprotein [OS=Homo sapiens]	0.31	0.922	3	1	1	1	1	525	59.5	7.5	0	1	0	100.7	92.2	107.1	Peak Found	High	Peak Found
Low	Q14789-2	Isoform 2 of Golgin subfamily B member 1 [OS=Homo sapiens]	0.309	0.921	0	1	3	1	1	3269	376.9	5	0	1	0	93	98.2	108.8	Medium	High	High
Low	P02751-15	Isoform 15 of Fibronectin [OS=Homo sapiens]	0.313	0.906	1	1	1	1	1	2477	272.2	5.5	0	1	0				Not Found	High	Not Found
Low	Q5H9M0	PWWP domain-containing protein MUM1L1 [OS=Homo sapiens]	0.319	0.901	2	1	1	1	1	696	79	4.97	0	1	0				Not Found	High	Not Found
Low	Q9HBM1	Kinetochore protein Spc25 [OS=Homo sapiens]	0.322	0.897	3	1	2	1	1	224	26.1	8	0	1	0	122.3	89.8	87.8	Peak Found	Medium	High
Low	Q9BYX7	Putative beta-actin-like protein 3 [OS=Homo sapiens]	0.321	0.896	6	1	1	1	1	375	42	6.33	0	1	0				Not Found	Not Found	High
Low	Q9H3R1	Bifunctional heparan sulfate N-deacetylase/N-sulfotransferase 4 [OS=Homo sapiens]	0.32	0.893	3	1	3	1	1	872	100.7	7.55	0	1	0	112.3	96.2	91.5	Medium	Peak Found	Peak Found
Low	P54253	Ataxin-1 [OS=Homo sapiens]	0.325	0.885	2	1	1	1	1	815	86.9	8.35	0	1	0	89	108.3	102.8	Peak Found	High	Peak Found
Low	Q96T68-1	histone-lysine N-methyltransferase SETDB2 [OS=Homo sapiens]	0.328	0.883	3	1	1	1	1	719	81.8	7.5	0	1	0	210.4	89.6		High	Peak Found	Not Found
Low	Q9HCE9	Anoctamin-8 [OS=Homo sapiens]	0.328	0.872	1	1	1	1	1	1232	135.9	5.82	0	1	0	79.2	111.8	109	Peak Found	Peak Found	High
Low	A6NMK7	Putative cleavage and polyadenylation specificity factor subunit 4-like protein [OS=Homo sapiens]	0.333	0.861	13	1	2	1	1	179	20.7	8.59	0	1	0	140.1		159.9	High	Medium	Peak Found
Low	Q68DL7	Uncharacterized protein C18orf63 [OS=Homo sapiens]	0.336	0.851	1	1	9	1	1	685	77.2	9.8	0	1	0	97.4	98.5	104.1	High	High	High
Low	Q7Z6G3	N-terminal EF-hand calcium-binding protein 2 [OS=Homo sapiens]	0.335	0.85	4	1	1	1	1	386	43.2	5.5	2.34	1	0	89.4	103.6	107	Peak Found	Peak Found	High
Low	O94910	Adhesion G protein-coupled receptor L1 [OS=Homo sapiens]	0.333	0.85	1	1	1	1	1	1474	162.6	6.6	0	1	0				High	Not Found	Not Found
Low	P41252	isoleucine--tRNA ligase, cytoplasmic [OS=Homo sapiens]	0.333	0.84	2	1	1	1	1	1262	144.4	6.15	0	1	0	86.5	98	115.5	Peak Found	High	Peak Found
Low	Q9HD67	Unconventional myosin-X [OS=Homo sapiens]	0.353	0.832	0	1	2	1	1	2058	237.2	6.21	0	1	0	102.5	100.9	96.6	Peak Found	Medium	High
Low	Q86XX4-2	Isoform 2 of Extracellular matrix protein FRAS1 [OS=Homo sapiens]	0.396	0.824	1	1	1	1	1	4012	443.4	5.59	0	1	0	113.2	112	74.8	Peak Found	High	Peak Found
Low	Q2KJY2-1	Kinesin-like protein KIF26B [OS=Homo sapiens]	0.395	0.82	1	1	1	1	1	2108	223.7	8.44	0	1	0	115.8	94.3	89.9	Peak Found	Peak Found	High
Low	Q9NVR2	Integrator complex subunit 10 [OS=Homo sapiens]	0.41	0.807	1	1	4	1	1	710	82.2	7.44	0	1	0	97.4	104.9	97.8	Medium	High	Peak Found
Low	P00338-3	Isoform 3 of L-lactate dehydrogenase A chain [OS=Homo sapiens]	0.414	0.801	3	1	2	1	1	361	39.8	8.43	0	1	0				High	High	Not Found
Low	P26640	Valine--tRNA ligase [OS=Homo sapiens]	0.417	0.8	1	1	1	1	1	1264	140.4	7.59	0	1	0	108	97.3	94.7	Peak Found	Peak Found	High
Low	Q8NF91	Nesprin-1 [OS=Homo sapiens]	0.422	0.79	0	1	1	1	1	8797	1010.5	5.53	0	1	0	82.6	107.1	110.3	High	Peak Found	Peak Found
Low	Q9Y2T1	Axin-2 [OS=Homo sapiens]	0.425	0.783	2	1	1	1	1	843	93.5	7.78	0	1	0				High	Not Found	Not Found
Low	Q7Z4I7-2	Isoform 2 of LIM and senescent cell antigen-like-containing domain protein 2 [OS=Homo sapiens]	0.441	0.756	6	1	1	1	1	365	41.5	8.31	3.11	1	0	156.8	143.2		Peak Found	High	Not Found
Low	P28065	Proteasome subunit beta type-9 [OS=Homo sapiens]	0.453	0.75	7	1	1	1	1	219	23.3	5.03	0	1	0				Peak Found	High	Peak Found
Low	P10253	lysosomal alpha-glucosidase [OS=Homo sapiens]	0.457	0.748	1	1	1	1	1	952	105.3	6	0	1	0	110.1	116.2	73.7	Peak Found	High	Peak Found
Low	Q7Z406-2	Isoform 2 of Myosin-14 [OS=Homo sapiens]	0.457	0.747	0	1	1	1	1	2036	231.9	5.6	0	1	0				Peak Found	High	Peak Found
Low	Q9H3S7	Tyrosine-protein phosphatase non-receptor type 23 [OS=Homo sapiens]	0.453	0.746	1	1	1	1	1	1636	178.9	6.92	0	1	0				Not Found	Not Found	High
Low	Q01664	Transcription factor AP-4 [OS=Homo sapiens]	0.453	0.743	6	1	1	1	1	338	38.7	5.87	0	1	0				High	Not Found	Not Found
Low	Q96RG2-2	Isoform 2 of PAS domain-containing serine/threonine-protein kinase [OS=Homo sapiens]	0.473	0.735	1	1	1	1	1	1330	143.6	4.88	0	1	0				High	Not Found	Not Found
Low	O94818-1	Nucleolar protein 4 [OS=Homo sapiens]	0.47	0.73	2	1	1	1	1	638	71.3	5.62	0	1	0	95.7	95.4	108.9	High	Peak Found	Peak Found
Low	Q96T58	Msx2-interacting protein [OS=Homo sapiens]	0.468	0.727	0	1	1	1	1	3664	402	7.64	0	1	0	91.4	81.1	127.5	Peak Found	Peak Found	High
Low	Q8IXR9-1	Uncharacterized protein C12orf56 [OS=Homo sapiens]	0.467	0.727	2	1	2	1	1	622	71	9.25	4.42	1	0	97.2	94.1	108.7	Medium	High	Peak Found
Low	Q8WXF8	DNA-binding death effector domain-containing protein 2 [OS=Homo sapiens]	0.466	0.723	5	1	1	1	1	326	36.2	8.97	0	1	0				High	Not Found	Not Found
Low	O95573	long-chain-fatty-acid--CoA ligase 3 [OS=Homo sapiens]	0.472	0.709	3	1	1	1	1	720	80.4	8.38	2.52	1	0	120.9	87.5	91.6	Peak Found	High	Peak Found
Low	P14616	Insulin receptor-related protein [OS=Homo sapiens]	0.485	0.696	2	1	1	1	1	1297	143.6	6.47	0	1	0				Not Found	Not Found	High
Low	P15941-2	Isoform 2 of Mucin-1 [OS=Homo sapiens]	0.483	0.694	1	1	1	1	1	1264	122.9	7.56	0	1	0	104	99.5	96.5	Peak Found	High	Peak Found
Low	Q6IMN6-1	Caprin-2 [OS=Homo sapiens]	0.516	0.682	2	1	1	1	1	1127	125.8	6.71	0	1	0				Medium	Not Found	Not Found
Low	Q9UNN8	Endothelial protein C receptor [OS=Homo sapiens]	0.516	0.672	4	1	2	1	1	238	26.7	7.18	0	1	0	91.9	109.9	98.2	Medium	Peak Found	Medium
Low	Q9Y258	C-C motif chemokine 26 [OS=Homo sapiens]	0.517	0.671	6	1	2	1	1	94	10.6	10.2	0	1	0				Not Found	Medium	Medium
Low	Q9HDC9	Adipocyte plasma membrane-associated protein [OS=Homo sapiens]	0.516	0.669	8	1	1	1	1	416	46.5	6.16	0	1	0	110.1	95.5	94.5	Medium	Peak Found	Peak Found
Low	P09529	Inhibin beta B chain [OS=Homo sapiens]	0.515	0.668	4	1	1	1	1	407	45.1	8.03	0	1	0	120.6	84.6	94.8	Peak Found	Peak Found	Medium
Low	Q9Y577-1	E3 ubiquitin-protein ligase TRIM17 [OS=Homo sapiens]	0.526	0.654	3	1	4	1	1	477	54.4	7.02	5.43	1	0	87	101.4	111.6	Medium	Medium	Medium
Low	Q9Y4R8	telomere length regulation protein TEL2 homolog [OS=Homo sapiens]	0.53	0.651	3	1	1	1	1	837	91.7	5.76	0	1	0				Not Found	Medium	Not Found
Low	Q9H1D0	Transient receptor potential cation channel subfamily V member 6 [OS=Homo sapiens]	0.534	0.645	1	1	1	1	1	765	87.2	7.77	0	1	0				Not Found	Not Found	Medium
Low	Q6ZV73-1	FYVE, RhoGEF and PH domain-containing protein 6 [OS=Homo sapiens]	0.534	0.643	1	1	2	1	1	1430	160.7	7.03	0	1	0	95.6	106.1	98.4	Medium	Peak Found	Medium
Low	Q8IVG5	sterile alpha motif domain-containing protein 9-like [OS=Homo sapiens]	0.544	0.633	1	1	3	1	1	1584	184.4	8.02	0	1	0	106.8	108.5	84.6	Medium	Medium	Medium
Low	Q9NSI6-1	bromodomain and WD repeat-containing protein 1 [OS=Homo sapiens]	0.541	0.632	1	1	1	1	1	2320	262.8	8.46	0	1	0	96.2	109.7	94.1	Medium	Peak Found	Peak Found
Low	Q8NB59-7	Isoform 7 of Synaptotagmin-14 [OS=Homo sapiens]	0.535	0.632	5	1	1	1	1	619	69.3	6.58	0	1	0				Medium	Not Found	Not Found
Low	P50479-1	PDZ and LIM domain protein 4 [OS=Homo sapiens]	0.539	0.626	3	1	1	1	1	330	35.4	7.91	0	1	0	99.3	98	102.7	Peak Found	Medium	Peak Found
Low	Q9NYN1	Ras-like protein family member 12 [OS=Homo sapiens]	0.538	0.62	7	1	1	1	1	266	29.6	9.03	0	1	0				Medium	Not Found	Not Found
Low	Q8TBZ0-1	Coiled-coil domain-containing protein 110 [OS=Homo sapiens]	0.536	0.619	1	1	2	1	1	833	96.7	6.24	1.68	1	0	111.1	108.4	80.5	Medium	Peak Found	Medium
Low	Q5KU26	Collectin-12 [OS=Homo sapiens]	0.534	0.619	2	1	1	1	1	742	81.5	5.69	0	1	0		132.3	167.7	Not Found	Medium	Peak Found
Low	P59537	Taste receptor type 2 member 43 [OS=Homo sapiens]	0.536	0.616	12	1	1	1	1	309	35.6	10.04	0	1	0				Not Found	Not Found	Medium
Low	O95239-1	Chromosome-associated kinesin KIF4A [OS=Homo sapiens]	0.54	0.61	1	1	1	1	1	1232	139.8	6.27	0	1	0				Medium	Not Found	Not Found

## Sheet: Human-PureProteome-MS Amanda
Protein FDR Confidence: Combined	Accession	Description	Exp. q-value: Combined	Sum PEP Score	Coverage [%]	# Peptides	# PSMs	# Unique Peptides	# Protein Groups	# AAs	MW [kDa]	calc. pI	Score MS Amanda 2.0: MS Amanda 2.0	# Peptides (by Search Engine): MS Amanda 2.0	# Razor Peptides	Abundances (Grouped): 2	Abundances (Grouped): 3	Abundances (Grouped): 1	Found in Sample: [S2] F2: Sample, 2	Found in Sample: [S3] F3: Sample, 3	Found in Sample: [S1] F1: Sample, 1
High	P01023	alpha-2-macroglobulin [OS=Homo sapiens]	0	979.002	56	103	811	93	1	1474	163.2	6.46	238449	103	10	102.1	97.8	100.1	High	High	High
High	P01024	Complement C3 [OS=Homo sapiens]	0	969.028	69	122	796	122	1	1663	187	6.4	229560	122	0	100.2	96.8	103	High	High	High
High	P0C0L5	Complement C4-B [OS=Homo sapiens]	0	520.538	49	68	277	6	1	1744	192.6	7.27	85984.9	68	61	104.3	99.8	95.9	High	High	High
High	P02787	Serotransferrin [OS=Homo sapiens]	0	506.142	55	57	595	57	1	698	77	7.12	182131	57	0	101.9	98.8	99.4	High	High	High
High	P0C0L4-1	Complement C4-A [OS=Homo sapiens]	0	487.773	46	64	269	2	1	1744	192.7	7.08	82451.8	64	0	112.6	98.4	89	High	High	High
High	P01009-1	alpha-1-antitrypsin [OS=Homo sapiens]	0	463.269	72	47	456	47	1	418	46.7	5.59	136488	47	0	104.2	96.2	99.6	High	High	High
High	P02647	Apolipoprotein A-I [OS=Homo sapiens]	0	427.73	82	44	436	44	1	267	30.8	5.76	122251	44	0	100	100.5	99.5	High	High	High
High	P00450	Ceruloplasmin [OS=Homo sapiens]	0	349.323	40	46	205	46	1	1065	122.1	5.72	61320.4	46	0	101.4	99.1	99.5	High	High	High
High	Q14624-1	Inter-alpha-trypsin inhibitor heavy chain H4 [OS=Homo sapiens]	0	312.852	46	47	170	47	1	930	103.3	6.98	51878.7	47	0	100	97.2	102.9	High	High	High
High	P01011-1	Alpha-1-antichymotrypsin [OS=Homo sapiens]	0	296.37	43	29	195	29	1	423	47.6	5.52	63664.7	29	0	101.2	102.4	96.4	High	High	High
High	P04114	apolipoprotein B-100 [OS=Homo sapiens]	0	296.105	19	72	181	72	1	4563	515.3	7.05	41527.9	72	0	101.1	102.2	96.6	High	High	High
High	P02768-1	Serum albumin [OS=Homo sapiens]	0	276.358	40	39	270	39	1	609	69.3	6.28	81126.4	39	0	99.7	95	105.3	High	High	High
High	P06727	Apolipoprotein A-IV [OS=Homo sapiens]	0	216.584	66	38	150	38	1	396	45.4	5.38	37693.8	38	0	102	100.7	97.2	High	High	High
High	P00738	Haptoglobin [OS=Homo sapiens]	0	215.834	44	27	247	15	1	406	45.2	6.58	67706.4	27	12	98.9	98.6	102.5	High	High	High
High	P19823	Inter-alpha-trypsin inhibitor heavy chain H2 [OS=Homo sapiens]	0	214.759	38	30	127	30	1	946	106.4	6.86	36691.5	30	0	102.6	98.8	98.6	High	High	High
High	P0DOX5	immunoglobulin gamma-1 heavy chain [OS=Homo sapiens]	0	206.923	45	22	70	10	1	449	49.3	8.72	102981	22	11	91.6	111.6	96.7	High	High	High
High	P01008	Antithrombin-III [OS=Homo sapiens]	0	201.488	50	24	135	24	1	464	52.6	6.71	40212.5	24	0	100.8	99	100.2	High	High	High
High	P02766	Transthyretin [OS=Homo sapiens]	0	199.998	76	14	199	14	1	147	15.9	5.76	60450.6	14	0	101	102.6	96.3	High	High	High
High	P00751-1	Complement factor B [OS=Homo sapiens]	0	170.234	29	26	108	26	1	764	85.5	7.06	30610.3	26	0	99.7	99.3	101	High	High	High
High	P00739-1	Haptoglobin-related protein [OS=Homo sapiens]	0	151.055	44	19	149	7	1	348	39	7.09	41110.7	19	0	98.7	97.8	103.5	High	High	High
High	P01859	Immunoglobulin heavy constant gamma 2 [OS=Homo sapiens]	0	148.755	57	18	91	12	1	326	35.9	7.59	77615.4	18	2	98.6	95.5	105.8	High	High	High
High	P02774-3	Isoform 3 of Vitamin D-binding protein [OS=Homo sapiens]	0	148.58	34	18	123	18	1	493	55.1	5.74	36474.6	18	0	99.1	99.5	101.5	High	High	High
High	P01871-2	Isoform 2 of Immunoglobulin heavy constant mu [OS=Homo sapiens]	0	143.345	35	21	144	2	1	474	51.9	6.15	41204.7	21	0	96	101.2	102.8	High	High	High
High	P19827-1	Inter-alpha-trypsin inhibitor heavy chain H1 [OS=Homo sapiens]	0	141.955	34	20	73	20	1	911	101.3	6.79	21757.9	20	0	100.8	102	97.2	High	High	High
High	P04217	Alpha-1B-glycoprotein [OS=Homo sapiens]	0	134.184	51	22	110	22	1	495	54.2	5.86	30026.8	22	0	100.6	97.4	102	High	High	High
High	P0DOX6	immunoglobulin mu heavy chain [OS=Homo sapiens]	0	132.274	29	21	134	1	1	576	63.4	7.87	38039.6	21	20	102.3	101.4	96.3	Not Found	High	Not Found
High	P02790	Hemopexin [OS=Homo sapiens]	0	129.286	39	23	264	23	1	462	51.6	7.02	53161.3	23	0	100.9	99.6	99.6	High	High	High
High	P01860	Immunoglobulin heavy constant gamma 3 [OS=Homo sapiens]	0	121.512	32	14	90	2	1	377	41.3	7.9	70571	14	0	103.2	103.3	93.5	High	High	High
High	P05155-3	Isoform 3 of Plasma protease C1 inhibitor [OS=Homo sapiens]	0	117.145	42	21	97	21	1	505	55.7	6.4	24181	21	0	101.4	92	106.6	High	High	High
High	P01834	immunoglobulin kappa constant [OS=Homo sapiens]	0	106.277	91	11	288	3	1	107	11.8	6.52	99450.8	11	0	99.2	98.6	102.2	High	High	High
High	P0DOX7	immunoglobulin kappa light chain [OS=Homo sapiens]	0	104.834	60	13	36	4	1	214	23.4	7.17	91322.9	13	8	100.2	101.3	98.5	High	High	High
High	P0DOX2	Immunoglobulin alpha-2 heavy chain [OS=Homo sapiens]	0	95.096	34	15	144	8	1	455	48.9	6.81	33509.8	15	7	98.9	99.9	101.2	High	High	High
High	P01876	immunoglobulin heavy constant alpha 1 [OS=Homo sapiens]	0	94.452	37	13	152	6	1	353	37.6	6.51	39146.8	13	0	100.6	101.1	98.3	High	High	High
High	P25311	Zinc-alpha-2-glycoprotein [OS=Homo sapiens]	0	93.84	47	11	53	11	1	298	34.2	6.05	14754.2	11	0	101.7	90.6	107.7	High	High	High
High	P36955	Pigment epithelium-derived factor [OS=Homo sapiens]	0	92.02	47	15	49	15	1	418	46.3	6.38	13228.3	15	0	101.6	97	101.5	High	High	High
High	P01861	Immunoglobulin heavy constant gamma 4 [OS=Homo sapiens]	0	89.679	41	11	42	6	1	327	35.9	7.36	36275.2	11	0	101.5	95.8	102.7	High	High	High
High	P02763	Alpha-1-acid glycoprotein 1 [OS=Homo sapiens]	0	83.85	44	10	115	7	1	201	23.5	5.02	28473.3	10	0	94.9	105.7	99.4	High	High	High
High	P0DOX8	Immunoglobulin lambda-1 light chain [OS=Homo sapiens]	0	83.381	56	11	38	7	1	216	22.8	6.76	30755.5	11	4	103.7	97.2	99.1	High	High	High
High	P01019	Angiotensinogen [OS=Homo sapiens]	0	82.031	35	12	37	12	1	485	53.1	6.32	12575.3	12	0	102.7	91.5	105.8	High	High	High
High	P43652	Afamin [OS=Homo sapiens]	0	81.6	27	16	54	16	1	599	69	5.9	14408.3	16	0	105	91.8	103.2	High	High	High
High	P0DOY2	immunoglobulin lambda constant 2 [OS=Homo sapiens]	0	80.851	67	7	104	3	1	106	11.3	7.24	30313.6	7	1	101.8	101.6	96.6	High	High	High
High	P04264	Keratin, type II cytoskeletal 1 [OS=Homo sapiens]	0	76.035	27	15	54	14	1	644	66	8.12	14535.3	15	1	100	98.5	101.5	High	High	High
High	P10909-2	Isoform 2 of Clusterin [OS=Homo sapiens]	0	75.652	29	16	63	16	1	501	57.8	6.68	14576.5	16	0	97.7	98.7	103.6	High	High	High
High	P20742	Pregnancy zone protein [OS=Homo sapiens]	0	75.574	7	12	70	2	1	1482	163.8	6.38	19473.8	12	0				High	High	Not Found
High	P02652	Apolipoprotein A-II [OS=Homo sapiens]	0	74.994	49	11	99	11	1	100	11.2	6.62	24710.7	11	0	98.2	97.9	103.9	High	High	High
High	P02750	Leucine-rich alpha-2-glycoprotein [OS=Homo sapiens]	0	66.976	43	13	46	13	1	347	38.2	6.95	11821.2	13	0	96.6	98.3	105	High	High	High
High	P01042-2	Isoform LMW of Kininogen-1 [OS=Homo sapiens]	0	66.472	21	10	62	10	1	427	47.9	6.65	15909.5	10	0	99.5	98.7	101.8	High	High	High
High	P69905	Hemoglobin subunit alpha [OS=Homo sapiens]	0	65.51	63	10	42	10	1	142	15.2	8.68	11487	10	0	98.6	106.3	95.1	High	High	High
High	P05543	thyroxine-binding globulin [OS=Homo sapiens]	0	65.498	44	15	49	15	1	415	46.3	6.3	11131.8	15	0	96.1	95.9	108	High	High	High
High	Q96PD5-2	Isoform 2 of N-acetylmuramoyl-L-alanine amidase [OS=Homo sapiens]	0	64.949	26	10	35	10	1	634	68	7.68	10051.6	10	0	103.5	100	96.5	High	High	High
High	P08603-1	complement factor H [OS=Homo sapiens]	0	56.788	13	11	50	11	1	1231	139	6.61	10706.9	11	0	101.8	95.3	102.9	High	High	High
High	P27169	Serum paraoxonase/arylesterase 1 [OS=Homo sapiens]	0	56.259	47	12	41	12	1	355	39.7	5.22	8861.75	12	0	106.8	104.4	88.8	High	High	High
High	P19652	Alpha-1-acid glycoprotein 2 [OS=Homo sapiens]	0	55.722	44	11	58	8	1	201	23.6	5.11	12634.7	11	3	99.8	102.9	97.3	High	High	High
High	P13645	Keratin, type I cytoskeletal 10 [OS=Homo sapiens]	0	55.225	27	13	34	10	1	584	58.8	5.21	7789.04	13	3	100.8	98.8	100.3	High	High	High
High	P68871	Hemoglobin subunit beta [OS=Homo sapiens]	0	54.855	58	9	37	9	1	147	16	7.28	10401.1	9	0	99.1	93.7	107.2	High	High	High
High	P00747	Plasminogen [OS=Homo sapiens]	0	54.182	12	11	54	11	1	810	90.5	7.24	12200.4	11	0	102.9	97.7	99.4	High	High	High
High	P35858-2	Isoform 2 of Insulin-like growth factor-binding protein complex acid labile subunit [OS=Homo sapiens]	0	51.012	26	11	27	11	1	643	70.2	6.93	7059.88	11	0	99.7	93.1	107.2	High	High	High
High	Q06033-1	Inter-alpha-trypsin inhibitor heavy chain H3 [OS=Homo sapiens]	0	50.925	15	11	34	11	1	890	99.8	5.74	7496.12	11	0	102.4	90.2	107.4	High	High	High
High	P01031	Complement C5 [OS=Homo sapiens]	0	50.086	11	12	31	12	1	1676	188.2	6.52	7334.7	12	0	103.4	94.5	102.1	High	High	High
High	P00734	Prothrombin [OS=Homo sapiens]	0	47.445	15	8	27	8	1	622	70	5.9	6867.13	8	0	99.2	100.1	100.7	High	High	High
High	P02649	Apolipoprotein E [OS=Homo sapiens]	0	46.81	49	12	35	12	1	317	36.1	5.73	7503.12	12	0	103.6	97.1	99.3	High	High	High
High	P02765	Alpha-2-HS-glycoprotein [OS=Homo sapiens]	0	45.561	20	5	40	5	1	367	39.3	5.72	14215.1	5	0	100.3	95.1	104.5	High	High	High
High	P02656	Apolipoprotein C-III [OS=Homo sapiens]	0	44.899	39	4	23	4	1	99	10.8	5.41	7477.69	4	0	107.7	95.4	96.8	High	High	High
High	P06681-1	complement C2 [OS=Homo sapiens]	0	44.003	17	11	28	11	1	752	83.2	7.42	7117.21	11	0	109.4	98.2	92.4	High	High	High
High	P02743	Serum amyloid P-component [OS=Homo sapiens]	0	41.473	35	8	32	8	1	223	25.4	6.54	8940.77	8	0	102.7	97.3	100.1	High	High	High
High	P51884	Lumican [OS=Homo sapiens]	0	40.546	31	9	31	9	1	338	38.4	6.61	6784.44	9	0	94.5	106.8	98.6	High	High	High
High	A0M8Q6	immunoglobulin lambda constant 7 [OS=Homo sapiens]	0	38.19	53	4	70	1	1	106	11.2	8.29	18954.6	4	0	86.9	105.2	107.9	High	High	Peak Found
High	P04004	Vitronectin [OS=Homo sapiens]	0	38.143	18	9	28	9	1	478	54.3	5.8	7700.42	9	0	103.7	94.4	102	High	High	High
High	P35908	Keratin, type II cytoskeletal 2 epidermal [OS=Homo sapiens]	0	37.623	17	10	32	6	1	639	65.4	8	6442.42	10	3	98.4	101.5	100.1	High	High	High
High	P05090	apolipoprotein D [OS=Homo sapiens]	0	35.688	26	7	34	7	1	189	21.3	5.15	9126.16	7	0	99	107	94	High	High	High
High	P02671-1	Fibrinogen alpha chain [OS=Homo sapiens]	0	35.467	15	10	17	10	1	866	94.9	6.01	3444.85	10	0	98.3	102.7	99	High	High	High
High	P00736	Complement C1r subcomponent [OS=Homo sapiens]	0	34.27	15	7	17	7	1	705	80.1	6.21	4786.41	7	0	99.7	91.1	109.2	High	High	High
High	P06396	Gelsolin [OS=Homo sapiens]	0	33.357	21	9	28	9	1	782	85.6	6.28	4684.44	9	0	100.2	99.6	100.2	High	High	High
High	P35542	Serum amyloid A-4 protein [OS=Homo sapiens]	0	32.139	36	4	19	4	1	130	14.7	9.07	5836.81	4	0	102.3	105	92.8	High	High	High
High	P02675	Fibrinogen beta chain [OS=Homo sapiens]	0	31.735	26	7	19	7	1	491	55.9	8.27	4986.24	7	0	107.5	95.6	96.9	High	High	High
High	P05546	Heparin cofactor 2 [OS=Homo sapiens]	0	30.841	19	9	19	9	1	499	57	6.9	4383.77	9	0	99.7	100.5	99.8	High	High	High
High	P22792	Carboxypeptidase n subunit 2 [OS=Homo sapiens]	0	30.238	24	8	15	8	1	545	60.5	5.99	3308.24	8	0	101.3	97.2	101.5	High	High	High
High	P0DJI8	Serum amyloid A-1 protein [OS=Homo sapiens]	0	29.635	70	5	22	5	1	122	13.5	6.79	5498.67	5	0	95.7	110.5	93.8	High	High	High
High	P09871	Complement C1s subcomponent [OS=Homo sapiens]	0	29.08	12	7	20	7	1	688	76.6	4.96	4926.64	7	0	101.2	107.4	91.4	High	High	High
High	P15169	Carboxypeptidase N catalytic chain [OS=Homo sapiens]	0	27.826	18	6	17	6	1	458	52.3	7.34	4286.17	6	0	100.7	101.2	98.1	High	High	High
High	P01615	Immunoglobulin kappa variable 2D-28 [OS=Homo sapiens]	0	27.498	48	4	17	3	1	120	12.9	5.94	4650.36	4	0	99.4	98	102.5	High	High	High
High	P07357	Complement component C8 alpha chain [OS=Homo sapiens]	0	26.136	17	6	12	6	1	584	65.1	6.47	2669.83	6	0	111.3	114.1	74.6	High	High	High
High	P0DOX3	immunoglobulin delta heavy chain [OS=Homo sapiens]	0	25.101	15	6	17	6	1	512	56.2	8.02	3730.86	6	0	97.5	98	104.5	High	High	High
High	P08697-1	Alpha-2-antiplasmin [OS=Homo sapiens]	0	24.672	24	7	15	7	1	491	54.5	6.29	4051.68	7	0	101	90.8	108.2	High	High	High
High	P35527	Keratin, type I cytoskeletal 9 [OS=Homo sapiens]	0	23.936	22	9	18	9	1	623	62	5.24	2990.56	9	0	103.9	94.6	101.4	High	High	High
High	P02655	Apolipoprotein C-II [OS=Homo sapiens]	0	23.729	27	4	17	4	1	101	11.3	4.72	4964.41	4	0	103	96.1	100.9	High	High	High
High	A0A0C4DH68	immunoglobulin kappa variable 2-24 [OS=Homo sapiens]	0	23.501	42	4	11	4	1	120	13.1	8.53	2891.39	4	0	98.9	95.9	105.2	High	High	High
High	P01619	Immunoglobulin kappa variable 3-20 [OS=Homo sapiens]	0	23.457	47	4	20	2	1	116	12.5	4.96	5210.75	4	2	100.5	98.8	100.6	High	High	High
High	O75882-1	Attractin [OS=Homo sapiens]	0	23.206	5	5	15	5	1	1429	158.4	7.31	3454.78	5	0	99.4	106.1	94.5	High	High	High
High	P03952	Plasma kallikrein [OS=Homo sapiens]	0	21.799	10	6	14	6	1	638	71.3	8.22	3076.69	6	0	107.7	94	98.3	High	High	High
High	P02753	Retinol-binding protein 4 [OS=Homo sapiens]	0	20.833	25	4	15	4	1	201	23	6.07	3696.13	4	0	101.1	105.4	93.6	High	High	High
High	P02760	Protein AMBP [OS=Homo sapiens]	0	20.62	9	5	18	5	1	352	39	6.25	4557.93	5	0	104.2	95.8	100	High	High	High
High	A0A0C4DH69	immunoglobulin kappa variable 1-9 [OS=Homo sapiens]	0	20.373	32	2	13	2	1	117	12.7	8.29	4173.42	2	0	102.1	96.3	101.5	High	High	High
High	P06310	Immunoglobulin kappa variable 2-30 [OS=Homo sapiens]	0	19.924	42	4	16	3	1	120	13.2	8.51	3648.07	4	1	94.7	98.2	107.1	High	High	High
High	P08185	corticosteroid-binding globulin [OS=Homo sapiens]	0	19.618	19	5	15	5	1	405	45.1	6.04	3444.95	5	0	97.1	91.2	111.6	High	High	High
High	P10643	Complement component C7 [OS=Homo sapiens]	0	19.601	10	5	10	5	1	843	93.5	6.48	2399.47	5	0	118.2	95.1	86.7	High	High	High
High	A0A0C4DH73	Immunoglobulin kappa variable 1-12 [OS=Homo sapiens]	0	19.583	32	2	19	1	1	117	12.6	8.31	5230.48	2	1	100.2	101.2	98.6	High	High	High
High	P01824	immunoglobulin heavy variable 4-39 [OS=Homo sapiens]	0	19.183	14	3	10	3	1	125	13.9	9.26	2876.31	3	0	98.4	92.6	108.9	High	High	High
High	P05156	Complement factor I [OS=Homo sapiens]	0	19.174	10	6	13	6	1	583	65.7	7.5	2988.78	6	0	102.7	91	106.3	High	High	High
High	O75636-1	Ficolin-3 [OS=Homo sapiens]	0	19.07	16	3	8	3	1	299	32.9	6.67	2098.51	3	0	99.5	91.1	109.5	High	High	High
High	P04432	Immunoglobulin kappa variable 1D-39 [OS=Homo sapiens]	0	19.014	32	2	16	1	1	117	12.7	8.66	4530.72	2	0	96.3	89.8	113.8	High	High	High
High	P02748	complement component C9 [OS=Homo sapiens]	0	18.463	10	5	9	5	1	559	63.1	5.59	2056.57	5	0	101.4	97.8	100.8	High	High	High
High	P22352	Glutathione peroxidase 3 [OS=Homo sapiens]	0	18.015	17	5	12	5	1	226	25.5	8.13	2406.3	5	0	95.5	99.1	105.4	High	High	High
High	P06312	immunoglobulin kappa variable 4-1 [OS=Homo sapiens]	0	17.502	30	4	26	4	1	121	13.4	5.25	5572.13	4	0	91.8	117.7	90.5	High	High	High
High	A0A0C4DH31	Immunoglobulin heavy variable 1-18 [OS=Homo sapiens]	0	17.33	39	3	7	3	1	117	12.8	8.84	2079.19	3	0	102.2	89.1	108.6	High	High	High
High	A0A0C4DH25	immunoglobulin kappa variable 3D-20 [OS=Homo sapiens]	0	17.313	28	3	12	1	1	116	12.5	4.59	3523.54	3	0	95.5	104.4	100.1	High	High	High
High	P80108	Phosphatidylinositol-glycan-specific phospholipase D [OS=Homo sapiens]	0	17.302	7	4	9	4	1	840	92.3	6.37	2053.22	4	0	106.5	96.3	97.2	High	High	High
High	P01602	Immunoglobulin kappa variable 1-5 [OS=Homo sapiens]	0	16.498	27	2	14	1	1	117	12.8	8.28	3986.76	2	0	101.3	92.4	106.4	High	High	High
High	P80748	Immunoglobulin lambda variable 3-21 [OS=Homo sapiens]	0	16.037	39	2	7	2	1	117	12.4	5.29	1982.37	2	0	102.9	97.9	99.3	High	High	High
High	A0A0C4DH43	immunoglobulin heavy variable 2-70D [OS=Homo sapiens]	0	15.718	28	4	14	3	1	119	13.3	8.29	2972.67	4	0	96.5	94.4	109.1	High	High	High
High	P01709	Immunoglobulin lambda variable 2-8 [OS=Homo sapiens]	0	15.304	18	3	20	2	1	118	12.4	5.91	3374.98	3	0	103.9	102.6	93.5	High	High	High
High	P02679	Fibrinogen gamma chain [OS=Homo sapiens]	0	15.207	17	5	9	5	1	453	51.5	5.62	1801.02	5	0	67.2	107.2	125.6	High	High	High
High	A0A0A0MRZ8	immunoglobulin kappa variable 3D-11 [OS=Homo sapiens]	0	15.017	32	3	18	3	1	115	12.6	5.29	4280.04	3	0	101.3	101.6	97	High	High	High
High	P01700	Immunoglobulin lambda variable 1-47 [OS=Homo sapiens]	0	14.674	29	3	15	3	1	117	12.3	5.91	2721.31	3	0	100.7	98.9	100.4	High	High	High
High	A0A0B4J1X5	immunoglobulin heavy variable 3-74 [OS=Homo sapiens]	0	14.639	34	4	16	3	1	117	12.8	8.66	3184.75	4	1	101.6	93.9	104.4	High	High	High
High	P13647	keratin, type II cytoskeletal 5 [OS=Homo sapiens]	0	14.597	11	5	11	2	1	590	62.3	7.74	2146.12	5	0	92.4	113.2	94.4	High	High	High
High	P08779	Keratin, type I cytoskeletal 16 [OS=Homo sapiens]	0	14.328	7	4	11	1	1	473	51.2	5.05	2286.67	4	0				Not Found	Not Found	High
High	P07358	Complement component C8 beta chain [OS=Homo sapiens]	0	14.232	9	4	6	4	1	591	67	8.13	1624.88	4	0	112.8	93.9	93.3	High	High	High
High	P23083	Immunoglobulin heavy variable 1-2 [OS=Homo sapiens]	0	14.116	24	2	4	2	1	117	13.1	9.13	1318.5	2	0	89.5	105	105.5	High	High	High
High	P13671	Complement component c6 [OS=Homo sapiens]	0	13.79	6	4	7	4	1	934	104.7	6.76	1807.06	4	0	95.2	102.5	102.3	High	High	High
High	Q96KN2	Beta-Ala-His dipeptidase [OS=Homo sapiens]	0	13.333	13	4	9	4	1	507	56.7	5.3	1936.76	4	0	109.1	92.3	98.7	High	High	High
High	P01701	immunoglobulin lambda variable 1-51 [OS=Homo sapiens]	0	13.114	18	3	15	3	1	117	12.2	7.03	2399.68	3	0	100.4	97.7	102	High	High	High
High	A0A0B4J1V0	Immunoglobulin heavy variable 3-15 [OS=Homo sapiens]	0	12.774	23	3	17	3	1	119	12.9	8.62	3492.83	3	0	102.3	104.1	93.7	High	High	High
High	P01594	Immunoglobulin kappa variable 1-33 [OS=Homo sapiens]	0	12.201	14	1	4	1	1	117	12.8	4.78	1277.55	1	0	104.1	94.6	101.4	High	High	High
High	P01624	Immunoglobulin kappa variable 3-15 [OS=Homo sapiens]	0	11.882	26	2	16	1	1	115	12.5	5.19	3393.85	2	0	102.8	95.7	101.5	High	High	High
High	A0A087WSY6	Immunoglobulin kappa variable 3D-15 [OS=Homo sapiens]	0	11.799	26	2	11	1	1	115	12.5	5.19	2480.66	2	1	94.8	104.7	100.6	High	High	High
High	P01764	Immunoglobulin heavy variable 3-23 [OS=Homo sapiens]	0	11.671	17	3	9	2	1	117	12.6	8.28	2204.13	3	0	106.6	93.4	100	High	High	High
High	P01599	Immunoglobulin kappa variable 1-17 [OS=Homo sapiens]	0	11.644	31	3	9	3	1	117	12.8	8.68	2195.86	3	0	101	111.5	87.5	High	High	High
High	A0A075B6S2	immunoglobulin kappa variable 2D-29 [OS=Homo sapiens]	0	11.153	17	2	7	1	1	120	13.1	7.12	2099.17	2	0	108	96.2	95.8	High	High	High
High	P01780	Immunoglobulin heavy variable 3-7 [OS=Homo sapiens]	0	10.858	17	3	15	3	1	117	12.9	6.57	3260.86	3	0	96.4	96.5	107.1	High	High	High
High	P01817	immunoglobulin heavy variable 2-5 [OS=Homo sapiens]	0	10.475	18	2	5	2	1	119	13.2	8.29	1292.14	2	0	105.2	48.6	146.2	High	High	High
High	P01706	Immunoglobulin lambda variable 2-11 [OS=Homo sapiens]	0	9.507	18	2	8	1	1	119	12.6	7.24	1709.75	2	0	120.2	112.2	67.7	Peak Found	High	High
High	A0A0J9YXX1	immunoglobulin heavy variable 5-10-1 [OS=Homo sapiens]	0	9.263	21	3	5	2	1	117	12.8	8.28	987.95	3	1	104	95.3	100.7	High	Peak Found	High
High	A0A0C4DH38	immunoglobulin heavy variable 5-51 [OS=Homo sapiens]	0	8.899	29	3	6	2	1	117	12.7	8.27	1111.39	3	0		300		Medium	High	High
High	A0A075B6I0	immunoglobulin lambda variable 8-61 [OS=Homo sapiens]	0	8.641	13	2	6	2	1	122	12.8	4.55	1314.46	2	0	102.4	101.5	96	High	High	High
High	A0A0A0MS15	immunoglobulin heavy variable 3-49 [OS=Homo sapiens]	0	8.244	12	2	5	2	1	119	13	8.62	1262.7	2	0	103.4	113.8	82.8	High	High	High
High	A0A075B6K4	immunoglobulin lambda variable 3-10 [OS=Homo sapiens]	0	7.86	26	2	3	2	1	115	12.4	4.83	641.43	2	0	86.6	140.9	72.5	High	High	High
High	O14791-2	Isoform 2 of Apolipoprotein L1 [OS=Homo sapiens]	0	7.329	8	3	8	3	1	414	45.9	6.29	1061.79	3	0	97.8	102	100.2	High	High	High
High	A0A075B6I9	Immunoglobulin lambda variable 7-46 [OS=Homo sapiens]	0	7.153	21	2	7	2	1	117	12.5	7.2	1362.83	2	0	86.9	91.8	121.4	High	High	High
High	Q04756	Hepatocyte growtH factor activator [OS=Homo sapiens]	0	6.84	5	2	3	2	1	655	70.6	7.24	693.12	2	0	75.7	101.3	123	High	High	Peak Found
High	P00742	Coagulation factor X [OS=Homo sapiens]	0	6.474	4	2	4	2	1	488	54.7	5.94	800.2	2	0	93.7	88.4	118	Peak Found	High	High
High	P04430	Immunoglobulin kappa variable 1-16 [OS=Homo sapiens]	0	6.447	32	2	4	2	1	117	12.6	8.16	1215.26	2	0	102.3	109.1	88.6	High	High	High
High	A0A0C4DH34	immunoglobulin heavy variable 4-28 [OS=Homo sapiens]	0	6.405	13	2	4	2	1	117	13.1	9.29	676.22	2	0	98.2	99.3	102.6	High	High	High
High	P07225	Vitamin K-dependent protein S [OS=Homo sapiens]	0	6.36	3	2	6	2	1	676	75.1	5.67	1162.64	2	0	108	109.7	82.3	High	High	High
High	P00748	Coagulation factor XII [OS=Homo sapiens]	0	6.299	3	1	3	1	1	615	67.7	7.74	1067.28	1	0	102.4	107.5	90.1	High	High	High
High	P16070	CD44 antigen [OS=Homo sapiens]	0	6.158	2	1	3	1	1	742	81.5	5.33	997.59	1	0	93.3	110.4	96.3	High	High	High
High	A0A0B4J2D9	immunoglobulin kappa variable 1D-13 [OS=Homo sapiens]	0	6.137	32	2	3	2	1	117	12.6	7.84	592.33	2	0	102.7	98.7	98.7	High	High	High
High	Q9NZP8	Complement C1r subcomponent-like protein [OS=Homo sapiens]	0	5.628	3	1	2	1	1	487	53.5	7.2	501	1	0	86.8	78.9	134.4	High	High	Peak Found
High	Q08380	Galectin-3-binding protein [OS=Homo sapiens]	0	5.528	3	1	3	1	1	585	65.3	5.27	604.13	1	0	117.2	97.7	85	High	High	High
High	P26927	Hepatocyte growth factor-like protein [OS=Homo sapiens]	0	5.527	2	1	3	1	1	711	80.3	7.68	846.88	1	0	91.4	108.4	100.2	High	High	High
High	P01591	Immunoglobulin J chain [OS=Homo sapiens]	0	5.507	8	1	6	1	1	159	18.1	5.24	1887.29	1	0	102.4	103.3	94.3	High	High	High
High	P01705	Immunoglobulin lambda variable 2-23 [OS=Homo sapiens]	0	5.5	14	1	6	1	1	113	11.9	5.91	972.51	1	0	101	102	97	High	High	High
High	P29622	Kallistatin [OS=Homo sapiens]	0	5.413	4	2	4	2	1	427	48.5	7.75	801.71	2	0	99.4	116.6	84	High	High	High
High	A0A075B6J9	immunoglobulin lambda variable 2-18 [OS=Homo sapiens]	0	5.396	29	2	2	2	1	118	12.4	4.82	385.34	2	0	101.8	95.5	102.7	High	High	Peak Found
High	A0A0B4J2H0	immunoglobulin heavy variable 1-69D [OS=Homo sapiens]	0	5.373	13	1	3	1	1	117	12.7	8.47	894.22	1	0	103.1	109.5	87.4	High	High	High
High	P08571	Monocyte differentiation antigen CD14 [OS=Homo sapiens]	0	5.106	4	1	3	1	1	375	40.1	6.23	796.35	1	0		300		High	High	High
High	P01703	Immunoglobulin lambda variable 1-40 [OS=Homo sapiens]	0	5.057	18	1	5	1	1	118	12.3	5.74	738.89	1	0	100	97.8	102.2	High	High	High
High	Q15582	Transforming growth factor-beta-induced protein ig-h3 [OS=Homo sapiens]	0	4.967	6	2	3	2	1	683	74.6	7.71	472.07	2	0	85.3	104.3	110.5	High	High	Peak Found
High	A0A0A0MT36	Immunoglobulin kappa variable 6D-21 [OS=Homo sapiens]	0	4.625	11	1	2	1	1	114	12.3	7.28	599.72	1	0	91.6	94.3	114.1	Peak Found	High	High
High	P01704	Immunoglobulin lambda variable 2-14 [OS=Homo sapiens]	0	4.33	18	2	5	2	1	120	12.6	6.49	712.69	2	0	98.4	98.3	103.3	High	High	High
High	A0A0B4J1U7	immunoglobulin heavy variable 6-1 [OS=Homo sapiens]	0	4.226	10	2	14	2	1	121	13.5	9.2	2172.99	2	0	96.3	102	101.7	High	High	High
High	P01601	Immunoglobulin kappa variable 1D-16 [OS=Homo sapiens]	0	4.221	14	1	2	1	1	117	12.7	7.74	471.24	1	0	93	91.3	115.7	Peak Found	High	High
High	P05160	Coagulation factor XIII B chain [OS=Homo sapiens]	0	4.129	3	2	3	2	1	661	75.5	6.39	474.54	2	0	96.1	88.3	115.6	High	High	High
High	A0A0C4DH33	immunoglobulin heavy variable 1-24 [OS=Homo sapiens]	0	4.048	13	1	1	1	1	117	12.8	5.16	212.08	1	0	86.2	93.4	120.4	Peak Found	High	Peak Found
High	Q96IY4	Carboxypeptidase B2 [OS=Homo sapiens]	0	4.022	4	1	3	1	1	423	48.4	7.71	589.23	1	0	95.5	96.2	108.2	High	High	Medium
High	O43866	CD5 antigen-like [OS=Homo sapiens]	0	3.979	4	2	8	2	1	347	38.1	5.47	1324.02	2	0	96.2	105.8	98	High	High	High
High	O95445-1	apolipoprotein M [OS=Homo sapiens]	0.003	3.751	11	3	7	3	1	188	21.2	6.01	990.12	3	0	91.3	101.6	107.1	Medium	Medium	High
High	P01833	Polymeric immunoglobulin receptor [OS=Homo sapiens]	0.003	3.458	1	1	2	1	1	764	83.2	5.74	427.48	1	0	99.3	104.7	96	Peak Found	High	High
High	P55058	phospholipid transfer protein [OS=Homo sapiens]	0.003	3.179	2	1	1	1	1	493	54.7	7.01	224.06	1	0				Not Found	High	Not Found
High	P0DP01	Immunoglobulin heavy variable 1-8 [OS=Homo sapiens]	0.003	3.169	13	1	1	1	1	117	13	9.17	209.61	1	0	103.1	101.7	95.2	High	Peak Found	Peak Found
High	P62937	peptidyl-prolyl cis-trans isomerase A [OS=Homo sapiens]	0.003	3.159	5	1	2	1	1	165	18	7.81	404.4	1	0	85.1	74.1	140.8	Peak Found	High	High
High	P55290-4	Isoform 4 of Cadherin-13 [OS=Homo sapiens]	0.006	2.957	3	2	2	2	1	760	83.3	5.12	250.55	2	0	105.9	95.9	98.2	Peak Found	High	Medium
High	P06276	cholinesterase [OS=Homo sapiens]	0.006	2.825	1	1	2	1	1	602	68.4	7.42	344.58	1	0	137.2	162.8		High	High	Not Found
High	P54108-3	Isoform 3 of Cysteine-rich secretory protein 3 [OS=Homo sapiens]	0.006	2.782	5	1	3	1	1	268	30.1	7.61	493.91	1	0	98.7	83.3	117.9	High	High	High
High	P48740-2	Isoform 2 of Mannan-binding lectin serine protease 1 [OS=Homo sapiens]	0.006	2.744	2	1	2	1	1	728	81.8	5.12	385.37	1	0	150.9		149.1	High	Not Found	High
High	P04180	phosphatidylcholine-sterol acyltransferase [OS=Homo sapiens]	0.006	2.538	6	1	1	1	1	440	49.5	6.11	152.75	1	0				High	Not Found	Not Found
High	P00740	Coagulation factor IX [OS=Homo sapiens]	0.006	2.443	2	1	1	1	1	461	51.7	5.47	201.21	1	0	109.3	104.4	86.3	High	Peak Found	Peak Found
High	P07360	Complement component C8 gamma chain [OS=Homo sapiens]	0.006	2.397	9	2	3	2	1	202	22.3	8.31	382.55	2	0	99.7	96.7	103.6	Medium	Peak Found	High
High	P02749	Beta-2-glycoprotein 1 [OS=Homo sapiens]	0.006	2.388	3	1	2	1	1	345	38.3	7.97	361.85	1	0	90.5	93.3	116.1	High	High	Peak Found
High	P02654	Apolipoprotein C-I [OS=Homo sapiens]	0.006	2.372	11	1	1	1	1	83	9.3	8.47	177.74	1	0	105.5	102.1	92.4	High	Peak Found	Peak Found
High	A0A0B4J1V2	Immunoglobulin heavy variable 2-26 [OS=Homo sapiens]	0.006	2.358	6	1	2	1	1	119	13.2	8.29	391.58	1	0	112.3	101.8	85.9	High	High	Peak Found
High	Q9H0K6	Pseudouridylate synthase 7 homolog-like protein [OS=Homo sapiens]	0.006	2.322	1	1	6	1	1	701	80.6	7.56	748.03	1	0	102.2	105.1	92.7	High	High	High
Medium	P02751-15	Isoform 15 of Fibronectin [OS=Homo sapiens]	0.011	2.134	1	2	2	2	1	2477	272.2	5.5	251.73	2	0	104.2	99.7	96.1	High	Medium	Peak Found
Medium	P98174	FYVE, RhoGEF and PH domain-containing protein 1 [OS=Homo sapiens]	0.011	2.119	2	1	8	1	1	961	106.5	6.58	872.28	1	0	94.7	107.1	98.2	High	High	High
Medium	P12259	Coagulation factor V [OS=Homo sapiens]	0.011	2.102	0	1	1	1	1	2224	251.5	6.05	175.7	1	0	82.4	110.3	107.4	Peak Found	Peak Found	High
Medium	P62805	histone H4 [OS=Homo sapiens]	0.011	2.092	8	1	2	1	1	103	11.4	11.36	322.6	1	0	79.2	103.1	117.7	Peak Found	High	High
Medium	A0A0A0MS14	Immunoglobulin heavy variable 1-45 [OS=Homo sapiens]	0.011	2.054	8	1	3	1	1	117	13.5	9.1	453.28	1	0	93.3	88.9	117.8	High	High	High
Medium	Q8WUM0	Nuclear pore complex protein Nup133 [OS=Homo sapiens]	0.011	2.032	1	1	43	1	1	1156	128.9	5.1	3270.87	1	0	89.2	101.4	109.4	High	High	High
Medium	Q7RTY7	Ovochymase-1 [OS=Homo sapiens]	0.042	1.749	2	1	1	1	1	1134	125	8.32	137.2	1	0				Not Found	Not Found	High
Medium	Q68DL7	Uncharacterized protein C18orf63 [OS=Homo sapiens]	0.042	1.643	1	1	9	1	1	685	77.2	9.8	1801.67	1	0	98.6	104.1	97.3	High	High	High
Medium	P04196	Histidine-rich glycoprotein [OS=Homo sapiens]	0.042	1.604	3	1	1	1	1	525	59.5	7.5	131.98	1	0	138.8	161.2		High	Peak Found	Not Found
Medium	Q658P3-2	Isoform 2 of Metalloreductase STEAP3 [OS=Homo sapiens]	0.042	1.594	2	1	3	1	1	498	55.6	8.7	524.47	1	0	106.6	95.3	98.2	High	High	High
Medium	Q8NG11-1	Tetraspanin-14 [OS=Homo sapiens]	0.042	1.584	3	1	6	1	1	270	30.7	6.84	1002.2	1	0	102.2	98.9	98.9	High	High	High
Medium	O00461	Golgi integral membrane protein 4 [OS=Homo sapiens]	0.041	1.584	1	1	1	1	1	696	81.8	4.77	137.59	1	0	89.8	95.4	114.8	Peak Found	Peak Found	High
Low	P14151-2	Isoform 2 of L-selectin [OS=Homo sapiens]	0.059	1.549	2	1	3	1	1	385	43.6	7.15	509.6	1	0	111.1	105.4	83.5	High	High	Medium
Low	P02786	Transferrin receptor protein 1 [OS=Homo sapiens]	0.1	1.479	2	1	1	1	1	760	84.8	6.61	131.35	1	0	89.1	99	111.9	Peak Found	Peak Found	High
Low	O00160	Unconventional myosin-If [OS=Homo sapiens]	0.113	1.396	2	1	2	1	1	1098	124.8	9.11	155.56	1	0	93.6	94	112.4	Peak Found	Medium	High
Low	Q14162-1	Scavenger receptor class F member 1 [OS=Homo sapiens]	0.115	1.35	4	1	1	1	1	830	87.3	6.37	154.44	1	0		143.3	156.7	Not Found	Peak Found	High
Low	Q6DCA0	AMMECR1-like protein [OS=Homo sapiens]	0.114	1.349	5	1	1	1	1	310	34.5	8.98	93.63	1	0				High	Not Found	Not Found
Low	P08637	Low affinity immunoglobulin gamma Fc region receptor III-A [OS=Homo sapiens]	0.124	1.341	4	1	2	1	1	254	29.1	8.07	144.67	1	0	107.3	99.6	93.1	High	Medium	Peak Found
Low	Q13023	A-kinase anchor protein 6 [OS=Homo sapiens]	0.126	1.283	0	1	1	1	1	2319	256.6	5.01	115.01	1	0				Not Found	Not Found	High
Low	Q13425-1	Beta-2-syntrophin [OS=Homo sapiens]	0.125	1.257	4	1	3	1	1	540	57.9	8.82	327.83	1	0	92.7	99.6	107.7	High	High	Medium
Low	Q05BV3-5	Isoform 5 of Echinoderm microtubule-associated protein-like 5 [OS=Homo sapiens]	0.124	1.256	1	1	4	1	1	1977	220.1	7.81	468.57	1	0	101.1	104	94.9	High	Medium	Medium
Low	Q7L5N7	Lysophosphatidylcholine acyltransferase 2 [OS=Homo sapiens]	0.132	1.246	2	1	1	1	1	544	60.2	6.55	83.07	1	0	98.2	88.6	113.1	Peak Found	High	Peak Found
Low	Q5THJ4	Vacuolar protein sorting-associated protein 13D [OS=Homo sapiens]	0.134	1.236	0	1	2	1	1	4388	491.6	6.58	191.64	1	0				High	High	Not Found
Low	Q9H9A5-6	Isoform 6 of CCR4-NOT transcription complex subunit 10 [OS=Homo sapiens]	0.142	1.14	5	1	2	1	1	804	89.1	8.21	45.05	1	0				Medium	Not Found	High
Low	Q96PZ0	pseudouridylate synthase 7 homolog [OS=Homo sapiens]	0.141	1.125	2	1	2	1	1	661	75	6.37	175.42	1	0				High	Medium	Peak Found
Low	P0C7Q2	Age-related maculopathy susceptibility protein 2 [OS=Homo sapiens]	0.169	1.07	17	1	3	1	1	107	11.4	8.92	248.57	1	0				Medium	High	Medium
Low	Q9UL12	Sarcosine dehydrogenase, mitochondrial [OS=Homo sapiens]	0.17	1.034	2	1	2	1	1	918	101	7.25	301.37	1	0	136.5	163.5		High	Medium	Not Found
Low	Q8IXR9-1	Uncharacterized protein C12orf56 [OS=Homo sapiens]	0.169	1.027	2	1	4	1	1	622	71	9.25	754.24	1	0	94.2	108.7	97.1	High	Medium	High
Low	Q68EM7	Rho GTPase-activating protein 17 [OS=Homo sapiens]	0.188	0.985	4	1	1	1	1	881	95.4	7.62	138.98	1	0	110.2	94.8	95	Peak Found	Peak Found	High
Low	Q6TDU7-1	protein CASC1 [OS=Homo sapiens]	0.185	0.972	1	1	2	1	1	716	83.1	5.29	335.57	1	0	102.4	93.5	104.2	High	Medium	Peak Found
Low	Q96N46	Tetratricopeptide repeat protein 14 [OS=Homo sapiens]	0.183	0.969	2	1	1	1	1	770	88.3	8.63	67.55	1	0	88.5	107.9	103.6	Peak Found	High	Peak Found
Low	Q6PL18-1	ATPase family AAA domain-containing protein 2 [OS=Homo sapiens]	0.188	0.961	1	1	1	1	1	1390	158.5	6.32	146.25	1	0	96.7	101.9	101.4	High	Peak Found	Peak Found
Low	A0A0J9YX35	immunoglobulin heavy variable 3-64D [OS=Homo sapiens]	0.189	0.933	9	1	1	1	1	117	12.8	7.85	130.16	1	0				Not Found	Not Found	High
Low	O60312	Probable phospholipid-transporting ATPase VA [OS=Homo sapiens]	0.189	0.925	1	1	1	1	1	1499	167.6	8.37	130.09	1	0	105.7	94.3	100.1	Peak Found	Peak Found	High
Low	Q9HD67	Unconventional myosin-X [OS=Homo sapiens]	0.189	0.912	0	1	2	1	1	2058	237.2	6.21	267.38	1	0	101	96.6	102.4	High	High	Peak Found
Low	Q8IZY2-1	ATP-binding cassette sub-family A member 7 [OS=Homo sapiens]	0.2	0.88	1	1	1	1	1	2146	234.2	7.24	52.04	1	0				Not Found	Not Found	High
Low	A0A0G2JS06	Immunoglobulin lambda variable 5-39 [OS=Homo sapiens]	0.2	0.87	7	1	1	1	1	123	13.4	8.63	130.32	1	0	89.5	96.6	113.9	High	Peak Found	Peak Found
Low	Q9BX67	Junctional adhesion molecule C [OS=Homo sapiens]	0.206	0.862	6	1	1	1	1	310	35	7.59	36.29	1	0				Not Found	High	Not Found
Low	Q86XI8	Uncharacterized protein ZSWIM9 [OS=Homo sapiens]	0.214	0.849	2	1	2	1	1	627	70	8.57	271.1	1	0	100.6	91.3	108.1	Peak Found	High	Medium
Low	Q14353-2	Isoform 2 of Guanidinoacetate N-methyltransferase [OS=Homo sapiens]	0.217	0.837	6	1	1	1	1	269	29.4	5.87	80.9	1	0	106.4	78.2	115.4	Peak Found	High	Peak Found
Low	Q9UNN8	Endothelial protein C receptor [OS=Homo sapiens]	0.217	0.835	4	1	2	1	1	238	26.7	7.18	275.28	1	0	110	98.2	91.8	Peak Found	High	Medium
Low	Q9Y2U5	Mitogen-activated protein kinase kinase kinase 2 [OS=Homo sapiens]	0.216	0.816	4	1	2	1	1	619	69.7	8	114.28	1	0				Medium	High	Not Found
Low	O60346	PH domain leucine-rich repeat-containing protein phosphatase 1 [OS=Homo sapiens]	0.216	0.805	1	1	3	1	1	1717	184.6	6.28	329.4	1	0	99.5	98.4	102.1	High	High	Medium
Low	P63135	Endogenous retrovirus group K member 7 Pol protein [OS=Homo sapiens]	0.247	0.767	1	1	1	1	1	1459	165.1	8.88	173.66	1	0	83.8	67.5	148.7	High	Peak Found	Peak Found
Low	Q9H2D6	TRIO and F-actin-binding protein [OS=Homo sapiens]	0.248	0.757	0	1	1	1	1	2365	261.2	8.48	60.28	1	0	98.1	108	93.9	Peak Found	High	Peak Found
Low	Q16820	Meprin A subunit beta [OS=Homo sapiens]	0.277	0.74	1	1	1	1	1	701	79.5	5.74	138.03	1	0	85.8	121.5	92.7	Peak Found	High	Peak Found
Low	Q9NP73-1	Putative bifunctional UDP-N-acetylglucosamine transferase and deubiquitinase ALG13 [OS=Homo sapiens]	0.281	0.727	1	1	1	1	1	1137	126	6.74	82.45	1	0				Not Found	High	Not Found
Low	P35579-1	Myosin-9 [OS=Homo sapiens]	0.293	0.722	2	1	1	1	1	1960	226.4	5.6	17	1	0				Not Found	Not Found	High
Low	Q63ZY6-1	Putative methyltransferase NSUN5C [OS=Homo sapiens]	0.3	0.716	8	1	1	1	1	315	34.3	8.68	75.4	1	0				Not Found	High	Not Found
Low	P06340	HLA class II histocompatibility antigen, DO alpha chain [OS=Homo sapiens]	0.308	0.713	5	1	1	1	1	250	27.6	5.94	75.39	1	0	105.4	100.7	93.9	Peak Found	High	Peak Found
Low	Q5M775-1	Cytospin-B [OS=Homo sapiens]	0.309	0.708	4	1	3	1	1	1068	118.5	6.7	162.63	1	0	88.1	106.1	105.8	High	Medium	Medium
Low	P33076	MHC class II transactivator [OS=Homo sapiens]	0.331	0.702	1	1	2	1	1	1130	123.4	5.47	247.29	1	0	102.1	105.1	92.8	Peak Found	Medium	High
Low	C9J442	Uncharacterized protein C22orf46 [OS=Homo sapiens]	0.331	0.691	9	1	3	1	1	243	27.5	8.51	362.17	1	0				High	Medium	Not Found
Low	Q9NZH8	Interleukin-36 gamma [OS=Homo sapiens]	0.332	0.684	6	1	1	1	1	169	18.7	5.14	156.33	1	0	81.9	85.2	132.9	Peak Found	High	Peak Found
Low	Q9UHV7	mediator of RNA polymerase II transcription subunit 13 [OS=Homo sapiens]	0.331	0.682	2	1	1	1	1	2174	239.1	5.64	67.05	1	0		300		Not Found	High	Not Found
Low	Q96QA5	gasdermin-A [OS=Homo sapiens]	0.33	0.68	6	1	1	1	1	445	49.3	5.29	78.49	1	0	96.9	101.3	101.8	High	Peak Found	Peak Found
Low	P26640	Valine--tRNA ligase [OS=Homo sapiens]	0.329	0.679	1	1	3	1	1	1264	140.4	7.59	199.03	1	0	97.4	94.8	107.9	Medium	Medium	High
Low	P17936-2	Isoform 2 of Insulin-like growth factor-binding protein 3 [OS=Homo sapiens]	0.327	0.674	3	1	1	1	1	297	32.2	8.62	91.15	1	0		132	168	Not Found	High	Peak Found
Low	P18858	DNA ligase 1 [OS=Homo sapiens]	0.327	0.674	1	1	3	1	1	919	101.7	5.62	438.29	1	0	91.4	107	101.7	Medium	Medium	High
Low	Q96MN2-1	NACHT, LRR and PYD domains-containing protein 4 [OS=Homo sapiens]	0.345	0.669	1	1	4	1	1	994	113.3	5.8	551.08	1	0	97.9	103.4	98.7	Medium	Medium	High
Low	Q4KWH8-1	1-phosphatidylinositol 4,5-bisphosphate phosphodiesterase eta-1 [OS=Homo sapiens]	0.36	0.658	1	1	2	1	1	1693	189.1	7.74	115.88	1	0				High	Medium	Not Found
Low	Q86YR7-1	Probable guanine nucleotide exchange factor MCF2L2 [OS=Homo sapiens]	0.358	0.658	1	1	1	1	1	1114	126.9	6.42	140.49	1	0	118.7	113.9	67.4	High	Peak Found	Peak Found
Low	A6NCW0	Ubiquitin carboxyl-terminal hydrolase 17-like protein 3 [OS=Homo sapiens]	0.356	0.637	1	1	1	1	1	530	59.5	7.74	99.81	1	0	106.6	102.9	90.5	Peak Found	Peak Found	High
Low	P59910	DnaJ homolog subfamily B member 13 [OS=Homo sapiens]	0.374	0.621	7	1	1	1	1	316	36.1	7.87	81.03	1	0				Medium	Not Found	Not Found
Low	Q8IUC4	Rhophilin-2 [OS=Homo sapiens]	0.381	0.616	1	1	3	1	1	686	76.9	6.8	451.16	1	0	105	113.9	81	Medium	Medium	Medium
Low	Q9HCE9	Anoctamin-8 [OS=Homo sapiens]	0.392	0.603	1	1	1	1	1	1232	135.9	5.82	122.23	1	0	111.9	109	79.1	Peak Found	Medium	Peak Found
Low	O60333-3	Isoform 3 of Kinesin-like protein KIF1B [OS=Homo sapiens]	0.391	0.593	1	1	2	1	1	1153	130.3	8.43	257.73	1	0	91.2	94.3	114.6	Medium	Peak Found	Medium
Low	Q9Y6R7	IgGFc-binding protein [OS=Homo sapiens]	0.396	0.588	0	1	1	1	1	5405	571.6	5.34	55.75	1	0	104.2	104.2	91.6	Peak Found	Peak Found	Medium
Low	Q86WV1-1	Src kinase-associated phosphoprotein 1 [OS=Homo sapiens]	0.395	0.585	3	1	1	1	1	359	41.4	4.58	152.52	1	0	102.8	92.6	104.7	Peak Found	Peak Found	Medium
Low	P50479-1	PDZ and LIM domain protein 4 [OS=Homo sapiens]	0.399	0.569	3	1	1	1	1	330	35.4	7.91	91.79	1	0	98.1	102.7	99.2	Peak Found	Peak Found	Medium
Low	O00469-3	Isoform 3 of Procollagen-lysine,2-oxoglutarate 5-dioxygenase 2 [OS=Homo sapiens]	0.397	0.568	6	1	1	1	1	418	49.1	7.42	54.95	1	0				Not Found	Medium	Not Found
Low	Q5TZA2	Rootletin [OS=Homo sapiens]	0.396	0.568	0	1	3	1	1	2017	228.4	5.5	471.2	1	0	95.2	98.1	106.6	Medium	Medium	Medium
Low	Q86XK3-2	Isoform 2 of Swi5-dependent recombination DNA repair protein 1 homolog [OS=Homo sapiens]	0.394	0.562	4	1	1	1	1	307	35.9	8.48	103.12	1	0	96.7	100.1	103.2	Peak Found	Peak Found	Medium
Low	P61626	lysozyme c [OS=Homo sapiens]	0.393	0.553	4	1	2	1	1	148	16.5	9.16	249.29	1	0	105.4	98.3	96.3	Peak Found	Medium	Medium
Low	P40938	replication factor C subunit 3 [OS=Homo sapiens]	0.396	0.546	4	1	3	1	1	356	40.5	8.34	298.44	1	0	103.3	90.9	105.8	Medium	Medium	Medium
Low	Q17RC7	Exocyst complex component 3-like protein 4 [OS=Homo sapiens]	0.404	0.535	3	1	1	1	1	722	79.8	6.32	115.02	1	0				Not Found	Not Found	Medium
Low	P25098	Beta-adrenergic receptor kinase 1 [OS=Homo sapiens]	0.404	0.532	2	1	1	1	1	689	79.5	7.28	63.54	1	0				Medium	Not Found	Not Found
Low	Q9P246-2	Isoform 2 of Stromal interaction molecule 2 [OS=Homo sapiens]	0.403	0.531	2	1	1	1	1	841	93.9	7.59	81.74	1	0	109.4	88.1	102.5	Medium	Peak Found	Peak Found
Low	Q5T0J7	Testis-expressed protein 35 [OS=Homo sapiens]	0.401	0.531	5	1	2	1	1	233	26.5	9.11	227.69	1	0	98.8	95.1	106.1	Medium	Medium	Peak Found
Low	Q93086-4	Isoform 4 of P2X purinoceptor 5 [OS=Homo sapiens]	0.405	0.53	1	1	2	1	1	432	48.3	7.52	248.01	1	0	93.9	74.1	132	Medium	Peak Found	Medium
Low	Q9P267-1	Methyl-CpG-binding domain protein 5 [OS=Homo sapiens]	0.405	0.528	2	1	1	1	1	1494	159.8	8.98	75.13	1	0				Medium	Not Found	Not Found
Low	Q5KSL6	Diacylglycerol kinase kappa [OS=Homo sapiens]	0.407	0.519	2	1	1	1	1	1271	141.7	5.53	80.73	1	0	64.8	118.2	117	Peak Found	Peak Found	Medium
Low	Q8NDZ4	Deleted in autism protein 1 [OS=Homo sapiens]	0.406	0.516	4	1	1	1	1	430	49.5	8.53	115.63	1	0	103.4	105	91.6	Medium	Peak Found	Peak Found
Low	Q9BSU3	N-alpha-acetyltransferase 11 [OS=Homo sapiens]	0.407	0.514	9	1	1	1	1	229	26	5.17	20.24	1	0				Not Found	Not Found	Medium
Low	Q14966-1	Zinc finger protein 638 [OS=Homo sapiens]	0.404	0.512	2	1	1	1	1	1978	220.5	6.38	21.8	1	0				Medium	Not Found	Not Found
