# Supplementary material for: Dataset of Rat and Human Serum Proteomes Derived from Differential Depletion Strategies prior to Mass Spectrometry
Source: Data Brief. 2020 May 6;30:105657. doi: 10.1016/j.dib.2020.105657 (PMC7221165; doi:10.1016/j.dib.2020.105657)
Supplement: Supplementary file 1 [file mmc1.zip › Supplementary Table 2D.xlsx]

## Sheet: Human-Albusorb-Sequest HT
Protein FDR Confidence: Combined	Accession	Description	Exp. q-value: Combined	Sum PEP Score	Coverage [%]	# Peptides	# PSMs	# Unique Peptides	# Protein Groups	# AAs	MW [kDa]	calc. pI	Score Sequest HT: Sequest HT	# Peptides (by Search Engine): Sequest HT	# Razor Peptides	Abundances (Grouped): 1	Abundances (Grouped): 2	Abundances (Grouped): 3	Found in Sample: [S1] F1: Sample, 1	Found in Sample: [S2] F2: Sample, 2	Found in Sample: [S3] F3: Sample, 3
High	P02768-1	Serum albumin [OS=Homo sapiens]	0	1486.03	93	124	3192	124	1	609	69.3	6.28	10167.9	124	0	97.7	101	101.3	High	High	High
High	P01024	Complement C3 [OS=Homo sapiens]	0	1185.17	84	166	1298	166	1	1663	187	6.4	3756.3	166	0	104.2	97	98.9	High	High	High
High	P01023	alpha-2-macroglobulin [OS=Homo sapiens]	0	1009.46	73	128	1117	117	1	1474	163.2	6.46	3136.08	128	11	102	99.1	98.9	High	High	High
High	P02787	Serotransferrin [OS=Homo sapiens]	0	924.379	89	98	1438	98	1	698	77	7.12	4441.83	98	0	99.4	100.4	100.2	High	High	High
High	P00450	Ceruloplasmin [OS=Homo sapiens]	0	542.242	72	75	423	75	1	1065	122.1	5.72	1477.17	75	0	100.2	100	99.8	High	High	High
High	P01009-1	alpha-1-antitrypsin [OS=Homo sapiens]	0	462.401	72	53	813	53	1	418	46.7	5.59	2045.25	53	0	106.5	99.2	94.3	High	High	High
High	P04114	apolipoprotein B-100 [OS=Homo sapiens]	0	388.016	29	97	273	97	1	4563	515.3	7.05	570.84	97	0	100.8	100.5	98.7	High	High	High
High	P00738	Haptoglobin [OS=Homo sapiens]	0	384.675	74	43	605	27	1	406	45.2	6.58	1798.92	43	16	108.9	95.4	95.8	High	High	High
High	P02647	Apolipoprotein A-I [OS=Homo sapiens]	0	223.669	79	36	219	36	1	267	30.8	5.76	559.6	36	0	99.7	99.2	101.1	High	High	High
High	P01871	immunoglobulin heavy constant mu [OS=Homo sapiens]	0	202.424	72	32	194	3	1	453	49.4	6.77	556.72	32	28	101.4	100.9	97.8	High	High	High
High	P01011-1	Alpha-1-antichymotrypsin [OS=Homo sapiens]	0	198.698	41	25	156	25	1	423	47.6	5.52	549.9	25	0	105	99.4	95.6	High	High	High
High	P04217	Alpha-1B-glycoprotein [OS=Homo sapiens]	0	197.131	68	34	192	34	1	495	54.2	5.86	617.82	34	0	101.7	98.5	99.8	High	High	High
High	P01876	immunoglobulin heavy constant alpha 1 [OS=Homo sapiens]	0	195.462	70	23	364	16	1	353	37.6	6.51	1065.48	23	7	101.7	99	99.3	High	High	High
High	P00739-1	Haptoglobin-related protein [OS=Homo sapiens]	0	184.513	81	27	197	11	1	348	39	7.09	550.25	27	0	103.6	99.7	96.7	High	High	High
High	Q14624-1	Inter-alpha-trypsin inhibitor heavy chain H4 [OS=Homo sapiens]	0	174.326	44	40	154	40	1	930	103.3	6.98	409.13	40	0	105.1	97.4	97.4	High	High	High
High	P01042-2	Isoform LMW of Kininogen-1 [OS=Homo sapiens]	0	168.669	67	29	143	29	1	427	47.9	6.65	396.7	29	0	105.3	99.5	95.2	High	High	High
High	P02766	Transthyretin [OS=Homo sapiens]	0	158.737	76	14	172	14	1	147	15.9	5.76	677.04	14	0	104.1	99.4	96.5	High	High	High
High	P02765	Alpha-2-HS-glycoprotein [OS=Homo sapiens]	0	149.545	42	15	121	15	1	367	39.3	5.72	427.44	15	0	103.4	99.4	97.2	High	High	High
High	P02774-3	Isoform 3 of Vitamin D-binding protein [OS=Homo sapiens]	0	149.535	71	31	119	31	1	493	55.1	5.74	289.48	31	0	102.7	99.3	98	High	High	High
High	P0C0L5	Complement C4-B [OS=Homo sapiens]	0	149.233	17	21	89	5	1	1744	192.6	7.27	325.54	21	16	101.8	101.6	96.6	High	High	High
High	P0DOX6	immunoglobulin mu heavy chain [OS=Homo sapiens]	0	145.576	43	27	153	1	1	576	63.4	7.87	412.31	27	1	106.4	103.7	90	High	Not Found	Not Found
High	P01834	immunoglobulin kappa constant [OS=Homo sapiens]	0	139.701	93	16	187	5	1	107	11.8	6.52	783.52	16	11	99.6	101.6	98.8	High	High	High
High	P04220	Ig MU heavy chain disease protein [OS=Homo sapiens]	0	139.614	66	22	114	1	1	391	43	5.24	365.44	22	0	96.2	108.8	95	Peak Found	High	Peak Found
High	P25311	Zinc-alpha-2-glycoprotein [OS=Homo sapiens]	0	136.965	57	21	94	21	1	298	34.2	6.05	259.92	21	0	101.3	100.6	98.1	High	High	High
High	P01860	Immunoglobulin heavy constant gamma 3 [OS=Homo sapiens]	0	136.239	63	24	668	13	1	377	41.3	7.9	454.5	24	10	101.2	101.1	97.7	High	High	High
High	P0C0L4-1	Complement C4-A [OS=Homo sapiens]	0	134.649	17	19	84	3	1	1744	192.7	7.08	291.46	19	0	139.3	79	81.7	High	High	High
High	P0DOX2	Immunoglobulin alpha-2 heavy chain [OS=Homo sapiens]	0	120.731	55	20	212	3	1	455	48.9	6.81	508.38	20	8	104	101	95	High	High	High
High	P00734	Prothrombin [OS=Homo sapiens]	0	119.787	40	22	87	22	1	622	70	5.9	242.68	22	0	100.9	99.4	99.7	High	High	High
High	P02790	Hemopexin [OS=Homo sapiens]	0	116.508	53	23	165	23	1	462	51.6	7.02	348.79	23	0	100.6	100.3	99.2	High	High	High
High	P0DOX7	immunoglobulin kappa light chain [OS=Homo sapiens]	0	115.963	54	14	318	2	1	214	23.4	7.17	442.58	14	1	106.6	97.8	95.6	High	High	High
High	P0DOY3	immunoglobulin lambda constant 3 [OS=Homo sapiens]	0	115.759	96	15	136	10	1	106	11.3	7.24	405.22	15	5	98.4	98.6	103	High	High	High
High	P01877	Immunoglobulin heavy constant alpha 2 [OS=Homo sapiens]	0	111.078	61	17	197	1	1	340	36.6	6.27	479.26	17	0	81	92.5	126.5	High	High	High
High	P02763	Alpha-1-acid glycoprotein 1 [OS=Homo sapiens]	0	104.712	51	14	135	11	1	201	23.5	5.02	359.26	14	3	97.5	99.4	103.1	High	High	High
High	P01019	Angiotensinogen [OS=Homo sapiens]	0	87.11	38	14	50	14	1	485	53.1	6.32	163.37	14	0	97.4	100.2	102.3	High	High	High
High	P01008	Antithrombin-III [OS=Homo sapiens]	0	84.314	57	20	62	20	1	464	52.6	6.71	136.38	20	0	105.4	97.1	97.5	High	High	High
High	P20742	Pregnancy zone protein [OS=Homo sapiens]	0	79.823	9	13	124	2	1	1482	163.8	6.38	247.55	13	0	187.9	112.1		High	Peak Found	High
High	P04004	Vitronectin [OS=Homo sapiens]	0	77.465	26	12	80	12	1	478	54.3	5.8	225.02	12	0	103.2	98.9	98	High	High	High
High	P19652	Alpha-1-acid glycoprotein 2 [OS=Homo sapiens]	0	77.169	53	13	86	10	1	201	23.6	5.11	223.9	13	0	94.9	98.9	106.2	High	High	High
High	P0DOX5	immunoglobulin gamma-1 heavy chain [OS=Homo sapiens]	0	76.807	43	15	685	6	1	449	49.3	8.72	184.82	15	2	105.1	100	94.9	High	High	High
High	P04264	Keratin, type II cytoskeletal 1 [OS=Homo sapiens]	0	75.468	30	16	52	15	1	644	66	8.12	123.6	16	1	102.2	99.4	98.4	High	High	High
High	P0DOX8	Immunoglobulin lambda-1 light chain [OS=Homo sapiens]	0	70.592	56	13	379	8	1	216	22.8	6.76	192.89	13	0	112.4	95.7	91.9	High	High	High
High	P13645	Keratin, type I cytoskeletal 10 [OS=Homo sapiens]	0	68.852	33	15	45	12	1	584	58.8	5.21	97.93	15	2	100.8	100.3	98.9	High	High	High
High	P02750	Leucine-rich alpha-2-glycoprotein [OS=Homo sapiens]	0	67.379	46	15	56	14	1	347	38.2	6.95	118.28	15	1	96.4	99.3	104.3	High	High	High
High	P02753	Retinol-binding protein 4 [OS=Homo sapiens]	0	66.229	76	14	61	14	1	201	23	6.07	152.5	14	0	102.2	96.8	101	High	High	High
High	P05543	thyroxine-binding globulin [OS=Homo sapiens]	0	62.285	43	14	52	14	1	415	46.3	6.3	103.69	14	0	96.9	101.7	101.5	High	High	High
High	P02649	Apolipoprotein E [OS=Homo sapiens]	0	62.233	57	15	53	15	1	317	36.1	5.73	101.3	15	0	95.8	95.7	108.4	High	High	High
High	Q06033-1	Inter-alpha-trypsin inhibitor heavy chain H3 [OS=Homo sapiens]	0	61.673	17	15	40	15	1	890	99.8	5.74	73.98	15	0	102.3	94.8	102.9	High	High	High
High	P01859	Immunoglobulin heavy constant gamma 2 [OS=Homo sapiens]	0	60.856	51	13	599	6	1	326	35.9	7.59	162.22	13	0	98.6	99.4	102	High	High	High
High	P68871	Hemoglobin subunit beta [OS=Homo sapiens]	0	54.953	89	9	44	7	1	147	16	7.28	131.84	9	2	104.3	99.2	96.5	High	High	High
High	P02652	Apolipoprotein A-II [OS=Homo sapiens]	0	52.697	74	10	62	10	1	100	11.2	6.62	133.32	10	0	104	102.6	93.3	High	High	High
High	P69905	Hemoglobin subunit alpha [OS=Homo sapiens]	0	50.649	56	8	45	8	1	142	15.2	8.68	94.33	8	0	104.2	101.4	94.4	High	High	High
High	O75882-1	Attractin [OS=Homo sapiens]	0	48.455	11	10	40	10	1	1429	158.4	7.31	89.5	10	0	103.8	97.7	98.5	High	High	High
High	P01861	Immunoglobulin heavy constant gamma 4 [OS=Homo sapiens]	0	47.91	43	10	396	4	1	327	35.9	7.36	116.53	10	0	113.7	89.2	97.1	High	High	High
High	P06681-1	complement C2 [OS=Homo sapiens]	0	44.354	20	13	41	13	1	752	83.2	7.42	82.71	13	0	101.3	97.6	101.1	High	High	High
High	P51884	Lumican [OS=Homo sapiens]	0	44.259	40	11	41	11	1	338	38.4	6.61	69.29	11	0	101.5	99.4	99.2	High	High	High
High	P06727	Apolipoprotein A-IV [OS=Homo sapiens]	0	43.187	34	13	29	13	1	396	45.4	5.38	43.07	13	0	105	96.6	98.3	High	High	High
High	P35908	Keratin, type II cytoskeletal 2 epidermal [OS=Homo sapiens]	0	41.617	25	13	31	12	1	639	65.4	8	48.6	13	0	98.9	94.4	106.7	High	High	High
High	P05090	apolipoprotein D [OS=Homo sapiens]	0	40.899	41	10	34	10	1	189	21.3	5.15	85.02	10	0	101.6	98	100.4	High	High	High
High	P10909-2	Isoform 2 of Clusterin [OS=Homo sapiens]	0	38.946	24	10	31	10	1	501	57.8	6.68	51.62	10	0	107.5	97.9	94.6	High	High	High
High	P08697-1	Alpha-2-antiplasmin [OS=Homo sapiens]	0	37.622	33	10	24	10	1	491	54.5	6.29	55.47	10	0	100.9	96.3	102.8	High	High	High
High	O43866	CD5 antigen-like [OS=Homo sapiens]	0	37.522	51	12	34	12	1	347	38.1	5.47	55.63	12	0	107.4	97.5	95.1	High	High	High
High	P01591	Immunoglobulin J chain [OS=Homo sapiens]	0	32.356	54	8	23	8	1	159	18.1	5.24	42.93	8	0	97.4	101.1	101.5	High	High	High
High	P27169	Serum paraoxonase/arylesterase 1 [OS=Homo sapiens]	0	30.831	23	7	27	7	1	355	39.7	5.22	57.31	7	0	93.3	105.5	101.1	High	High	High
High	P02760	Protein AMBP [OS=Homo sapiens]	0	29.303	28	9	26	9	1	352	39	6.25	49.2	9	0	102.5	94.6	102.9	High	High	High
High	P08185	corticosteroid-binding globulin [OS=Homo sapiens]	0	29.292	31	8	19	8	1	405	45.1	6.04	48.38	8	0	101.2	97.9	100.8	High	High	High
High	P07225	Vitamin K-dependent protein S [OS=Homo sapiens]	0	28.157	17	8	19	8	1	676	75.1	5.67	30.91	8	0	75.7	114	110.3	High	High	High
High	P03952	Plasma kallikrein [OS=Homo sapiens]	0	26.696	18	8	20	8	1	638	71.3	8.22	34.51	8	0	104.4	88	107.7	High	High	High
High	P00751-1	Complement factor B [OS=Homo sapiens]	0	25.793	15	7	18	7	1	764	85.5	7.06	34.41	7	0	103	104.7	92.4	High	High	High
High	P35527	Keratin, type I cytoskeletal 9 [OS=Homo sapiens]	0	25.412	28	9	16	9	1	623	62	5.24	24.22	9	0	102	101.6	96.4	High	High	High
High	P35542	Serum amyloid A-4 protein [OS=Homo sapiens]	0	22.503	48	5	17	5	1	130	14.7	9.07	30.17	5	0	104	98.7	97.3	High	High	High
High	Q9NZP8	Complement C1r subcomponent-like protein [OS=Homo sapiens]	0	21.192	14	5	9	4	1	487	53.5	7.2	19.55	5	1	99.8	95.6	104.7	High	High	High
High	P02533	Keratin, type I cytoskeletal 14 [OS=Homo sapiens]	0	20.833	18	8	16	5	1	472	51.5	5.16	20.43	8	0	127.1	89.9	83.1	High	High	High
High	P22792	Carboxypeptidase n subunit 2 [OS=Homo sapiens]	0	20.631	19	7	18	7	1	545	60.5	5.99	21.49	7	0	103.5	91.5	104.9	High	High	High
High	Q08380	Galectin-3-binding protein [OS=Homo sapiens]	0	20.506	20	6	15	6	1	585	65.3	5.27	24.44	6	0	97.5	96.1	106.4	High	High	High
High	P19823	Inter-alpha-trypsin inhibitor heavy chain H2 [OS=Homo sapiens]	0	20.024	11	7	18	7	1	946	106.4	6.86	29.37	7	0	98.7	105.2	96.1	High	High	High
High	Q96PD5-2	Isoform 2 of N-acetylmuramoyl-L-alanine amidase [OS=Homo sapiens]	0	19.761	21	7	14	7	1	634	68	7.68	22.04	7	0	102.7	101	96.3	High	High	High
High	P01780	Immunoglobulin heavy variable 3-7 [OS=Homo sapiens]	0	18.125	26	5	13	3	1	117	12.9	6.57	27.32	5	1	103.4	98.1	98.5	High	High	High
High	P02656	Apolipoprotein C-III [OS=Homo sapiens]	0	16.854	19	2	12	2	1	99	10.8	5.41	25.61	2	0	105	99.6	95.4	High	High	High
High	P02671-1	Fibrinogen alpha chain [OS=Homo sapiens]	0	16.779	9	4	14	4	1	866	94.9	6.01	18.75	4	0	97.3	91.2	111.5	High	High	High
High	P0DJI8	Serum amyloid A-1 protein [OS=Homo sapiens]	0	15.699	58	5	9	5	1	122	13.5	6.79	12.63	5	0	94.2	102.7	103.1	High	High	High
High	A0A0B4J1X5	immunoglobulin heavy variable 3-74 [OS=Homo sapiens]	0	14.902	44	6	15	3	1	117	12.8	8.66	21.61	6	2	92.1	109.5	98.3	High	High	High
High	P22352	Glutathione peroxidase 3 [OS=Homo sapiens]	0	14.822	26	5	12	5	1	226	25.5	8.13	15.19	5	0	93.5	98.7	107.9	High	High	High
High	P04433	Immunoglobulin kappa variable 3-11 [OS=Homo sapiens]	0	14.206	58	4	11	4	1	115	12.6	4.96	22.92	4	0	114.1	99	87	High	High	High
High	P01614	Immunoglobulin kappa variable 2D-40 [OS=Homo sapiens]	0	14.164	19	3	10	2	1	121	13.3	4.61	18.37	3	1	99	101.1	99.9	High	High	High
High	P43652	Afamin [OS=Homo sapiens]	0	14.019	11	5	12	5	1	599	69	5.9	9.98	5	0	111.8	94.3	93.9	High	High	High
High	P0DOX3	immunoglobulin delta heavy chain [OS=Homo sapiens]	0	13.643	11	4	12	4	1	512	56.2	8.02	15.02	4	0	99.2	99.4	101.4	High	High	High
High	O14791-2	Isoform 2 of Apolipoprotein L1 [OS=Homo sapiens]	0	13.151	10	4	13	4	1	414	45.9	6.29	1.76	4	0	97.6	101.1	101.3	High	High	High
High	P02655	Apolipoprotein C-II [OS=Homo sapiens]	0	12.577	50	4	8	4	1	101	11.3	4.72	9.05	4	0	102.5	98	99.6	High	High	High
High	P00740	Coagulation factor IX [OS=Homo sapiens]	0	12.547	10	4	8	4	1	461	51.7	5.47	10.53	4	0	100.6	100.1	99.3	High	High	High
High	P01768	Immunoglobulin heavy variable 3-30 [OS=Homo sapiens]	0	12.058	35	3	8	1	1	117	12.9	8.92	20.12	3	0	90.6	96.8	112.6	Peak Found	Peak Found	High
High	P02042	Hemoglobin subunit delta [OS=Homo sapiens]	0	11.837	24	3	13	1	1	147	16	8.05	28.37	3	0		158.1	141.9	Not Found	High	High
High	P23083	Immunoglobulin heavy variable 1-2 [OS=Homo sapiens]	0	11.624	35	3	8	3	1	117	13.1	9.13	19.34	3	0	93.7	104.2	102.1	High	High	High
High	P06310	Immunoglobulin kappa variable 2-30 [OS=Homo sapiens]	0	11.333	20	3	7	2	1	120	13.2	8.51	17.74	3	0	103.9	99.1	97	High	High	Medium
High	A0A0C4DH68	immunoglobulin kappa variable 2-24 [OS=Homo sapiens]	0	11.155	42	3	6	3	1	120	13.1	8.53	9.85	3	0	99.3	99.9	100.8	High	High	High
High	P0DP02	Immunoglobulin heavy variable 3-30-3 [OS=Homo sapiens]	0	10.918	35	4	8	1	1	117	13	8.94	17.5	4	0				High	Not Found	Not Found
High	P01782	Immunoglobulin heavy variable 3-9 [OS=Homo sapiens]	0	10.662	25	2	6	1	1	118	12.9	7.08	22.09	2	0	94.4	113.7	91.9	High	High	High
High	O95445-1	apolipoprotein M [OS=Homo sapiens]	0	10.351	19	4	10	4	1	188	21.2	6.01	3.53	4	0	104.7	92.8	102.5	High	High	High
High	P04180	phosphatidylcholine-sterol acyltransferase [OS=Homo sapiens]	0	10.162	12	2	3	2	1	440	49.5	6.11	9.6	2	0	162.2	92.3	45.6	High	High	Peak Found
High	P01764	Immunoglobulin heavy variable 3-23 [OS=Homo sapiens]	0	9.952	35	3	8	1	1	117	12.6	8.28	16.26	3	1	92.7	99.6	107.7	High	Not Found	Not Found
High	A0A0C4DH31	Immunoglobulin heavy variable 1-18 [OS=Homo sapiens]	0	9.826	26	2	5	2	1	117	12.8	8.84	15.63	2	0	92.2	106	101.8	High	High	High
High	P01824	immunoglobulin heavy variable 4-39 [OS=Homo sapiens]	0	9.094	13	1	9	1	1	125	13.9	9.26	12.57	1	0	97.4	106	96.6	High	High	High
High	P02743	Serum amyloid P-component [OS=Homo sapiens]	0	8.938	12	2	5	2	1	223	25.4	6.54	14.21	2	0	97.3	106.5	96.2	High	High	High
High	P01599	Immunoglobulin kappa variable 1-17 [OS=Homo sapiens]	0	8.829	14	2	5	2	1	117	12.8	8.68	12.17	2	0	117.4	90.8	91.7	High	High	High
High	P02748	complement component C9 [OS=Homo sapiens]	0	8.659	6	3	7	3	1	559	63.1	5.59	10.59	3	0	110.3	93.2	96.5	High	High	High
High	A0A0B4J1X8	Immunoglobulin heavy variable 3-43 [OS=Homo sapiens]	0	8.315	25	2	5	1	1	118	13.1	5.41	14.13	2	0	113.5	95.5	91	High	Peak Found	High
High	P01031	Complement C5 [OS=Homo sapiens]	0	8.183	2	3	3	3	1	1676	188.2	6.52	4.88	3	0	122.7	44.2	133.1	High	High	High
High	P04196	Histidine-rich glycoprotein [OS=Homo sapiens]	0	7.922	9	3	4	3	1	525	59.5	7.5	5.26	3	0	102.4	84.3	113.4	High	High	High
High	P01766	Immunoglobulin heavy variable 3-13 [OS=Homo sapiens]	0	7.671	19	2	8	1	1	116	12.5	7.08	15.46	2	0	91.6	92.1	116.3	High	High	High
High	P01619	Immunoglobulin kappa variable 3-20 [OS=Homo sapiens]	0	7.576	28	2	8	1	1	116	12.5	4.96	19.69	2	0	106.8	97.5	95.7	High	High	High
High	A0A0C4DH25	immunoglobulin kappa variable 3D-20 [OS=Homo sapiens]	0	7.257	28	2	5	1	1	116	12.5	4.59	10.81	2	1	101.9	104.6	93.5	Peak Found	High	High
High	P01624	Immunoglobulin kappa variable 3-15 [OS=Homo sapiens]	0	7.222	26	2	7	1	1	115	12.5	5.19	14.18	2	0	95.3	97.7	107	High	High	High
High	Q96KN2	Beta-Ala-His dipeptidase [OS=Homo sapiens]	0	7.171	9	3	5	3	1	507	56.7	5.3	7.92	3	0	114.9	100.6	84.5	High	High	High
High	P54108-3	Isoform 3 of Cysteine-rich secretory protein 3 [OS=Homo sapiens]	0	7.017	9	2	7	2	1	268	30.1	7.61	2.28	2	0	101.5	101.7	96.8	High	High	High
High	P16070	CD44 antigen [OS=Homo sapiens]	0	6.76	3	2	6	2	1	742	81.5	5.33	9.83	2	0	97.9	92	110.2	High	High	High
High	A0A075B6S2	immunoglobulin kappa variable 2D-29 [OS=Homo sapiens]	0	6.504	17	2	5	1	1	120	13.1	7.12	8.52	2	0	100.9	89.5	109.6	High	High	High
High	A0A075B6K4	immunoglobulin lambda variable 3-10 [OS=Homo sapiens]	0	6.453	17	3	7	3	1	115	12.4	4.83	7.23	3	0	105.4	97.1	97.6	High	High	High
High	P01700	Immunoglobulin lambda variable 1-47 [OS=Homo sapiens]	0	6.304	29	2	5	1	1	117	12.3	5.91	12.17	2	1	105.2	99.3	95.5	High	High	High
High	P06312	immunoglobulin kappa variable 4-1 [OS=Homo sapiens]	0	6.135	20	2	5	2	1	121	13.4	5.25	8.36	2	0	114.6	98.2	87.2	High	High	High
High	P01594	Immunoglobulin kappa variable 1-33 [OS=Homo sapiens]	0	6.031	14	1	4	1	1	117	12.8	4.78	7.8	1	0	107.1	98.8	94.1	High	High	High
High	P01602	Immunoglobulin kappa variable 1-5 [OS=Homo sapiens]	0	6.031	27	2	5	1	1	117	12.8	8.28	13.46	2	0	96.9	106.7	96.4	High	High	High
High	P09871	Complement C1s subcomponent [OS=Homo sapiens]	0	5.885	3	2	4	2	1	688	76.6	4.96	6.65	2	0	96.8	110.1	93.1	High	High	High
High	A0A087WSY6	Immunoglobulin kappa variable 3D-15 [OS=Homo sapiens]	0	5.878	26	2	4	1	1	115	12.5	5.19	8.32	2	1	95.7	96.1	108.2	Peak Found	Peak Found	High
High	P22891-2	Isoform 2 of Vitamin K-dependent protein Z [OS=Homo sapiens]	0	5.535	15	3	6	3	1	422	47	6.04	4.75	3	0	107	96	97	High	High	High
High	P15169	Carboxypeptidase N catalytic chain [OS=Homo sapiens]	0	5.498	5	2	5	2	1	458	52.3	7.34	5.63	2	0	197.4	54.1	48.5	High	High	High
High	P00736	Complement C1r subcomponent [OS=Homo sapiens]	0	5.458	5	2	2	1	1	705	80.1	6.21	5.39	2	0				Not Found	Not Found	High
High	P19827-1	Inter-alpha-trypsin inhibitor heavy chain H1 [OS=Homo sapiens]	0	5.431	2	1	2	1	1	911	101.3	6.79	7.26	1	0	156.5	143.5		High	High	Not Found
High	A0A0B4J1V0	Immunoglobulin heavy variable 3-15 [OS=Homo sapiens]	0	5.425	10	2	6	2	1	119	12.9	8.62	9.19	2	0	99	94	107.1	High	High	High
High	P01703	Immunoglobulin lambda variable 1-40 [OS=Homo sapiens]	0	5.206	43	2	6	2	1	118	12.3	5.74	10.33	2	0	73.2	123.1	103.6	High	High	High
High	A0A0C4DH43	immunoglobulin heavy variable 2-70D [OS=Homo sapiens]	0	5.158	14	2	6	1	1	119	13.3	8.29	3.72	2	0	106.2	97.1	96.8	High	High	High
High	A0A075B6I0	immunoglobulin lambda variable 8-61 [OS=Homo sapiens]	0	5.086	20	2	4	2	1	122	12.8	4.55	4.41	2	0	110.1	98.3	91.6	High	Peak Found	High
High	Q92496	Complement factor H-related protein 4 [OS=Homo sapiens]	0	4.986	3	2	4	2	1	578	65.3	4.94	7.43	2	0	120.3	98.5	81.2	High	High	High
High	Q04756	Hepatocyte growtH factor activator [OS=Homo sapiens]	0	4.807	3	1	3	1	1	655	70.6	7.24	8.1	1	0	102.5	109.6	87.9	High	High	High
High	P43251-2	Isoform 2 of Biotinidase [OS=Homo sapiens]	0	4.798	4	2	4	2	1	545	61.5	6.14	8.75	2	0	91.3	112.6	96.1	High	High	High
High	A0A075B6S5	immunoglobulin kappa variable 1-27 [OS=Homo sapiens]	0	4.786	14	1	2	1	1	117	12.7	8.29	5.66	1	0				Not Found	High	High
High	P11226	Mannose-binding protein C [OS=Homo sapiens]	0	4.493	7	2	3	2	1	248	26.1	5.49	3.35	2	0	60.1	124.2	115.8	Peak Found	High	High
High	P02741-1	C-reactive protein [OS=Homo sapiens]	0	4.377	11	2	7	2	1	224	25	5.63	9.96	2	0	102.7	93.9	103.4	High	High	High
High	A0A0B4J2H0	immunoglobulin heavy variable 1-69D [OS=Homo sapiens]	0	4.34	9	1	3	1	1	117	12.7	8.47	7.8	1	0	91.1	99.2	109.7	High	High	High
High	P01699	Immunoglobulin lambda variable 1-44 [OS=Homo sapiens]	0.008	4.087	43	2	3	1	1	117	12.2	5.17	5.13	2	0	112.1	127.7	60.2	Peak Found	High	Peak Found
High	P55290-4	Isoform 4 of Cadherin-13 [OS=Homo sapiens]	0.008	3.961	2	1	2	1	1	760	83.3	5.12	2.15	1	0	113	72.9	114.1	High	High	Peak Found
High	A0A0C4DH38	immunoglobulin heavy variable 5-51 [OS=Homo sapiens]	0.008	3.952	9	1	1	1	1	117	12.7	8.27	2.5	1	0	111	105.3	83.7	High	Peak Found	Peak Found
High	A0A0C4DH34	immunoglobulin heavy variable 4-28 [OS=Homo sapiens]	0.008	3.668	13	1	2	1	1	117	13.1	9.29	5.28	1	0	107.1	84.3	108.6	Peak Found	High	High
High	P04275	Von Willebrand factor [OS=Homo sapiens]	0.008	3.514	1	1	1	1	1	2813	309.1	5.48	2.8	1	0				Not Found	High	Not Found
High	P02679	Fibrinogen gamma chain [OS=Homo sapiens]	0.007	3.369	2	1	3	1	1	453	51.5	5.62	6.57	1	0				High	High	High
High	P02654	Apolipoprotein C-I [OS=Homo sapiens]	0.007	3.302	13	1	4	1	1	83	9.3	8.47	6	1	0	122.2	98.2	79.7	High	High	High
High	P26927	Hepatocyte growth factor-like protein [OS=Homo sapiens]	0.011	3.212	5	2	2	2	1	711	80.3	7.68	3.37	2	0				Not Found	High	High
High	P59665	Neutrophil defensin 1 [OS=Homo sapiens]	0.01	3.063	10	1	3	1	1	94	10.2	6.99	0	1	0	98.2	93.9	107.9	High	High	High
High	P05546	Heparin cofactor 2 [OS=Homo sapiens]	0.01	3.039	2	1	2	1	1	499	57	6.9	1.84	1	0				High	High	Not Found
High	A0A075B6I9	Immunoglobulin lambda variable 7-46 [OS=Homo sapiens]	0.01	2.961	8	1	6	1	1	117	12.5	7.2	5.01	1	0	94.3	106.1	99.6	High	High	High
High	Q8WZ42-12	Isoform 12 of Titin [OS=Homo sapiens]	0.01	2.899	0	2	10	1	1	35991	3992.1	6.39	0	2	0	95.8	106.5	97.7	High	High	High
High	P12259	Coagulation factor V [OS=Homo sapiens]	0.01	2.898	0	1	3	1	1	2224	251.5	6.05	1.7	1	0	99.5	99.3	101.3	High	High	High
High	Q01459	Di-N-acetylchitobiase [OS=Homo sapiens]	0.01	2.895	5	1	1	1	1	385	43.7	6.64	0	1	0				Not Found	High	Not Found
High	P09172	Dopamine beta-hydroxylase [OS=Homo sapiens]	0.01	2.63	2	1	3	1	1	617	69	6.42	0	1	0	96.3	116.4	87.4	High	High	High
High	P01704	Immunoglobulin lambda variable 2-14 [OS=Homo sapiens]	0.01	2.59	13	1	3	1	1	120	12.6	6.49	2.01	1	0	91.9	100	108	High	High	High
High	A0A0A0MS15	immunoglobulin heavy variable 3-49 [OS=Homo sapiens]	0.01	2.576	8	1	1	1	1	119	13	8.62	1.75	1	0	105.4	98	96.6	Peak Found	Peak Found	High
High	P02786	Transferrin receptor protein 1 [OS=Homo sapiens]	0.009	2.49	2	1	2	1	1	760	84.8	6.61	0	1	0	110.3	98.1	91.7	High	High	Peak Found
Medium	Q7Z5M8	Protein Abhd12b [OS=Homo sapiens]	0.018	2.42	2	1	8	1	1	362	40.8	8.28	0	1	0	89	96.7	114.3	High	High	High
Medium	A0A075B6J9	immunoglobulin lambda variable 2-18 [OS=Homo sapiens]	0.018	2.39	11	1	2	1	1	118	12.4	4.82	0	1	0	111.9	97.5	90.6	Peak Found	High	High
Medium	P00748	Coagulation factor XII [OS=Homo sapiens]	0.03	2.35	1	1	3	1	1	615	67.7	7.74	0	1	0	115.2	87.5	97.3	High	High	High
Medium	Q9NQB0	Transcription factor 7-like 2 [OS=Homo sapiens]	0.028	2.235	2	1	2	1	1	619	67.9	8.53	0	1	0	94.3	101.8	103.9	Peak Found	High	High
Medium	O00533-2	Isoform 2 of Neural cell adhesion molecule L1-like protein [OS=Homo sapiens]	0.035	2.208	1	1	1	1	1	1224	136.6	5.8	0	1	0				High	Not Found	Not Found
Medium	P01833	Polymeric immunoglobulin receptor [OS=Homo sapiens]	0.035	2.153	1	1	2	1	1	764	83.2	5.74	0	1	0	108.2	102.4	89.4	Peak Found	High	High
Medium	Q8NFW8	N-acylneuraminate cytidylyltransferase [OS=Homo sapiens]	0.034	2.09	5	1	3	1	1	434	48.3	7.93	6.3	1	0	164.8	135.2		Medium	High	Medium
Medium	P80108	Phosphatidylinositol-glycan-specific phospholipase D [OS=Homo sapiens]	0.04	2.067	2	1	2	1	1	840	92.3	6.37	4.71	1	0				High	High	Not Found
Medium	P06276	cholinesterase [OS=Homo sapiens]	0.039	2.057	1	1	2	1	1	602	68.4	7.42	1.66	1	0	85.9	105.7	108.3	Peak Found	High	High
Medium	Q15848	adiponectin [OS=Homo sapiens]	0.039	2.021	9	1	1	1	1	244	26.4	5.74	2.31	1	0	103.2	107.1	89.8	Peak Found	High	Peak Found
Medium	P02788	Lactotransferrin [OS=Homo sapiens]	0.039	1.963	1	1	3	1	1	710	78.1	8.12	0	1	0	108.7	107.2	84.1	High	High	Medium
Medium	Q01974	Tyrosine-protein kinase transmembrane receptor ROR2 [OS=Homo sapiens]	0.047	1.919	1	1	1	1	1	943	104.7	6.55	0	1	0				High	Not Found	Not Found
Low	P06396	Gelsolin [OS=Homo sapiens]	0.052	1.898	2	2	3	2	1	782	85.6	6.28	0	2	0	103.5	89.5	107	High	Medium	High
Low	A0FGR9	Extended synaptotagmin-3 [OS=Homo sapiens]	0.054	1.777	2	1	1	1	1	886	100	8.37	0	1	0		300		Not Found	High	Not Found
Low	P61626	lysozyme c [OS=Homo sapiens]	0.054	1.759	4	1	3	1	1	148	16.5	9.16	0	1	0	159.4	140.6		High	High	High
Low	Q13702	43 kDa receptor-associated protein of the synapse [OS=Homo sapiens]	0.056	1.669	8	1	1	1	1	412	46.3	8.12	2.92	1	0				Not Found	High	Not Found
Low	O94964-2	Isoform 2 of Protein SOGA1 [OS=Homo sapiens]	0.055	1.639	2	1	1	1	1	1661	183.7	6.52	0	1	0				Not Found	High	Not Found
Low	P60709	Actin, cytoplasmic 1 [OS=Homo sapiens]	0.08	1.556	3	1	1	1	1	375	41.7	5.48	0	1	0				High	Not Found	Not Found
Low	Q6ZMK1-4	Isoform 4 of Cysteine and histidine-rich protein 1 [OS=Homo sapiens]	0.08	1.542	9	1	1	1	1	203	22.8	7.93	0	1	0		160.8	139.2	Not Found	Peak Found	High
Low	Q9UBN4-5	Isoform Epsilon of Short transient receptor potential channel 4 [OS=Homo sapiens]	0.08	1.542	1	1	2	1	1	982	112.7	7.87	0	1	0	92.8	106.6	100.6	Peak Found	High	High
Low	O43149	Zinc finger ZZ-type and EF-hand domain-containing protein 1 [OS=Homo sapiens]	0.078	1.533	0	1	1	1	1	2961	330.9	5.95	0	1	0	102.3	97.9	99.7	Peak Found	Peak Found	High
Low	Q15345-2	Leucine-rich repeat-containing protein 41 [OS=Homo sapiens]	0.078	1.528	2	1	5	1	1	812	88.6	8.38	6.56	1	0	112.2	97.4	90.3	High	High	High
Low	O14815-1	calpain-9 [OS=Homo sapiens]	0.077	1.524	2	1	7	1	1	690	79	5.55	17.33	1	0	93.5	96	110.5	Medium	High	High
Low	Q5T5S1	Coiled-coil domain-containing protein 183 [OS=Homo sapiens]	0.087	1.485	2	1	3	1	1	534	62.6	8.79	6.87	1	0	100.9	84.5	114.6	High	High	Medium
Low	O75449-1	Katanin p60 ATPase-containing subunit A1 [OS=Homo sapiens]	0.086	1.478	4	2	2	2	1	491	55.9	6.9	0	2	0	83.1	95.3	121.7	High	High	Peak Found
Low	Q99714-1	3-hydroxyacyl-CoA dehydrogenase type-2 [OS=Homo sapiens]	0.107	1.407	5	1	6	1	1	261	26.9	7.78	5.28	1	0	100.4	95.4	104.2	Medium	Medium	High
Low	Q96L91	E1A-binding protein p400 [OS=Homo sapiens]	0.105	1.405	1	1	3	1	1	3159	343.3	9.19	7.67	1	0	92.9	106.7	100.4	Peak Found	Medium	High
Low	Q99490	Arf-GAP with GTPase, ANK repeat and PH domain-containing protein 2 [OS=Homo sapiens]	0.104	1.386	3	1	4	1	1	1192	124.6	9.89	11.61	1	0	116.4	102.7	80.9	High	High	Medium
Low	Q9UNN8	Endothelial protein C receptor [OS=Homo sapiens]	0.104	1.386	4	1	3	1	1	238	26.7	7.18	0	1	0	95.7	95.9	108.4	High	High	Medium
Low	Q99459	Cell division cycle 5-like protein [OS=Homo sapiens]	0.11	1.374	1	1	3	1	1	802	92.2	8.18	0	1	0	91.7	101.7	106.6	Medium	Peak Found	High
Low	P32189-3	glycerol kinase [OS=Homo sapiens]	0.11	1.352	1	1	5	1	1	559	61.2	6.54	5.05	1	0				High	High	High
Low	P02751-15	Isoform 15 of Fibronectin [OS=Homo sapiens]	0.111	1.342	1	1	2	1	1	2477	272.2	5.5	0	1	0				Not Found	High	Medium
Low	O43896	Kinesin-like protein KIF1C [OS=Homo sapiens]	0.11	1.336	2	1	1	1	1	1103	122.9	6.9	3.02	1	0	93	97	110	Peak Found	High	Peak Found
Low	Q96HW7	integrator complex subunit 4 [OS=Homo sapiens]	0.109	1.328	3	1	1	1	1	963	108.1	6.44	0	1	0				Not Found	Not Found	High
Low	A0A0B4J1U7	immunoglobulin heavy variable 6-1 [OS=Homo sapiens]	0.116	1.312	6	1	6	1	1	121	13.5	9.2	0	1	0	104.9	103.1	92	High	High	High
Low	P62873	Guanine nucleotide-binding protein G(I)/G(S)/G(T) subunit beta-1 [OS=Homo sapiens]	0.148	1.271	7	1	1	1	1	340	37.4	6	0	1	0	122.5	105.1	72.4	High	Peak Found	Peak Found
Low	A4FU69	EF-hand calcium-binding domain-containing protein 5 [OS=Homo sapiens]	0.148	1.256	1	1	4	1	1	1503	173.3	5.82	0	1	0	116	92.1	91.9	Peak Found	Medium	Medium
Low	Q6T310	Ras-like protein family member 11A [OS=Homo sapiens]	0.146	1.25	3	1	5	1	1	242	27	8.94	8.66	1	0	110.6	87.3	102.1	High	High	High
Low	Q96MT7-2	Isoform 2 of Cilia- and flagella-associated protein 44 [OS=Homo sapiens]	0.146	1.24	1	1	3	1	1	1854	213.7	5.39	2.08	1	0	109.2	94.1	96.6	Medium	Peak Found	High
Low	Q641Q2	WASH complex subunit 2A [OS=Homo sapiens]	0.148	1.232	1	1	1	1	1	1341	147.1	4.81	0	1	0	103	96.3	100.6	Peak Found	High	Peak Found
Low	O00512	B-cell CLL/lymphoma 9 protein [OS=Homo sapiens]	0.147	1.218	1	1	1	1	1	1426	149.2	8.91	0	1	0				Not Found	High	Not Found
Low	Q8IUG5-2	Isoform 2 of Unconventional myosin-XVIIIb [OS=Homo sapiens]	0.155	1.169	1	1	1	1	1	2080	233.5	6.76	3.51	1	0	196.9	103.1		Peak Found	High	Not Found
Low	P28290	Sperm-specific antigen 2 [OS=Homo sapiens]	0.157	1.132	3	1	1	1	1	1259	138.3	5.19	0	1	0				Not Found	Not Found	High
Low	A0A0A0MS14	Immunoglobulin heavy variable 1-45 [OS=Homo sapiens]	0.185	1.069	8	1	1	1	1	117	13.5	9.1	0	1	0	92.1	110.8	97.1	Peak Found	High	Peak Found
Low	Q9Y577-1	E3 ubiquitin-protein ligase TRIM17 [OS=Homo sapiens]	0.191	1.05	3	1	6	1	1	477	54.4	7.02	11.87	1	0	101.9	103.2	94.8	High	Medium	Medium
Low	Q6ZRH7	Cation channel sperm-associated protein subunit gamma [OS=Homo sapiens]	0.19	1.047	3	1	1	1	1	1159	132.9	6.37	0	1	0				High	Not Found	Not Found
Low	E7ETH6	Zinc finger protein 587B [OS=Homo sapiens]	0.19	1.042	2	1	3	1	1	402	45.5	8.38	0	1	0	97	108.9	94.1	High	Medium	High
Low	G3V211-1	Uncharacterized protein encoded by LINC01619 [OS=Homo sapiens]	0.197	1.032	20	1	1	1	1	115	13.5	9.28	0	1	0				Not Found	Not Found	High
Low	Q9HCK8-1	Chromodomain-helicase-dna-binding protein 8 [OS=Homo sapiens]	0.196	1.03	1	1	1	1	1	2581	290.3	6.47	0	1	0	87.2	107.6	105.2	Peak Found	Peak Found	High
Low	A0A0C4DH73	Immunoglobulin kappa variable 1-12 [OS=Homo sapiens]	0.2	1.015	18	1	1	1	1	117	12.6	8.31	0	1	0				Not Found	Not Found	High
Low	P55036-1	26S proteasome non-ATPase regulatory subunit 4 [OS=Homo sapiens]	0.199	0.997	3	1	2	1	1	377	40.7	4.79	0	1	0	100	92.1	107.9	High	Medium	Peak Found
Low	P26640	Valine--tRNA ligase [OS=Homo sapiens]	0.203	0.991	1	1	2	1	1	1264	140.4	7.59	0	1	0	106.2	92	101.8	Medium	Peak Found	High
Low	Q5TG92-1	Putative uncharacterized protein C1orf195 [OS=Homo sapiens]	0.202	0.99	11	1	1	1	1	126	13.8	10.17	0	1	0				Not Found	Not Found	High
Low	Q6ZVD7	Storkhead-box protein 1 [OS=Homo sapiens]	0.202	0.983	2	1	1	1	1	989	110.9	7.78	2.84	1	0	92.1	107.5	100.4	Peak Found	High	Peak Found
Low	Q14353-2	Isoform 2 of Guanidinoacetate N-methyltransferase [OS=Homo sapiens]	0.201	0.979	6	1	1	1	1	269	29.4	5.87	0	1	0	116	94	90	High	Peak Found	Peak Found
Low	Q13425-1	Beta-2-syntrophin [OS=Homo sapiens]	0.2	0.971	4	1	2	1	1	540	57.9	8.82	0	1	0	101.9	95.9	102.2	High	Peak Found	High
Low	P46100	transcriptional regulator ATRX [OS=Homo sapiens]	0.215	0.961	0	1	1	1	1	2492	282.4	6.58	0	1	0	137.2		162.8	High	Not Found	Peak Found
Low	Q8IYM2	Schlafen family member 12 [OS=Homo sapiens]	0.22	0.946	4	1	1	1	1	578	66.9	8.59	0	1	0				Not Found	Not Found	High
Low	Q9HCQ7	Pro-FMRFamide-related neuropeptide VF [OS=Homo sapiens]	0.219	0.942	18	1	1	1	1	196	22.3	9.11	0	1	0				High	Not Found	Not Found
Low	Q96BN6-1	protein FAM149B1 [OS=Homo sapiens]	0.25	0.912	4	1	2	1	1	582	64.6	6.77	6.07	1	0	115.6	106.7	77.7	Medium	High	Peak Found
Low	P60508	Syncytin-2 [OS=Homo sapiens]	0.25	0.907	6	1	1	1	1	538	59.5	8.85	0	1	0				Not Found	High	Not Found
Low	Q86UP6-1	CUB and zona pellucida-like domain-containing protein 1 [OS=Homo sapiens]	0.267	0.898	5	1	1	1	1	607	68.1	6.47	0	1	0	98.6	116.7	84.7	Peak Found	High	Peak Found
Low	P82987-1	ADAMTS-like protein 3 [OS=Homo sapiens]	0.265	0.877	1	1	1	1	1	1691	188.6	7.83	0	1	0				Not Found	High	Not Found
Low	Q6PIL6-4	Isoform 4 of Kv channel-interacting protein 4 [OS=Homo sapiens]	0.276	0.85	9	1	1	1	1	229	26.5	4.69	0	1	0				Not Found	High	Not Found
Low	Q8NG11-1	Tetraspanin-14 [OS=Homo sapiens]	0.277	0.846	3	1	4	1	1	270	30.7	6.84	0	1	0	97.8	100.2	102	Medium	High	Medium
Low	O94804	Serine/threonine-protein kinase 10 [OS=Homo sapiens]	0.277	0.846	1	1	1	1	1	968	112.1	6.95	2.81	1	0	96.2	99.3	104.5	Peak Found	Peak Found	High
Low	Q9NVT9	armadillo repeat-containing protein 1 [OS=Homo sapiens]	0.282	0.844	8	1	1	1	1	282	31.3	5.74	0	1	0				High	Not Found	Not Found
Low	Q7LBC6-1	Lysine-specific demethylase 3B [OS=Homo sapiens]	0.282	0.837	2	1	1	1	1	1761	191.5	7.18	0	1	0	300			High	Not Found	Not Found
Low	Q8NGI9	Olfactory receptor 5A2 [OS=Homo sapiens]	0.284	0.831	2	1	1	1	1	324	36	8.16	0	1	0	125.2	88.7	86.2	Peak Found	Peak Found	High
Low	Q8IYX3-2	Isoform 2 of Coiled-coil domain-containing protein 116 [OS=Homo sapiens]	0.284	0.829	2	1	1	1	1	613	67.9	8.54	0	1	0	99.1	113	87.9	Peak Found	Peak Found	High
Low	Q9UPA5	Protein bassoon [OS=Homo sapiens]	0.299	0.787	1	1	1	1	1	3926	416.2	7.55	0	1	0				Not Found	High	Not Found
Low	O60333-3	Isoform 3 of Kinesin-like protein KIF1B [OS=Homo sapiens]	0.308	0.777	1	1	1	1	1	1153	130.3	8.43	2.46	1	0	84.1	92.3	123.7	Peak Found	Peak Found	High
Low	Q8WWL7-1	G2/mitotic-specific cyclin-B3 [OS=Homo sapiens]	0.307	0.775	1	1	1	1	1	1395	157.8	6.68	0	1	0	90.3	94.2	115.5	High	Peak Found	Peak Found
Low	P48740-2	Isoform 2 of Mannan-binding lectin serine protease 1 [OS=Homo sapiens]	0.305	0.767	2	1	1	1	1	728	81.8	5.12	0	1	0	300			High	Not Found	Not Found
Low	Q658Y4	Protein FAM91A1 [OS=Homo sapiens]	0.304	0.767	3	1	1	1	1	838	93.9	6.39	0	1	0		123.7	176.3	Not Found	Peak Found	High
Low	Q9Y2I7-1	1-phosphatidylinositol 3-phosphate 5-kinase [OS=Homo sapiens]	0.313	0.753	1	1	8	1	1	2098	237	6.7	14.9	1	0	99.7	98.5	101.8	High	Medium	Medium
Low	Q9NRS4-1	Transmembrane protease serine 4 [OS=Homo sapiens]	0.312	0.75	5	1	1	1	1	437	48.2	5.4	0	1	0	84	102.8	113.2	Peak Found	Peak Found	High
Low	Q15788	Nuclear receptor coactivator 1 [OS=Homo sapiens]	0.317	0.742	1	1	2	1	1	1441	156.7	6.2	0	1	0				High	Medium	Not Found
Low	P29375-1	Lysine-specific demethylase 5A [OS=Homo sapiens]	0.321	0.739	1	1	1	1	1	1690	192	6.49	0	1	0				Not Found	High	Not Found
Low	Q01101	Insulinoma-associated protein 1 [OS=Homo sapiens]	0.32	0.739	6	1	1	1	1	510	52.9	8.94	0	1	0	140.1	159.9		Peak Found	High	Not Found
Low	Q96T58	Msx2-interacting protein [OS=Homo sapiens]	0.327	0.726	0	1	1	1	1	3664	402	7.64	0	1	0	82.4	117.4	100.3	High	Peak Found	Peak Found
Low	Q13094	lymphocyte cytosolic protein 2 [OS=Homo sapiens]	0.332	0.721	2	1	1	1	1	533	60.2	6.27	0	1	0	92.9	99.7	107.5	Peak Found	Peak Found	High
Low	Q68DL7	Uncharacterized protein C18orf63 [OS=Homo sapiens]	0.336	0.715	1	1	3	1	1	685	77.2	9.8	0	1	0	96.5	96.9	106.6	Medium	Medium	High
Low	P78386	Keratin, type II cuticular Hb5 [OS=Homo sapiens]	0.336	0.708	1	1	3	1	1	507	55.8	6.55	0	1	0	80	93.3	126.7	Medium	High	Medium
Low	Q8N1I0-3	Isoform 3 of Dedicator of cytokinesis protein 4 [OS=Homo sapiens]	0.354	0.701	0	1	5	1	1	1975	226	7.65	0	1	0	99.2	96.9	104	Medium	Medium	High
Low	Q86X45	protein tilB homolog [OS=Homo sapiens]	0.362	0.683	7	1	1	1	1	466	54.2	6.51	0	1	0	109.8	94.3	95.9	Peak Found	High	Peak Found
Low	Q9H7D0-1	dedicator of cytokinesis protein 5 [OS=Homo sapiens]	0.374	0.673	1	1	1	1	1	1870	215.2	7.96	2.84	1	0				High	Not Found	Not Found
Low	Q9Y3I0	tRNA-splicing ligase RtcB homolog [OS=Homo sapiens]	0.375	0.668	4	1	1	1	1	505	55.2	7.23	0	1	0				Not Found	High	Not Found
Low	Q5TEA6	Protein sel-1 homolog 2 [OS=Homo sapiens]	0.376	0.666	6	1	1	1	1	688	77.9	9.23	0	1	0				Not Found	Not Found	High
Low	Q86SQ0-1	Pleckstrin homology-like domain family B member 2 [OS=Homo sapiens]	0.383	0.664	1	1	1	1	1	1253	142.1	7.43	0	1	0	118.9	96.4	84.7	Peak Found	Peak Found	Medium
Low	Q8WUA4-1	General transcription factor 3C polypeptide 2 [OS=Homo sapiens]	0.402	0.659	2	1	1	1	1	911	100.6	7.31	0	1	0				Not Found	Medium	Not Found
Low	P16284	Platelet endothelial cell adhesion molecule [OS=Homo sapiens]	0.4	0.655	3	1	1	1	1	738	82.5	6.99	0	1	0				Medium	Not Found	Not Found
Low	Q13395	Probable methyltransferase TARBP1 [OS=Homo sapiens]	0.402	0.65	2	1	3	1	1	1621	181.6	7.05	3.05	1	0	103.4	94.8	101.8	Peak Found	Medium	Peak Found
Low	Q5T2N8	ATPase family AAA domain-containing protein 3C [OS=Homo sapiens]	0.401	0.649	6	1	1	1	1	411	46.4	9.31	0	1	0				Not Found	Medium	Not Found
Low	Q9NVE4	Coiled-coil domain-containing protein 87 [OS=Homo sapiens]	0.402	0.644	1	1	8	1	1	849	96.3	8.59	0	1	0	93.7	102	104.4	Medium	Medium	Medium
Low	P01701	immunoglobulin lambda variable 1-51 [OS=Homo sapiens]	0.401	0.644	25	1	1	1	1	117	12.2	7.03	0	1	0				Not Found	Not Found	Medium
Low	P22914	Beta-crystallin S [OS=Homo sapiens]	0.401	0.634	20	1	1	1	1	178	21	6.89	0	1	0				Not Found	Not Found	Medium
Low	Q6N069	N-alpha-acetyltransferase 16, NatA auxiliary subunit [OS=Homo sapiens]	0.403	0.633	2	1	1	1	1	864	101.4	7.87	0	1	0				Not Found	Not Found	Medium
Low	P52209	6-phosphogluconate dehydrogenase, decarboxylating [OS=Homo sapiens]	0.407	0.627	9	1	1	1	1	483	53.1	7.23	3.28	1	0				Not Found	Medium	Not Found
Low	Q7KZ85	transcription elongation factor spt6 [OS=Homo sapiens]	0.407	0.626	1	1	1	1	1	1726	198.9	4.91	0	1	0	104.5	104	91.5	Peak Found	Peak Found	Medium
Low	Q9Y2P4	long-chain fatty acid transport protein 6 [OS=Homo sapiens]	0.435	0.621	3	1	1	1	1	619	70.1	8.51	2.28	1	0	78.7	121.5	99.9	Medium	Peak Found	Peak Found
Low	Q9UHQ1-2	Isoform 2 of Nuclear prelamin A recognition factor [OS=Homo sapiens]	0.436	0.616	4	1	2	1	1	502	56.1	7.08	2.1	1	0	101.6	99.6	98.8	Medium	Medium	Peak Found
Low	Q14667-1	Protein KIAA0100 [OS=Homo sapiens]	0.431	0.615	1	1	1	1	1	2235	253.5	7.14	0	1	0				Medium	Not Found	Not Found
Low	P48357-1	leptin receptor [OS=Homo sapiens]	0.439	0.593	1	1	2	1	1	1165	132.4	6.52	0	1	0	82	105.2	112.7	Medium	Peak Found	Medium
Low	Q5TZA2	Rootletin [OS=Homo sapiens]	0.437	0.592	0	1	1	1	1	2017	228.4	5.5	0	1	0				Not Found	Not Found	Medium
Low	O95497	Pantetheinase [OS=Homo sapiens]	0.436	0.588	6	1	1	1	1	513	57	5.55	0	1	0				Not Found	Medium	Not Found
Low	Q8IU57-1	Interferon lambda receptor 1 [OS=Homo sapiens]	0.433	0.587	2	1	1	1	1	520	57.6	4.96	0	1	0	88.1	114.6	97.3	Peak Found	Peak Found	Medium
Low	Q96EP1	E3 ubiquitin-protein ligase CHFR [OS=Homo sapiens]	0.429	0.587	1	1	1	1	1	664	73.3	6.04	0	1	0	102.9	95.8	101.3	Peak Found	Peak Found	Medium
Low	Q8TBA6	Golgin subfamily A member 5 [OS=Homo sapiens]	0.435	0.58	4	1	1	1	1	731	83	5.83	0	1	0				Medium	Not Found	Not Found

## Sheet: Human-Albusorb-MS Amanda
Protein FDR Confidence: Combined	Accession	Description	Exp. q-value: Combined	Sum PEP Score	Coverage [%]	# Peptides	# PSMs	# Unique Peptides	# Protein Groups	# AAs	MW [kDa]	calc. pI	Score MS Amanda 2.0: MS Amanda 2.0	# Peptides (by Search Engine): MS Amanda 2.0	# Razor Peptides	Abundances (Grouped): 1	Abundances (Grouped): 2	Abundances (Grouped): 3	Found in Sample: [S1] F1: Sample, 1	Found in Sample: [S2] F2: Sample, 2	Found in Sample: [S3] F3: Sample, 3
High	P01024	Complement C3 [OS=Homo sapiens]	0	1165.54	71	136	1099	136	1	1663	187	6.4	333751	136	0	103.9	96.9	99.1	High	High	High
High	P01023	alpha-2-macroglobulin [OS=Homo sapiens]	0	948.102	66	112	807	102	1	1474	163.2	6.46	242307	112	8	102.7	99	98.3	High	High	High
High	P02768-1	Serum albumin [OS=Homo sapiens]	0	690.852	73	69	1776	69	1	609	69.3	6.28	548934	69	0	97.6	101.3	101.2	High	High	High
High	P02787	Serotransferrin [OS=Homo sapiens]	0	534.049	63	62	670	62	1	698	77	7.12	208890	62	0	101.7	98.7	99.6	High	High	High
High	P00450	Ceruloplasmin [OS=Homo sapiens]	0	521.927	52	56	299	56	1	1065	122.1	5.72	99023.9	56	0	100.7	100.7	98.7	High	High	High
High	P01009-1	alpha-1-antitrypsin [OS=Homo sapiens]	0	501.617	72	51	488	51	1	418	46.7	5.59	149576	51	0	108.1	99.2	92.7	High	High	High
High	P04114	apolipoprotein B-100 [OS=Homo sapiens]	0	329.308	21	77	217	77	1	4563	515.3	7.05	51593.7	77	0	100.9	100.4	98.6	High	High	High
High	P00738	Haptoglobin [OS=Homo sapiens]	0	252.798	66	31	284	18	1	406	45.2	6.58	81451.2	31	13	99.7	97.7	102.6	High	High	High
High	P02647	Apolipoprotein A-I [OS=Homo sapiens]	0	246.258	79	34	194	34	1	267	30.8	5.76	54258	34	0	99.2	99.2	101.6	High	High	High
High	P01011-1	Alpha-1-antichymotrypsin [OS=Homo sapiens]	0	242.203	44	27	163	27	1	423	47.6	5.52	55039.9	27	0	104.9	99.3	95.9	High	High	High
High	Q14624-1	Inter-alpha-trypsin inhibitor heavy chain H4 [OS=Homo sapiens]	0	212.162	42	39	147	39	1	930	103.3	6.98	43029.3	39	0	105.1	97.2	97.7	High	High	High
High	P02766	Transthyretin [OS=Homo sapiens]	0	205.403	76	14	192	14	1	147	15.9	5.76	62953.5	14	0	103.9	99.4	96.7	High	High	High
High	P0C0L5	Complement C4-B [OS=Homo sapiens]	0	172.067	16	20	81	5	1	1744	192.6	7.27	29624	20	14	99	103.1	97.9	High	High	High
High	P00739-1	Haptoglobin-related protein [OS=Homo sapiens]	0	163.942	48	21	161	8	1	348	39	7.09	45453	21	0	105.7	99.7	94.6	High	High	High
High	P0C0L4-1	Complement C4-A [OS=Homo sapiens]	0	151.421	16	18	74	3	1	1744	192.7	7.08	25955.3	18	0	110.6	92.9	96.4	High	High	High
High	P04217	Alpha-1B-glycoprotein [OS=Homo sapiens]	0	140.842	52	23	134	23	1	495	54.2	5.86	37236.5	23	0	101.4	98	100.6	High	High	High
High	P01871	immunoglobulin heavy constant mu [OS=Homo sapiens]	0	139.123	55	23	128	2	1	453	49.4	6.77	35456.2	23	19	104.4	99.1	96.5	High	High	High
High	P0DOX6	immunoglobulin mu heavy chain [OS=Homo sapiens]	0	126.643	39	22	115	2	1	576	63.4	7.87	31512	22	1	106	103.7	90.2	High	Not Found	Medium
High	P25311	Zinc-alpha-2-glycoprotein [OS=Homo sapiens]	0	115.934	48	15	69	15	1	298	34.2	6.05	19299.5	15	0	102.4	100.3	97.3	High	High	High
High	P01876	immunoglobulin heavy constant alpha 1 [OS=Homo sapiens]	0	112.854	49	17	172	10	1	353	37.6	6.51	44081.7	17	7	101.7	98.9	99.4	High	High	High
High	P02763	Alpha-1-acid glycoprotein 1 [OS=Homo sapiens]	0	111.622	51	14	128	11	1	201	23.5	5.02	35311.3	14	3	96.5	99	104.5	High	High	High
High	P01019	Angiotensinogen [OS=Homo sapiens]	0	108.159	38	14	50	14	1	485	53.1	6.32	16114.1	14	0	97.1	100.2	102.7	High	High	High
High	P04220	Ig MU heavy chain disease protein [OS=Homo sapiens]	0	93.653	47	14	68	1	1	391	43	5.24	21996.9	14	0	95.9	108.8	95.3	Peak Found	High	Peak Found
High	P01042-2	Isoform LMW of Kininogen-1 [OS=Homo sapiens]	0	90.357	32	15	71	15	1	427	47.9	6.65	18286.7	15	0	106.6	99.8	93.6	High	High	High
High	P0DOX2	Immunoglobulin alpha-2 heavy chain [OS=Homo sapiens]	0	89.673	32	14	133	7	1	455	48.9	6.81	31576.8	14	0	101.8	99.5	98.7	High	High	High
High	P01008	Antithrombin-III [OS=Homo sapiens]	0	88.81	48	16	57	16	1	464	52.6	6.71	15832.9	16	0	104.8	97.6	97.6	High	High	High
High	P04264	Keratin, type II cytoskeletal 1 [OS=Homo sapiens]	0	81.228	27	15	51	14	1	644	66	8.12	14837.3	15	1	102.6	99.8	97.6	High	High	High
High	P04004	Vitronectin [OS=Homo sapiens]	0	80.143	21	11	67	11	1	478	54.3	5.8	18610.8	11	0	101.5	98.2	100.3	High	High	High
High	P02750	Leucine-rich alpha-2-glycoprotein [OS=Homo sapiens]	0	76.442	44	14	54	14	1	347	38.2	6.95	14703	14	0	95.8	99.4	104.8	High	High	High
High	P19652	Alpha-1-acid glycoprotein 2 [OS=Homo sapiens]	0	76.289	44	12	81	9	1	201	23.6	5.11	20888.2	12	0	94.7	98.6	106.7	High	High	High
High	P05543	thyroxine-binding globulin [OS=Homo sapiens]	0	74.758	43	14	51	14	1	415	46.3	6.3	13096.3	14	0	96.6	101.8	101.7	High	High	High
High	P13645	Keratin, type I cytoskeletal 10 [OS=Homo sapiens]	0	74.507	33	15	44	12	1	584	58.8	5.21	11246.9	15	2	100.5	100.3	99.2	High	High	High
High	Q06033-1	Inter-alpha-trypsin inhibitor heavy chain H3 [OS=Homo sapiens]	0	72.38	17	15	42	15	1	890	99.8	5.74	9904.21	15	0	102	94.8	103.2	High	High	High
High	P01834	immunoglobulin kappa constant [OS=Homo sapiens]	0	69.941	73	9	98	3	1	107	11.8	6.52	29366.3	9	0	120.9	94	85.2	High	High	High
High	P20742	Pregnancy zone protein [OS=Homo sapiens]	0	69.237	9	12	64	2	1	1482	163.8	6.38	17432.2	12	0	187.7	112.3		High	Peak Found	High
High	P0DOY2	immunoglobulin lambda constant 2 [OS=Homo sapiens]	0	67.494	67	7	70	4	1	106	11.3	7.24	18655	7	0	100	100.9	99.1	High	High	High
High	P0DOX7	immunoglobulin kappa light chain [OS=Homo sapiens]	0	66.814	51	10	91	3	1	214	23.4	7.17	21370.7	10	7	104.8	100.8	94.4	High	High	High
High	P02774-3	Isoform 3 of Vitamin D-binding protein [OS=Homo sapiens]	0	65.269	26	11	52	11	1	493	55.1	5.74	14241.7	11	0	103.6	100.3	96.1	High	High	High
High	P69905	Hemoglobin subunit alpha [OS=Homo sapiens]	0	61.868	63	9	46	9	1	142	15.2	8.68	12498.5	9	0	104.9	101.4	93.7	High	High	High
High	P68871	Hemoglobin subunit beta [OS=Homo sapiens]	0	60.364	58	9	39	9	1	147	16	7.28	11314.5	9	0	103.3	99	97.8	High	High	High
High	P00734	Prothrombin [OS=Homo sapiens]	0	59.971	19	10	37	10	1	622	70	5.9	10598.6	10	0	95.7	99.7	104.7	High	High	High
High	P01860	Immunoglobulin heavy constant gamma 3 [OS=Homo sapiens]	0	58.454	22	10	68	1	1	377	41.3	7.9	18001.9	10	1	91	108.9	100	High	High	High
High	P0DOX5	immunoglobulin gamma-1 heavy chain [OS=Homo sapiens]	0	55.878	26	11	53	3	1	449	49.3	8.72	13061.1	11	7	95.6	102.9	101.5	High	High	High
High	P02652	Apolipoprotein A-II [OS=Homo sapiens]	0	53.994	49	8	57	8	1	100	11.2	6.62	14474.3	8	0	104.4	102.2	93.4	High	High	High
High	P06727	Apolipoprotein A-IV [OS=Homo sapiens]	0	53.136	37	16	36	16	1	396	45.4	5.38	7811.11	16	0	98.4	100.1	101.5	High	High	High
High	P02765	Alpha-2-HS-glycoprotein [OS=Homo sapiens]	0	51.446	24	6	44	6	1	367	39.3	5.72	15630.4	6	0	105.2	99.7	95.1	High	High	High
High	P0DOX8	Immunoglobulin lambda-1 light chain [OS=Homo sapiens]	0	50.345	52	9	73	5	1	216	22.8	6.76	15416.8	9	4	108.6	95.3	96.2	High	High	High
High	P51884	Lumican [OS=Homo sapiens]	0	49.437	36	10	41	10	1	338	38.4	6.61	9685.89	10	0	101.1	99.4	99.5	High	High	High
High	P02649	Apolipoprotein E [OS=Homo sapiens]	0	48.629	48	12	40	12	1	317	36.1	5.73	9116.03	12	0	101.3	96.7	102.1	High	High	High
High	P02790	Hemopexin [OS=Homo sapiens]	0	48.581	24	13	117	13	1	462	51.6	7.02	21175.1	13	0	103	96.7	100.3	High	High	High
High	P06681-1	complement C2 [OS=Homo sapiens]	0	47.609	15	11	39	11	1	752	83.2	7.42	9266.24	11	0	103	97.4	99.6	High	High	High
High	P35908	Keratin, type II cytoskeletal 2 epidermal [OS=Homo sapiens]	0	46.959	25	13	31	12	1	639	65.4	8	6963.16	13	0	98.9	96.2	105	High	High	High
High	P01859	Immunoglobulin heavy constant gamma 2 [OS=Homo sapiens]	0	46.422	27	10	55	6	1	326	35.9	7.59	13320.2	10	0	100.2	98.5	101.3	High	High	High
High	P10909-2	Isoform 2 of Clusterin [OS=Homo sapiens]	0	41.943	27	11	28	11	1	501	57.8	6.68	6753.62	11	0	108.1	97.8	94.1	High	High	High
High	P01861	Immunoglobulin heavy constant gamma 4 [OS=Homo sapiens]	0	37.335	27	7	27	2	1	327	35.9	7.36	7822.24	7	0	101.7	106	92.4	High	Peak Found	High
High	P02753	Retinol-binding protein 4 [OS=Homo sapiens]	0	31.274	31	6	25	6	1	201	23	6.07	6661.21	6	0	101.8	96.4	101.8	High	High	High
High	O75882-1	Attractin [OS=Homo sapiens]	0	30.692	5	5	24	5	1	1429	158.4	7.31	6386.02	5	0	97.9	97.4	104.7	High	High	High
High	P35527	Keratin, type I cytoskeletal 9 [OS=Homo sapiens]	0	29.908	21	8	15	8	1	623	62	5.24	3324.88	8	0	101.8	101.2	97	High	High	High
High	P08185	corticosteroid-binding globulin [OS=Homo sapiens]	0	29.447	25	7	18	7	1	405	45.1	6.04	4287.4	7	0	96.9	100.4	102.7	High	High	High
High	P27169	Serum paraoxonase/arylesterase 1 [OS=Homo sapiens]	0	25.554	18	5	22	5	1	355	39.7	5.22	4920.38	5	0	91.7	105.8	102.5	High	High	High
High	P19823	Inter-alpha-trypsin inhibitor heavy chain H2 [OS=Homo sapiens]	0	23.916	13	8	19	8	1	946	106.4	6.86	4317.49	8	0	99.7	104.1	96.3	High	High	High
High	P08697-1	Alpha-2-antiplasmin [OS=Homo sapiens]	0	22.276	23	6	13	6	1	491	54.5	6.29	3616.4	6	0	103.4	93.9	102.7	High	High	High
High	P02533	Keratin, type I cytoskeletal 14 [OS=Homo sapiens]	0	22.275	18	8	17	5	1	472	51.5	5.16	3426.16	8	0	126.7	89.9	83.4	High	High	High
High	Q9NZP8	Complement C1r subcomponent-like protein [OS=Homo sapiens]	0	21.106	10	4	8	4	1	487	53.5	7.2	2141.02	4	0	100.5	95.7	103.9	High	High	High
High	P02671-1	Fibrinogen alpha chain [OS=Homo sapiens]	0	19.621	6	3	12	3	1	866	94.9	6.01	3143.16	3	0	96.7	89.5	113.8	High	High	High
High	P02760	Protein AMBP [OS=Homo sapiens]	0	19.294	12	5	12	5	1	352	39	6.25	3086.65	5	0	101.2	98.4	100.4	High	High	High
High	P05090	apolipoprotein D [OS=Homo sapiens]	0	19.29	25	5	18	5	1	189	21.3	5.15	4479.2	5	0	95.6	94.1	110.4	High	High	High
High	P01614	Immunoglobulin kappa variable 2D-40 [OS=Homo sapiens]	0	18.978	19	3	10	2	1	121	13.3	4.61	2774.03	3	1	98.7	101.1	100.2	High	High	High
High	P35542	Serum amyloid A-4 protein [OS=Homo sapiens]	0	18.768	36	4	12	4	1	130	14.7	9.07	2920.94	4	0	102.9	100.1	96.9	High	High	High
High	P02656	Apolipoprotein C-III [OS=Homo sapiens]	0	18.472	19	2	12	2	1	99	10.8	5.41	2889.39	2	0	104.7	99.6	95.7	High	High	High
High	P07225	Vitamin K-dependent protein S [OS=Homo sapiens]	0	18.068	7	4	12	4	1	676	75.1	5.67	2800.97	4	0	61.6	129.2	109.1	High	High	High
High	P0DJI8	Serum amyloid A-1 protein [OS=Homo sapiens]	0	16.713	70	5	11	5	1	122	13.5	6.79	2269.43	5	0	96.1	103.2	100.7	High	High	High
High	P22792	Carboxypeptidase n subunit 2 [OS=Homo sapiens]	0	16.657	14	5	9	5	1	545	60.5	5.99	1963.66	5	0	105.6	86.9	107.6	High	High	High
High	Q08380	Galectin-3-binding protein [OS=Homo sapiens]	0	15.793	12	4	11	4	1	585	65.3	5.27	2629.62	4	0	103.1	91	105.9	High	High	High
High	P0DOX3	immunoglobulin delta heavy chain [OS=Homo sapiens]	0	15.565	11	4	12	4	1	512	56.2	8.02	2440.75	4	0	98.9	99.4	101.7	High	High	High
High	A0A0C4DH68	immunoglobulin kappa variable 2-24 [OS=Homo sapiens]	0	15.477	42	3	6	3	1	120	13.1	8.53	1693.23	3	0	99	99.9	101.2	High	High	High
High	P00751-1	Complement factor B [OS=Homo sapiens]	0	14.436	6	4	10	4	1	764	85.5	7.06	2510.32	4	0	99.3	102.3	98.3	High	High	High
High	P43652	Afamin [OS=Homo sapiens]	0	14.106	9	4	11	4	1	599	69	5.9	2168.19	4	0	112.1	92.2	95.7	High	High	High
High	P22352	Glutathione peroxidase 3 [OS=Homo sapiens]	0	13.69	14	4	10	4	1	226	25.5	8.13	2236.92	4	0	90.9	102.6	106.5	High	High	High
High	P06310	Immunoglobulin kappa variable 2-30 [OS=Homo sapiens]	0	13.674	20	3	7	2	1	120	13.2	8.51	1892.72	3	0	103.6	99.1	97.3	High	High	High
High	O14791-2	Isoform 2 of Apolipoprotein L1 [OS=Homo sapiens]	0	12.914	10	4	14	4	1	414	45.9	6.29	1979.09	4	0	97.3	101.1	101.6	High	High	High
High	P02743	Serum amyloid P-component [OS=Homo sapiens]	0	11.564	12	2	5	2	1	223	25.4	6.54	1449.82	2	0	97	106.5	96.5	High	High	High
High	P01031	Complement C5 [OS=Homo sapiens]	0	10.87	3	4	7	4	1	1676	188.2	6.52	1167.65	4	0	110.5	54.2	135.3	High	Medium	High
High	P02748	complement component C9 [OS=Homo sapiens]	0	10.512	6	3	6	3	1	559	63.1	5.59	1342.41	3	0	109.9	93.3	96.8	High	High	High
High	A0A0A0MRZ8	immunoglobulin kappa variable 3D-11 [OS=Homo sapiens]	0	10.246	32	3	8	3	1	115	12.6	5.29	1679.69	3	0	104.6	97.2	98.2	High	High	High
High	A0A0B4J1X5	immunoglobulin heavy variable 3-74 [OS=Homo sapiens]	0	10.115	34	4	13	4	1	117	12.8	8.66	2426.74	4	0	88.9	107.4	103.6	High	High	High
High	P01780	Immunoglobulin heavy variable 3-7 [OS=Homo sapiens]	0	9.817	17	3	7	3	1	117	12.9	6.57	1387.37	3	0	103.5	100	96.5	High	High	High
High	P02655	Apolipoprotein C-II [OS=Homo sapiens]	0	9.72	27	3	7	3	1	101	11.3	4.72	1326.74	3	0	97.4	106.3	96.3	High	High	High
High	A0A075B6S2	immunoglobulin kappa variable 2D-29 [OS=Homo sapiens]	0	9.653	17	2	5	1	1	120	13.1	7.12	1384.2	2	0	100.6	89.5	109.9	High	High	High
High	Q96KN2	Beta-Ala-His dipeptidase [OS=Homo sapiens]	0	9.201	9	3	5	3	1	507	56.7	5.3	1198.44	3	0	114.5	100.6	84.8	High	High	High
High	P04196	Histidine-rich glycoprotein [OS=Homo sapiens]	0	8.949	5	2	3	2	1	525	59.5	7.5	801.26	2	0	104.5	80.9	114.6	High	Peak Found	High
High	P03952	Plasma kallikrein [OS=Homo sapiens]	0	8.934	6	3	5	3	1	638	71.3	8.22	1270.43	3	0	102.6	99.2	98.2	High	High	High
High	P23083	Immunoglobulin heavy variable 1-2 [OS=Homo sapiens]	0	8.833	24	2	5	2	1	117	13.1	9.13	1135.38	2	0	96	106.5	97.5	High	High	High
High	P01619	Immunoglobulin kappa variable 3-20 [OS=Homo sapiens]	0	8.804	28	2	8	1	1	116	12.5	4.96	1977	2	0	106.5	97.6	96	High	High	High
High	A0A0C4DH25	immunoglobulin kappa variable 3D-20 [OS=Homo sapiens]	0	8.742	28	2	5	1	1	116	12.5	4.59	1331.77	2	1	101.6	104.6	93.8	Peak Found	High	High
High	P01624	Immunoglobulin kappa variable 3-15 [OS=Homo sapiens]	0	8.736	26	2	7	1	1	115	12.5	5.19	1605.36	2	0	95	97.7	107.3	High	High	High
High	P01602	Immunoglobulin kappa variable 1-5 [OS=Homo sapiens]	0	7.977	27	2	5	1	1	117	12.8	8.28	1428.6	2	0	96.6	106.7	96.7	High	High	High
High	P01591	Immunoglobulin J chain [OS=Homo sapiens]	0	7.78	14	2	4	2	1	159	18.1	5.24	1070.32	2	0	84.9	101.7	113.3	High	High	High
High	Q96PD5-2	Isoform 2 of N-acetylmuramoyl-L-alanine amidase [OS=Homo sapiens]	0	7.488	10	4	6	4	1	634	68	7.68	1188.88	4	0	102.7	94.6	102.7	High	High	High
High	P01700	Immunoglobulin lambda variable 1-47 [OS=Homo sapiens]	0	7.46	29	2	6	2	1	117	12.3	5.91	1392.57	2	0	104.9	99.4	95.8	High	High	High
High	A0A087WSY6	Immunoglobulin kappa variable 3D-15 [OS=Homo sapiens]	0	7.434	26	2	4	1	1	115	12.5	5.19	1007.72	2	1	95.4	96.1	108.5	Peak Found	Peak Found	High
High	P06312	immunoglobulin kappa variable 4-1 [OS=Homo sapiens]	0	7.292	20	2	5	2	1	121	13.4	5.25	1136.79	2	0	114.3	98.2	87.5	High	High	High
High	P01594	Immunoglobulin kappa variable 1-33 [OS=Homo sapiens]	0	7.028	14	1	4	1	1	117	12.8	4.78	1198.5	1	0	106.8	98.9	94.4	High	High	High
High	P04180	phosphatidylcholine-sterol acyltransferase [OS=Homo sapiens]	0	7.011	6	1	1	1	1	440	49.5	6.11	421.29	1	0	173.2	126.8		High	Peak Found	Not Found
High	P09871	Complement C1s subcomponent [OS=Homo sapiens]	0	6.527	4	3	5	3	1	688	76.6	4.96	981.62	3	0	99.7	109.1	91.2	High	High	High
High	Q04756	Hepatocyte growtH factor activator [OS=Homo sapiens]	0	6.385	3	1	6	1	1	655	70.6	7.24	1241.57	1	0	102.6	103.2	94.2	High	High	High
High	A0A0C4DH31	Immunoglobulin heavy variable 1-18 [OS=Homo sapiens]	0	6.148	15	1	2	1	1	117	12.8	8.84	742.53	1	0	98.4	87	114.7	Peak Found	High	High
High	P16070	CD44 antigen [OS=Homo sapiens]	0	6.055	2	1	3	1	1	742	81.5	5.33	1026.71	1	0	92.1	89.1	118.7	High	High	High
High	A0A0B4J1V0	Immunoglobulin heavy variable 3-15 [OS=Homo sapiens]	0	5.737	10	2	6	2	1	119	12.9	8.62	1289.39	2	0	98.6	94	107.4	High	High	High
High	A0A075B6I0	immunoglobulin lambda variable 8-61 [OS=Homo sapiens]	0	5.67	20	2	5	2	1	122	12.8	4.55	993.61	2	0	109.7	98.3	91.9	High	High	High
High	P43251-2	Isoform 2 of Biotinidase [OS=Homo sapiens]	0	5.634	3	1	3	1	1	545	61.5	6.14	862.54	1	0	91	112.6	96.4	High	High	High
High	P19827-1	Inter-alpha-trypsin inhibitor heavy chain H1 [OS=Homo sapiens]	0	5.557	2	1	2	1	1	911	101.3	6.79	697.94	1	0	156.2	143.8		High	High	Not Found
High	A0A0C4DH43	immunoglobulin heavy variable 2-70D [OS=Homo sapiens]	0	5.379	14	2	6	1	1	119	13.3	8.29	1163.91	2	0	105.9	97.1	97.1	High	High	High
High	A0A075B6S5	immunoglobulin kappa variable 1-27 [OS=Homo sapiens]	0.005	5.287	14	1	2	1	1	117	12.7	8.29	568.5	1	0				Not Found	High	High
High	A0A0C4DH34	immunoglobulin heavy variable 4-28 [OS=Homo sapiens]	0.005	5.15	13	1	2	1	1	117	13.1	9.29	637.32	1	0	106.7	84.3	109	Peak Found	High	High
High	P22891-2	Isoform 2 of Vitamin K-dependent protein Z [OS=Homo sapiens]	0.005	4.525	5	2	5	2	1	422	47	6.04	897.85	2	0	106.7	96	97.3	High	High	High
High	P00740	Coagulation factor IX [OS=Homo sapiens]	0.005	4.481	4	2	5	2	1	461	51.7	5.47	773.65	2	0	101	106.3	92.7	High	High	High
High	P02654	Apolipoprotein C-I [OS=Homo sapiens]	0.005	4.205	13	1	4	1	1	83	9.3	8.47	884.79	1	0	121.8	98.2	79.9	High	High	High
Medium	P11226	Mannose-binding protein C [OS=Homo sapiens]	0.014	4.043	7	2	2	2	1	248	26.1	5.49	330.93	2	0	59.8	124.1	116.1	Peak Found	High	High
Medium	P55290-4	Isoform 4 of Cadherin-13 [OS=Homo sapiens]	0.014	4.024	2	1	2	1	1	760	83.3	5.12	412.14	1	0	112.7	72.9	114.4	High	High	Peak Found
Medium	O43866	CD5 antigen-like [OS=Homo sapiens]	0.013	4.024	4	2	7	2	1	347	38.1	5.47	1188.71	2	0	102.7	100.1	97.2	High	High	High
Medium	P02741-1	C-reactive protein [OS=Homo sapiens]	0.013	3.96	11	2	7	2	1	224	25	5.63	1172.78	2	0	102.4	93.9	103.7	High	High	High
Medium	P15169	Carboxypeptidase N catalytic chain [OS=Homo sapiens]	0.012	3.474	2	1	2	1	1	458	52.3	7.34	497.69	1	0	300			High	High	Not Found
Medium	P04275	Von Willebrand factor [OS=Homo sapiens]	0.012	3.388	1	1	1	1	1	2813	309.1	5.48	247.68	1	0				Not Found	High	Not Found
Medium	P01704	Immunoglobulin lambda variable 2-14 [OS=Homo sapiens]	0.012	3.164	13	1	3	1	1	120	12.6	6.49	551.95	1	0	91.6	100.1	108.3	High	High	High
Medium	A0A075B6K4	immunoglobulin lambda variable 3-10 [OS=Homo sapiens]	0.012	3.162	8	2	2	2	1	115	12.4	4.83	295.01	2	0	104.7	92.2	103.1	High	Peak Found	Peak Found
Medium	P01703	Immunoglobulin lambda variable 1-40 [OS=Homo sapiens]	0.012	3.099	18	1	3	1	1	118	12.3	5.74	548.32	1	0		300		High	High	High
Medium	P12259	Coagulation factor V [OS=Homo sapiens]	0.012	3.027	0	1	3	1	1	2224	251.5	6.05	636.88	1	0	99.1	99.3	101.6	High	High	High
Medium	P09172	Dopamine beta-hydroxylase [OS=Homo sapiens]	0.012	3.023	2	1	3	1	1	617	69	6.42	633.26	1	0	95.9	116.4	87.6	High	High	High
Medium	P05546	Heparin cofactor 2 [OS=Homo sapiens]	0.016	2.961	2	1	2	1	1	499	57	6.9	425.77	1	0				High	High	Not Found
Medium	P80108	Phosphatidylinositol-glycan-specific phospholipase D [OS=Homo sapiens]	0.016	2.936	2	1	2	1	1	840	92.3	6.37	464.76	1	0				High	High	Not Found
Medium	O00533-2	Isoform 2 of Neural cell adhesion molecule L1-like protein [OS=Homo sapiens]	0.015	2.921	1	1	1	1	1	1224	136.6	5.8	233.84	1	0				High	Not Found	Not Found
Medium	A0A075B6I9	Immunoglobulin lambda variable 7-46 [OS=Homo sapiens]	0.015	2.884	8	1	6	1	1	117	12.5	7.2	1168.61	1	0	94	106.1	99.9	High	High	High
Medium	A0A0A0MS15	immunoglobulin heavy variable 3-49 [OS=Homo sapiens]	0.019	2.727	8	1	1	1	1	119	13	8.62	202.59	1	0	105.1	98	96.9	Peak Found	Peak Found	High
Medium	Q01459	Di-N-acetylchitobiase [OS=Homo sapiens]	0.019	2.706	5	1	1	1	1	385	43.7	6.64	177.91	1	0				Not Found	High	Not Found
Medium	A0A0C4DH73	Immunoglobulin kappa variable 1-12 [OS=Homo sapiens]	0.019	2.478	18	1	1	1	1	117	12.6	8.31	186.47	1	0				Not Found	Not Found	High
Medium	A0A075B6J9	immunoglobulin lambda variable 2-18 [OS=Homo sapiens]	0.018	2.429	11	1	2	1	1	118	12.4	4.82	337.2	1	0	111.5	97.6	90.9	Peak Found	High	High
Medium	P06276	cholinesterase [OS=Homo sapiens]	0.018	2.394	1	1	3	1	1	602	68.4	7.42	500.96	1	0	85.6	105.7	108.6	High	High	High
Medium	P01833	Polymeric immunoglobulin receptor [OS=Homo sapiens]	0.018	2.327	1	1	2	1	1	764	83.2	5.74	339.84	1	0	107.9	102.4	89.7	Peak Found	High	High
Medium	O95445-1	apolipoprotein M [OS=Homo sapiens]	0.018	2.314	7	2	5	2	1	188	21.2	6.01	729.79	2	0	105.2	92.3	102.5	High	Medium	High
Medium	O43309	Zinc finger and SCAN domain-containing protein 12 [OS=Homo sapiens]	0.018	2.298	7	1	4	1	1	604	70.2	6.74	149.83	1	0	187.4		112.6	Medium	High	Medium
Medium	P01709	Immunoglobulin lambda variable 2-8 [OS=Homo sapiens]	0.018	2.292	18	2	4	1	1	118	12.4	5.91	457.96	2	0	102.7	113	84.3	Medium	Peak Found	Medium
Medium	P02788	Lactotransferrin [OS=Homo sapiens]	0.018	2.234	1	1	2	1	1	710	78.1	8.12	365.29	1	0	108.3	107.2	84.4	High	High	Peak Found
Medium	P00748	Coagulation factor XII [OS=Homo sapiens]	0.017	2.131	1	1	3	1	1	615	67.7	7.74	523.87	1	0	114.9	87.5	97.6	High	High	High
Medium	P02786	Transferrin receptor protein 1 [OS=Homo sapiens]	0.017	2.122	2	1	2	1	1	760	84.8	6.61	343.32	1	0	110	98.1	92	High	High	Peak Found
Medium	P01599	Immunoglobulin kappa variable 1-17 [OS=Homo sapiens]	0.017	2.114	13	1	2	1	1	117	12.8	8.68	346.84	1	0				High	High	Not Found
Medium	Q9Y2I7-1	1-phosphatidylinositol 3-phosphate 5-kinase [OS=Homo sapiens]	0.017	2.03	1	1	14	1	1	2098	237	6.7	2062.21	1	0	100	98.3	101.7	High	High	High
Medium	Q6ZMK1-4	Isoform 4 of Cysteine and histidine-rich protein 1 [OS=Homo sapiens]	0.017	2.018	9	1	4	1	1	203	22.8	7.93	366.25	1	0	96.7	109.3	94	Peak Found	High	High
Medium	Q8WUM0	Nuclear pore complex protein Nup133 [OS=Homo sapiens]	0.017	1.95	1	1	30	1	1	1156	128.9	5.1	2227.19	1	0	85.6	100.7	113.7	High	High	High
Medium	Q15848	adiponectin [OS=Homo sapiens]	0.017	1.943	6	1	1	1	1	244	26.4	5.74	148.16	1	0	110.6	95.7	93.7	High	Peak Found	Peak Found
Medium	P98174	FYVE, RhoGEF and PH domain-containing protein 1 [OS=Homo sapiens]	0.017	1.87	2	1	6	1	1	961	106.5	6.58	709.19	1	0	98	100	102	High	Medium	Peak Found
Medium	Q01974	Tyrosine-protein kinase transmembrane receptor ROR2 [OS=Homo sapiens]	0.017	1.866	1	1	1	1	1	943	104.7	6.55	122.47	1	0				High	Not Found	Not Found
Medium	Q7Z5M8	Protein Abhd12b [OS=Homo sapiens]	0.023	1.829	2	1	9	1	1	362	40.8	8.28	1149.34	1	0	88.6	96.7	114.7	High	High	High
Medium	P01701	immunoglobulin lambda variable 1-51 [OS=Homo sapiens]	0.035	1.692	18	1	2	1	1	117	12.2	7.03	179.49	1	0	97	99.8	103.2	Medium	High	Peak Found
Medium	A4FU69	EF-hand calcium-binding domain-containing protein 5 [OS=Homo sapiens]	0.035	1.596	1	1	3	1	1	1503	173.3	5.82	442.45	1	0				Peak Found	High	High
Medium	P06396	Gelsolin [OS=Homo sapiens]	0.044	1.541	2	2	4	2	1	782	85.6	6.28	389.14	2	0	103.1	89.6	107.3	High	Medium	Medium
Low	P61626	lysozyme c [OS=Homo sapiens]	0.056	1.432	4	1	3	1	1	148	16.5	9.16	453.2	1	0	159.1	140.9		High	High	High
Low	P48740-2	Isoform 2 of Mannan-binding lectin serine protease 1 [OS=Homo sapiens]	0.056	1.41	2	1	1	1	1	728	81.8	5.12	150.22	1	0	300			High	Not Found	Not Found
Low	Q5JRA6-1	Transport and Golgi organization protein 1 homolog [OS=Homo sapiens]	0.055	1.403	1	1	3	1	1	1907	213.6	4.84	552.02	1	0	91.1	117	91.8	Medium	High	Medium
Low	Q9UNN8	Endothelial protein C receptor [OS=Homo sapiens]	0.055	1.392	4	1	3	1	1	238	26.7	7.18	447.64	1	0	95.4	95.9	108.7	High	High	High
Low	P60709	Actin, cytoplasmic 1 [OS=Homo sapiens]	0.064	1.389	3	1	1	1	1	375	41.7	5.48	139.77	1	0				High	Not Found	Not Found
Low	A0A0B4J1U7	immunoglobulin heavy variable 6-1 [OS=Homo sapiens]	0.133	1.275	6	1	6	1	1	121	13.5	9.2	975.17	1	0	104.6	103.1	92.3	High	High	High
Low	P54253	Ataxin-1 [OS=Homo sapiens]	0.133	1.239	4	1	1	1	1	815	86.9	8.35	5.83	1	0				Not Found	Not Found	High
Low	P26927	Hepatocyte growth factor-like protein [OS=Homo sapiens]	0.132	1.212	2	1	1	1	1	711	80.3	7.68	151.02	1	0				Not Found	High	Not Found
Low	Q32MZ4	Leucine-rich repeat flightless-interacting protein 1 [OS=Homo sapiens]	0.132	1.166	2	1	4	1	1	808	89.2	4.65	612.38	1	0	103.9	99.3	96.8	High	Medium	Medium
Low	Q13094	lymphocyte cytosolic protein 2 [OS=Homo sapiens]	0.131	1.16	2	1	1	1	1	533	60.2	6.27	170.15	1	0	92.6	99.7	107.8	Peak Found	Peak Found	High
Low	P40938	replication factor C subunit 3 [OS=Homo sapiens]	0.13	1.128	4	1	5	1	1	356	40.5	8.34	486.26	1	0	95.5	88.4	116.1	High	High	High
Low	P29375-1	Lysine-specific demethylase 5A [OS=Homo sapiens]	0.132	1.11	1	1	1	1	1	1690	192	6.49	65.34	1	0				Not Found	High	Not Found
Low	Q13425-1	Beta-2-syntrophin [OS=Homo sapiens]	0.132	1.098	4	1	2	1	1	540	57.9	8.82	169.76	1	0	74.5	108.9	116.5	Medium	Peak Found	High
Low	Q9H0K6	Pseudouridylate synthase 7 homolog-like protein [OS=Homo sapiens]	0.131	1.076	1	1	3	1	1	701	80.6	7.56	416.46	1	0	115.7	92.1	92.2	High	High	Peak Found
Low	O00160	Unconventional myosin-If [OS=Homo sapiens]	0.131	1.064	2	1	3	1	1	1098	124.8	9.11	219.03	1	0	124.3	97.3	78.3	High	Peak Found	Medium
Low	P26640	Valine--tRNA ligase [OS=Homo sapiens]	0.141	1.05	1	1	3	1	1	1264	140.4	7.59	208.07	1	0	105.9	92	102.1	High	Peak Found	High
Low	Q8NG11-1	Tetraspanin-14 [OS=Homo sapiens]	0.141	1.037	3	1	14	1	1	270	30.7	6.84	1988.1	1	0	97.4	100.3	102.3	High	High	High
Low	O60346	PH domain leucine-rich repeat-containing protein phosphatase 1 [OS=Homo sapiens]	0.14	1.032	1	1	1	1	1	1717	184.6	6.28	98.88	1	0	127.2	82.6	90.3	High	Peak Found	Peak Found
Low	P55786	puromycin-sensitive aminopeptidase [OS=Homo sapiens]	0.15	1.005	1	1	6	1	1	919	103.2	5.72	849.43	1	0	92.2	97.8	110	Medium	Medium	Medium
Low	Q05BV3-5	Isoform 5 of Echinoderm microtubule-associated protein-like 5 [OS=Homo sapiens]	0.15	0.999	1	1	4	1	1	1977	220.1	7.81	504.01	1	0	99.5	103	97.5	High	High	Medium
Low	P28676	Grancalcin [OS=Homo sapiens]	0.149	0.992	5	1	2	1	1	217	24	5.21	321.55	1	0	112.3	93.1	94.6	High	High	Peak Found
Low	Q14353-2	Isoform 2 of Guanidinoacetate N-methyltransferase [OS=Homo sapiens]	0.148	0.973	6	1	1	1	1	269	29.4	5.87	49.06	1	0	115.7	94.1	90.3	High	Peak Found	Peak Found
Low	P78386	Keratin, type II cuticular Hb5 [OS=Homo sapiens]	0.172	0.919	1	1	3	1	1	507	55.8	6.55	523.1	1	0	79.7	93.3	127	High	High	High
Low	P82987-1	ADAMTS-like protein 3 [OS=Homo sapiens]	0.171	0.907	1	1	3	1	1	1691	188.6	7.83	246.6	1	0				Medium	High	High
Low	O60282-1	kinesin heavy chain isoform 5C [OS=Homo sapiens]	0.171	0.904	1	1	3	1	1	957	109.4	6.19	409.95	1	0	106.5	93.3	100.1	Medium	Medium	High
Low	Q15102	Platelet-activating factor acetylhydrolase IB subunit gamma [OS=Homo sapiens]	0.17	0.903	10	1	1	1	1	231	25.7	6.84	80.88	1	0				Not Found	High	Not Found
Low	Q6XZB0-2	Isoform 2 of Lipase member I [OS=Homo sapiens]	0.168	0.888	3	1	1	1	1	481	55.3	9.09	141.1	1	0	101.6	96.7	101.7	High	Peak Found	Peak Found
Low	Q92496	Complement factor H-related protein 4 [OS=Homo sapiens]	0.169	0.884	1	1	1	1	1	578	65.3	4.94	138.87	1	0				Not Found	High	Not Found
Low	Q5TZA2	Rootletin [OS=Homo sapiens]	0.175	0.853	0	1	1	1	1	2017	228.4	5.5	139.25	1	0				Not Found	Not Found	High
Low	A6NM11	Leucine-rich repeat-containing protein 37A2 [OS=Homo sapiens]	0.196	0.78	2	1	2	1	1	1700	188.3	5.5	194.89	1	0	85.6	106.2	108.2	Peak Found	Medium	Peak Found
Low	A0A0A0MS14	Immunoglobulin heavy variable 1-45 [OS=Homo sapiens]	0.204	0.749	8	1	2	1	1	117	13.5	9.1	216.31	1	0	91.8	110.8	97.4	High	High	Peak Found
Low	Q9UJJ7	RNA pseudouridylate synthase domain-containing protein 1 [OS=Homo sapiens]	0.203	0.741	6	1	1	1	1	312	34.7	7.05	57.75	1	0	117.4	93.4	89.2	Peak Found	High	Peak Found
Low	Q7RTY7	Ovochymase-1 [OS=Homo sapiens]	0.203	0.738	2	1	1	1	1	1134	125	8.32	127.29	1	0				Not Found	Not Found	High
Low	P62805	histone H4 [OS=Homo sapiens]	0.202	0.731	8	1	1	1	1	103	11.4	11.36	131.49	1	0				Not Found	High	Not Found
Low	Q99714-1	3-hydroxyacyl-CoA dehydrogenase type-2 [OS=Homo sapiens]	0.208	0.726	5	1	1	1	1	261	26.9	7.78	182.73	1	0	100.1	95.4	104.5	Peak Found	Peak Found	High
Low	Q9UBL6-1	Copine-7 [OS=Homo sapiens]	0.21	0.721	5	1	1	1	1	633	70.2	6.38	54.69	1	0				Not Found	High	Not Found
Low	P28331-2	Isoform 2 of NADH-ubiquinone oxidoreductase 75 kDa subunit, mitochondrial [OS=Homo sapiens]	0.211	0.709	3	1	1	1	1	741	80.9	6.64	127.34	1	0				Not Found	High	Not Found
Low	Q93008-3	Probable ubiquitin carboxyl-terminal hydrolase FAF-X [OS=Homo sapiens]	0.209	0.709	2	1	1	1	1	2570	292.1	5.8	7.77	1	0				High	Not Found	Not Found
Low	Q5T7N2	LINE-1 type transposase domain-containing protein 1 [OS=Homo sapiens]	0.208	0.705	1	1	10	1	1	865	98.8	4.93	1322.96	1	0	94.9	96.3	108.7	High	Medium	Medium
Low	Q02818	Nucleobindin-1 [OS=Homo sapiens]	0.208	0.69	2	1	3	1	1	461	53.8	5.25	403.91	1	0	105.8	94	100.2	Medium	High	Medium
Low	Q9Y2F5	Little elongation complex subunit 1 [OS=Homo sapiens]	0.214	0.68	0	1	1	1	1	2266	247.7	5.48	103.4	1	0				Not Found	Not Found	High
Low	Q8NCM8-2	Isoform 2 of Cytoplasmic dynein 2 heavy chain 1 [OS=Homo sapiens]	0.213	0.671	1	1	1	1	1	4314	493.1	6.57	60.12	1	0	94.8	110.3	94.9	High	Peak Found	Peak Found
Low	Q9NW68-3	Isoform 3 of BSD domain-containing protein 1 [OS=Homo sapiens]	0.21	0.654	6	1	2	1	1	474	51.1	4.55	69.38	1	0				Not Found	High	Medium
Low	P42356	phosphatidylinositol 4-kinase alpha [OS=Homo sapiens]	0.209	0.646	2	1	1	1	1	2102	236.7	7.06	42.2	1	0				Not Found	High	Not Found
Low	P28065	Proteasome subunit beta type-9 [OS=Homo sapiens]	0.208	0.646	6	1	1	1	1	219	23.3	5.03	153.39	1	0				Not Found	Not Found	High
Low	Q9NVT9	armadillo repeat-containing protein 1 [OS=Homo sapiens]	0.207	0.644	8	1	1	1	1	282	31.3	5.74	83.49	1	0				High	Not Found	Not Found
Low	Q9H0E7	Ubiquitin carboxyl-terminal hydrolase 44 [OS=Homo sapiens]	0.219	0.64	1	1	1	1	1	712	81.1	7.9	80.2	1	0				Medium	Not Found	Not Found
Low	Q6TDU7-1	protein CASC1 [OS=Homo sapiens]	0.221	0.629	1	1	2	1	1	716	83.1	5.29	301.64	1	0	107	95.4	97.6	Medium	Peak Found	Medium
Low	Q9NWH7	Spermatogenesis-associated protein 6 [OS=Homo sapiens]	0.241	0.611	2	1	1	1	1	488	56	8.48	61.82	1	0				Medium	Not Found	Not Found
Low	O75146	Huntingtin-interacting protein 1-related protein [OS=Homo sapiens]	0.244	0.609	1	1	2	1	1	1068	119.3	6.67	100.33	1	0	89.9	102.7	107.4	Peak Found	Medium	Peak Found
Low	Q9H161	Homeobox protein aristaless-like 4 [OS=Homo sapiens]	0.244	0.609	2	1	3	1	1	411	44.2	8.32	406.23	1	0	147		153	Medium	Medium	Medium
Low	Q9UKB3-1	DnaJ homolog subfamily C member 12 [OS=Homo sapiens]	0.243	0.59	4	1	3	1	1	198	23.4	5.71	432.71	1	0	66.6	114.9	118.5	Medium	Peak Found	Medium
Low	P10515	Dihydrolipoyllysine-residue acetyltransferase component of pyruvate dehydrogenase complex, mitochondrial [OS=Homo sapiens]	0.243	0.588	2	1	1	1	1	647	69	7.84	150.91	1	0				Not Found	Medium	Not Found
Low	Q7Z6M2	F-box only protein 33 [OS=Homo sapiens]	0.247	0.587	1	1	4	1	1	555	62.6	7.36	471.79	1	0	108.3	95.1	96.5	Medium	Medium	Medium
Low	Q8NHQ9	ATP-dependent RNA helicase DDX55 [OS=Homo sapiens]	0.248	0.574	1	1	4	1	1	600	68.5	9.25	583.71	1	0	84	110	106	Peak Found	Medium	Medium
Low	Q70EL2-1	Ubiquitin carboxyl-terminal hydrolase 45 [OS=Homo sapiens]	0.248	0.573	2	1	1	1	1	814	91.7	8.02	32.72	1	0				Not Found	Medium	Not Found
Low	P20916-1	Myelin-associated glycoprotein [OS=Homo sapiens]	0.249	0.567	5	1	1	1	1	626	69	5.03	125.52	1	0	95.3	99.5	105.2	Peak Found	Peak Found	Medium
Low	P10916	myosin regulatory light chain 2, ventricular/cardiac muscle isoform [OS=Homo sapiens]	0.254	0.555	5	1	2	1	1	166	18.8	5	292.08	1	0	104.2	104.1	91.8	Peak Found	Medium	Medium
Low	Q8IUC4	Rhophilin-2 [OS=Homo sapiens]	0.255	0.549	1	1	2	1	1	686	76.9	6.8	305.23	1	0	98	98.2	103.8	Medium	Medium	Peak Found
Low	O14525-1	Astrotactin-1 [OS=Homo sapiens]	0.26	0.54	3	1	2	1	1	1302	144.8	5.24	57.83	1	0	92.3	112.7	95	Medium	Medium	Peak Found
Low	P54198	Protein HIRA [OS=Homo sapiens]	0.263	0.53	4	1	1	1	1	1017	111.8	8.07	54.08	1	0				Medium	Not Found	Not Found
Low	Q9BQR3	serine protease 27 [OS=Homo sapiens]	0.264	0.526	4	1	1	1	1	290	31.9	8.13	108.38	1	0				Not Found	Not Found	Medium
Low	Q8IZD9	Dedicator of cytokinesis protein 3 [OS=Homo sapiens]	0.264	0.516	1	1	1	1	1	2030	233	6.98	69.04	1	0				Not Found	Not Found	Medium
Low	Q99459	Cell division cycle 5-like protein [OS=Homo sapiens]	0.263	0.511	1	1	2	1	1	802	92.2	8.18	268.37	1	0				Not Found	Not Found	Medium
Low	Q9H4Y5	Glutathione S-transferase omega-2 [OS=Homo sapiens]	0.302	0.484	7	1	1	1	1	243	28.2	7.56	77.75	1	0				Not Found	Not Found	Medium
Low	Q9HAT8	E3 ubiquitin-protein ligase pellino homolog 2 [OS=Homo sapiens]	0.304	0.478	10	1	1	1	1	420	46.4	7.33	14.84	1	0				Not Found	Medium	Not Found
