# Supplementary material for: Dataset of Rat and Human Serum Proteomes Derived from Differential Depletion Strategies prior to Mass Spectrometry
Source: Data Brief. 2020 May 6;30:105657. doi: 10.1016/j.dib.2020.105657 (PMC7221165; doi:10.1016/j.dib.2020.105657)
Supplement: Supplementary file 1 [file mmc1.zip › Supplementary Table 2E.xlsx]

## Sheet: Human-Seppro-Sequest HT
Protein FDR Confidence: Combined	Accession	Description	Exp. q-value: Combined	Sum PEP Score	Coverage [%]	# Peptides	# PSMs	# Unique Peptides	# Protein Groups	# AAs	MW [kDa]	calc. pI	Score Sequest HT: Sequest HT	# Peptides (by Search Engine): Sequest HT	# Razor Peptides	Abundances (Grouped): 2	Abundances (Grouped): 3	Abundances (Grouped): 1	Found in Sample: [S2] F2: Sample, 2	Found in Sample: [S3] F3: Sample, 3	Found in Sample: [S1] F1: Sample, 1
High	P02768-1	Serum albumin [OS=Homo sapiens]	0	1557.82	93	124	3866	124	1	609	69.3	6.28	12171.9	124	0	99.5	100.3	100.2	High	High	High
High	P01024	Complement C3 [OS=Homo sapiens]	0	962.295	79	154	946	154	1	1663	187	6.4	2511.91	154	0	101.3	98.4	100.3	High	High	High
High	P01023	alpha-2-macroglobulin [OS=Homo sapiens]	0	880.23	74	118	876	118	1	1474	163.2	6.46	2401.61	118	0	102.8	97.1	100	High	High	High
High	P04114	apolipoprotein B-100 [OS=Homo sapiens]	0	612.314	40	148	467	148	1	4563	515.3	7.05	1011.16	148	0	101.1	99.4	99.5	High	High	High
High	P0C0L5	Complement C4-B [OS=Homo sapiens]	0	589.799	64	97	466	3	1	1744	192.6	7.27	1281.9	97	93	105.4	95.8	98.8	High	High	High
High	P0C0L4-1	Complement C4-A [OS=Homo sapiens]	0	584.787	65	97	463	3	1	1744	192.7	7.08	1256.29	97	0	110.4	106	83.6	High	High	High
High	P00450	Ceruloplasmin [OS=Homo sapiens]	0	348.795	69	63	273	63	1	1065	122.1	5.72	855.91	63	0	102.3	97.6	100.1	High	High	High
High	P02774-3	Isoform 3 of Vitamin D-binding protein [OS=Homo sapiens]	0	286.835	87	42	258	42	1	493	55.1	5.74	699.4	42	0	101.2	102.5	96.4	High	High	High
High	P08603-1	complement factor H [OS=Homo sapiens]	0	280.185	68	62	264	55	1	1231	139	6.61	608.78	62	6	99	103.6	97.3	High	High	High
High	P02647	Apolipoprotein A-I [OS=Homo sapiens]	0	241.268	79	37	254	37	1	267	30.8	5.76	627.5	37	0	103.3	99.6	97.1	High	High	High
High	P00751-1	Complement factor B [OS=Homo sapiens]	0	239.375	54	41	211	41	1	764	85.5	7.06	575.92	41	0	101.7	100.9	97.4	High	High	High
High	Q14624-1	Inter-alpha-trypsin inhibitor heavy chain H4 [OS=Homo sapiens]	0	203.527	47	42	161	42	1	930	103.3	6.98	411.54	42	0	102.6	98.1	99.3	High	High	High
High	P02790	Hemopexin [OS=Homo sapiens]	0	191.391	68	34	287	34	1	462	51.6	7.02	528.71	34	0	101.4	99.2	99.3	High	High	High
High	P00747	Plasminogen [OS=Homo sapiens]	0	187.755	54	43	156	43	1	810	90.5	7.24	319.08	43	0	102.7	99.8	97.5	High	High	High
High	P01011-1	Alpha-1-antichymotrypsin [OS=Homo sapiens]	0	161.037	44	23	118	23	1	423	47.6	5.52	368.71	23	0	104.7	94.5	100.8	High	High	High
High	P04217	Alpha-1B-glycoprotein [OS=Homo sapiens]	0	153.786	48	28	121	28	1	495	54.2	5.86	389.47	28	0	102.6	98.8	98.6	High	High	High
High	P19823	Inter-alpha-trypsin inhibitor heavy chain H2 [OS=Homo sapiens]	0	149.317	36	28	162	28	1	946	106.4	6.86	387.68	28	0	103.3	100.5	96.1	High	High	High
High	P19827-1	Inter-alpha-trypsin inhibitor heavy chain H1 [OS=Homo sapiens]	0	148.401	38	25	94	25	1	911	101.3	6.79	293.69	25	0	101.9	101.3	96.8	High	High	High
High	P02765	Alpha-2-HS-glycoprotein [OS=Homo sapiens]	0	142.711	43	16	122	16	1	367	39.3	5.72	412.76	16	0	103.7	96.2	100.1	High	High	High
High	P06727	Apolipoprotein A-IV [OS=Homo sapiens]	0	141.302	67	36	105	36	1	396	45.4	5.38	195.73	36	0	99.2	98.7	102.1	High	High	High
High	P02766	Transthyretin [OS=Homo sapiens]	0	140.695	76	14	134	14	1	147	15.9	5.76	509.23	14	0	104	97.2	98.8	High	High	High
High	P01042-2	Isoform LMW of Kininogen-1 [OS=Homo sapiens]	0	131.368	61	26	105	26	1	427	47.9	6.65	254.74	26	0	104.4	97.3	98.3	High	High	High
High	P01008	Antithrombin-III [OS=Homo sapiens]	0	125.35	57	23	109	23	1	464	52.6	6.71	255.06	23	0	105.4	93.7	100.9	High	High	High
High	P04003	C4b-binding protein alpha chain [OS=Homo sapiens]	0	111.125	54	24	83	24	1	597	67	7.3	185.08	24	0	102.4	99.7	97.9	High	High	High
High	P01876	immunoglobulin heavy constant alpha 1 [OS=Homo sapiens]	0	109.694	58	19	139	13	1	353	37.6	6.51	410.24	19	6	102.2	99.5	98.4	High	High	High
High	P00734	Prothrombin [OS=Homo sapiens]	0	101.646	40	19	79	19	1	622	70	5.9	211.07	19	0	100.5	102.9	96.6	High	High	High
High	P05155-3	Isoform 3 of Plasma protease C1 inhibitor [OS=Homo sapiens]	0	96.411	42	20	89	20	1	505	55.7	6.4	164.52	20	0	104.7	98.1	97.2	High	High	High
High	P06396	Gelsolin [OS=Homo sapiens]	0	94.981	39	25	74	25	1	782	85.6	6.28	150.69	25	0	99.3	94	106.7	High	High	High
High	P01031	Complement C5 [OS=Homo sapiens]	0	82.251	20	22	65	22	1	1676	188.2	6.52	107.3	22	0	106.9	99.3	93.8	High	High	High
High	P02649	Apolipoprotein E [OS=Homo sapiens]	0	81.967	70	22	77	22	1	317	36.1	5.73	136.37	22	0	101	103.3	95.6	High	High	High
High	P43652	Afamin [OS=Homo sapiens]	0	79.298	44	26	70	26	1	599	69	5.9	114.62	26	0	103.8	93.9	102.3	High	High	High
High	P02763	Alpha-1-acid glycoprotein 1 [OS=Homo sapiens]	0	74.17	44	11	90	9	1	201	23.5	5.02	221.51	11	2	96.4	103.8	99.8	High	High	High
High	Q96PD5-2	Isoform 2 of N-acetylmuramoyl-L-alanine amidase [OS=Homo sapiens]	0	71.568	38	17	53	17	1	634	68	7.68	109.53	17	0	108.9	90.4	100.7	High	High	High
High	P00736	Complement C1r subcomponent [OS=Homo sapiens]	0	71.187	30	20	58	20	1	705	80.1	6.21	116.54	20	0	108.9	99.8	91.3	High	High	High
High	P02751-15	Isoform 15 of Fibronectin [OS=Homo sapiens]	0	70.716	12	19	53	19	1	2477	272.2	5.5	78.16	19	0	105.2	102.1	92.6	High	High	High
High	P25311	Zinc-alpha-2-glycoprotein [OS=Homo sapiens]	0	70.475	56	18	56	18	1	298	34.2	6.05	96.08	18	0	99.1	97.2	103.7	High	High	High
High	P10643	Complement component C7 [OS=Homo sapiens]	0	69.444	41	23	57	23	1	843	93.5	6.48	91.05	23	0	101	98.7	100.3	High	High	High
High	P02749	Beta-2-glycoprotein 1 [OS=Homo sapiens]	0	67.887	54	17	59	17	1	345	38.3	7.97	131.38	17	0	103.3	101.1	95.5	High	High	High
High	P07357	Complement component C8 alpha chain [OS=Homo sapiens]	0	67.692	39	17	39	17	1	584	65.1	6.47	81.74	17	0	117.7	76.6	105.7	High	High	High
High	P01871-2	Isoform 2 of Immunoglobulin heavy constant mu [OS=Homo sapiens]	0	66.616	52	16	40	16	1	474	51.9	6.15	93.09	16	0	101.5	98.9	99.6	High	High	High
High	P04004	Vitronectin [OS=Homo sapiens]	0	66.303	26	12	71	12	1	478	54.3	5.8	168.12	12	0	103.5	98	98.5	High	High	High
High	P04264	Keratin, type II cytoskeletal 1 [OS=Homo sapiens]	0	65.854	30	18	49	17	1	644	66	8.12	106.06	18	1	99.9	107.3	92.8	High	High	High
High	P02748	complement component C9 [OS=Homo sapiens]	0	64.656	38	18	50	18	1	559	63.1	5.59	123.13	18	0	99.3	99.1	101.5	High	High	High
High	P01834	immunoglobulin kappa constant [OS=Homo sapiens]	0	64.049	90	8	50	2	1	107	11.8	6.52	175.46	8	6	103.7	99.1	97.2	High	High	High
High	P36955	Pigment epithelium-derived factor [OS=Homo sapiens]	0	60.556	44	15	39	15	1	418	46.3	6.38	80.66	15	0	103	95.4	101.6	High	High	High
High	P02787	Serotransferrin [OS=Homo sapiens]	0	59.072	32	16	49	16	1	698	77	7.12	75.29	16	0	103.8	99.6	96.6	High	High	High
High	P05546	Heparin cofactor 2 [OS=Homo sapiens]	0	58.843	36	17	43	17	1	499	57	6.9	80.97	17	0	103.7	99.2	97.1	High	High	High
High	P10909-2	Isoform 2 of Clusterin [OS=Homo sapiens]	0	57.905	27	14	58	14	1	501	57.8	6.68	109.22	14	0	101.5	98.2	100.2	High	High	High
High	P01009-1	alpha-1-antitrypsin [OS=Homo sapiens]	0	57.459	31	14	43	14	1	418	46.7	5.59	74.3	14	0	98.6	95.3	106.1	High	High	High
High	P0DOX2	Immunoglobulin alpha-2 heavy chain [OS=Homo sapiens]	0	57.046	30	11	60	5	1	455	48.9	6.81	134.11	11	0	107.9	96.8	95.3	High	High	High
High	P02753	Retinol-binding protein 4 [OS=Homo sapiens]	0	55.238	76	12	52	12	1	201	23	6.07	107.43	12	0	103.2	95.5	101.3	High	High	High
High	P01019	Angiotensinogen [OS=Homo sapiens]	0	55.192	35	12	36	12	1	485	53.1	6.32	96.07	12	0	102.8	93.9	103.2	High	High	High
High	Q06033-1	Inter-alpha-trypsin inhibitor heavy chain H3 [OS=Homo sapiens]	0	52.873	19	13	30	13	1	890	99.8	5.74	54.69	13	0	96.9	105.2	97.9	High	High	High
High	P0DOX5	immunoglobulin gamma-1 heavy chain [OS=Homo sapiens]	0	51.436	34	11	210	5	1	449	49.3	8.72	80.08	11	6	103.5	99.8	96.7	High	High	High
High	P03952	Plasma kallikrein [OS=Homo sapiens]	0	50.99	35	16	40	16	1	638	71.3	8.22	60.72	16	0	103.2	95.4	101.4	High	High	High
High	P09871	Complement C1s subcomponent [OS=Homo sapiens]	0	50.826	31	17	36	17	1	688	76.6	4.96	74.93	17	0	99.6	96.6	103.8	High	High	High
High	P0DOX7	immunoglobulin kappa light chain [OS=Homo sapiens]	0	50.71	48	7	237	1	1	214	23.4	7.17	119.34	7	0	28.3	35.7	236	High	High	High
High	P02652	Apolipoprotein A-II [OS=Homo sapiens]	0	44.788	74	10	50	10	1	100	11.2	6.62	111.16	10	0	104.2	102	93.8	High	High	High
High	P13671	Complement component c6 [OS=Homo sapiens]	0	43.759	21	13	31	13	1	934	104.7	6.76	84.35	13	0	103.3	90	106.7	High	High	High
High	P05156	Complement factor I [OS=Homo sapiens]	0	43.757	30	13	35	13	1	583	65.7	7.5	39.23	13	0	106.4	94	99.7	High	High	High
High	P19652	Alpha-1-acid glycoprotein 2 [OS=Homo sapiens]	0	43.571	44	10	49	8	1	201	23.6	5.11	112.46	10	0	99.3	101.4	99.3	High	High	High
High	P02760	Protein AMBP [OS=Homo sapiens]	0	41.816	38	13	36	13	1	352	39	6.25	56.82	13	0	96.5	99.2	104.3	High	High	High
High	P00748	Coagulation factor XII [OS=Homo sapiens]	0	39.965	26	11	27	11	1	615	67.7	7.74	65.4	11	0	104.4	90.6	105	High	High	High
High	P01859	Immunoglobulin heavy constant gamma 2 [OS=Homo sapiens]	0	37.233	41	9	234	5	1	326	35.9	7.59	60.89	9	0	106.1	114.4	79.5	High	High	High
High	P02750	Leucine-rich alpha-2-glycoprotein [OS=Homo sapiens]	0	36.806	38	12	30	12	1	347	38.2	6.95	39.04	12	0	106.3	112.1	81.6	High	High	High
High	P04196	Histidine-rich glycoprotein [OS=Homo sapiens]	0	35.699	18	11	38	11	1	525	59.5	7.5	74.02	11	0	74.7	117.2	108.1	High	High	High
High	P02656	Apolipoprotein C-III [OS=Homo sapiens]	0	34.588	39	4	20	4	1	99	10.8	5.41	66.89	4	0	103.7	94	102.3	High	High	High
High	P0DOY2	immunoglobulin lambda constant 2 [OS=Homo sapiens]	0	34.491	93	8	29	3	1	106	11.3	7.24	55.01	8	5	102.9	101.6	95.5	High	High	High
High	P02743	Serum amyloid P-component [OS=Homo sapiens]	0	33.258	35	9	35	9	1	223	25.4	6.54	79.15	9	0	111.1	93.6	95.3	High	High	High
High	P07358	Complement component C8 beta chain [OS=Homo sapiens]	0	32.725	24	11	25	11	1	591	67	8.13	50.11	11	0	94	94.5	111.5	High	High	High
High	Q03591	Complement factor H-related protein 1 [OS=Homo sapiens]	0	32.13	48	9	23	2	1	330	37.6	7.39	45.28	9	2	91.1	117.5	91.3	High	High	Medium
High	P13645	Keratin, type I cytoskeletal 10 [OS=Homo sapiens]	0	31.791	21	8	18	7	1	584	58.8	5.21	35.55	8	1	101.7	102	96.3	High	High	High
High	P35858-2	Isoform 2 of Insulin-like growth factor-binding protein complex acid labile subunit [OS=Homo sapiens]	0	31.337	20	9	21	9	1	643	70.2	6.93	46.34	9	0	94.1	109.1	96.8	High	High	High
High	P07225	Vitamin K-dependent protein S [OS=Homo sapiens]	0	30.371	14	8	20	8	1	676	75.1	5.67	43.91	8	0	101.5	109.3	89.2	High	High	High
High	P07360	Complement component C8 gamma chain [OS=Homo sapiens]	0	29.686	56	8	26	8	1	202	22.3	8.31	39.26	8	0	101.7	106.2	92	High	High	High
High	P01860	Immunoglobulin heavy constant gamma 3 [OS=Homo sapiens]	0	29.507	26	9	228	3	1	377	41.3	7.9	36.83	9	1	95.7	108.8	95.5	High	High	High
High	P27169	Serum paraoxonase/arylesterase 1 [OS=Homo sapiens]	0	29.319	32	8	22	8	1	355	39.7	5.22	47.94	8	0	104.9	97.1	98	High	High	High
High	P06681-1	complement C2 [OS=Homo sapiens]	0	29.194	14	10	20	10	1	752	83.2	7.42	39.27	10	0	97.3	94.2	108.5	High	High	High
High	P05090	apolipoprotein D [OS=Homo sapiens]	0	28.519	38	8	27	8	1	189	21.3	5.15	46.29	8	0	107.4	101.2	91.4	High	High	High
High	P35527	Keratin, type I cytoskeletal 9 [OS=Homo sapiens]	0	28.102	21	9	16	9	1	623	62	5.24	21.05	9	0	100.8	95.7	103.6	High	High	High
High	P51884	Lumican [OS=Homo sapiens]	0	28.076	35	8	27	8	1	338	38.4	6.61	42.49	8	0	105.9	100.2	93.9	High	High	High
High	P02746	Complement C1q subcomponent subunit B [OS=Homo sapiens]	0	27.835	23	7	23	7	1	253	26.7	8.63	50.35	7	0	102.1	98.8	99.1	High	High	High
High	P0DOX8	Immunoglobulin lambda-1 light chain [OS=Homo sapiens]	0	27.809	33	6	242	1	1	216	22.8	6.76	45.84	6	0	147.5	152.5		Peak Found	High	Not Found
High	P15169	Carboxypeptidase N catalytic chain [OS=Homo sapiens]	0	27.773	24	8	19	8	1	458	52.3	7.34	38.77	8	0	96.7	98.5	104.8	High	High	High
High	P22792	Carboxypeptidase n subunit 2 [OS=Homo sapiens]	0	25.251	22	8	22	8	1	545	60.5	5.99	40.18	8	0	97.5	110.7	91.8	High	High	High
High	P00738	Haptoglobin [OS=Homo sapiens]	0	25.241	27	7	23	5	1	406	45.2	6.58	41.91	7	1	107.2	99.4	93.3	High	High	High
High	P35908	Keratin, type II cytoskeletal 2 epidermal [OS=Homo sapiens]	0	24.627	11	7	15	6	1	639	65.4	8	25.49	7	0	99.4	98.5	102	High	High	High
High	P05543	thyroxine-binding globulin [OS=Homo sapiens]	0	24.366	28	8	18	8	1	415	46.3	6.3	24.37	8	0	104	87.8	108.2	High	High	High
High	P01861	Immunoglobulin heavy constant gamma 4 [OS=Homo sapiens]	0	23.703	22	5	225	1	1	327	35.9	7.36	57.4	5	0				High	High	High
High	P08697-1	Alpha-2-antiplasmin [OS=Homo sapiens]	0	23.45	19	7	15	7	1	491	54.5	6.29	31.28	7	0	102.9	101	96.1	High	High	High
High	P02655	Apolipoprotein C-II [OS=Homo sapiens]	0	21.277	50	4	20	4	1	101	11.3	4.72	44.2	4	0	99.6	90.2	110.3	High	High	High
High	P22352	Glutathione peroxidase 3 [OS=Homo sapiens]	0	19.647	29	6	17	6	1	226	25.5	8.13	25.48	6	0	112.7	93.2	94.1	High	High	High
High	P35542	Serum amyloid A-4 protein [OS=Homo sapiens]	0	18.741	48	5	20	5	1	130	14.7	9.07	38.29	5	0	104	99.1	96.9	High	High	High
High	O75636-1	Ficolin-3 [OS=Homo sapiens]	0	16.681	18	3	8	3	1	299	32.9	6.67	17.8	3	0	93.4	101.4	105.2	High	High	High
High	Q02985-1	Complement factor H-related protein 3 [OS=Homo sapiens]	0	13.381	11	3	15	1	1	330	37.3	7.55	30.32	3	0	104.3	94.3	101.4	High	Peak Found	Peak Found
High	P05452	Tetranectin [OS=Homo sapiens]	0	12.561	26	4	12	4	1	202	22.5	5.67	22.13	4	0	100.8	98	101.2	High	High	High
High	Q14520-1	Hyaluronan-binding protein 2 [OS=Homo sapiens]	0	12.555	12	5	15	5	1	560	62.6	6.54	12.26	5	0	98.3	101.1	100.6	High	High	High
High	P02747	Complement C1q subcomponent subunit C [OS=Homo sapiens]	0	12.318	17	4	15	4	1	245	25.8	8.41	26.1	4	0	96	98.2	105.7	High	High	High
High	P04275	Von Willebrand factor [OS=Homo sapiens]	0	12.221	3	5	13	5	1	2813	309.1	5.48	10.17	5	0	110.7	96.6	92.7	High	High	High
High	Q96IY4	Carboxypeptidase B2 [OS=Homo sapiens]	0	9.733	12	3	8	3	1	423	48.4	7.71	7.88	3	0	105.2	102.7	92.1	High	High	High
High	Q16610-4	Isoform 4 of Extracellular matrix protein 1 [OS=Homo sapiens]	0	8.79	7	3	6	3	1	567	63.5	6.89	7.34	3	0	95.3	106.1	98.6	High	Peak Found	High
High	Q08380	Galectin-3-binding protein [OS=Homo sapiens]	0	8.634	10	3	6	3	1	585	65.3	5.27	9.6	3	0	106.2	113	80.8	High	High	High
High	P0DJI8	Serum amyloid A-1 protein [OS=Homo sapiens]	0	8.611	42	3	6	3	1	122	13.5	6.79	11.58	3	0	101.2	98.2	100.6	Medium	High	High
High	O95445-1	apolipoprotein M [OS=Homo sapiens]	0	8.463	15	4	12	4	1	188	21.2	6.01	5.79	4	0	103	93.8	103.1	High	High	High
High	P00742	Coagulation factor X [OS=Homo sapiens]	0	8.401	7	3	7	3	1	488	54.7	5.94	5.74	3	0	106.1	111	83	High	High	High
High	P00739-2	Isoform 2 of Haptoglobin-related protein [OS=Homo sapiens]	0	8.389	11	3	9	1	1	385	43	7.08	10.43	3	0				High	High	Not Found
High	P02654	Apolipoprotein C-I [OS=Homo sapiens]	0	7.576	29	3	10	3	1	83	9.3	8.47	4.11	3	0	100.9	93.4	105.7	High	High	High
High	P36980-1	Complement factor H-related protein 2 [OS=Homo sapiens]	0	6.723	27	4	7	2	1	270	30.6	6.38	5.47	4	0	97.5	107.2	95.2	High	High	High
High	P29622	Kallistatin [OS=Homo sapiens]	0	6.636	8	2	5	2	1	427	48.5	7.75	10.59	2	0	91.4	94.4	114.2	High	High	High
High	P04180	phosphatidylcholine-sterol acyltransferase [OS=Homo sapiens]	0	6.509	9	2	2	2	1	440	49.5	6.11	5.45	2	0				High	Not Found	High
High	P02745	Complement C1q subcomponent subunit A [OS=Homo sapiens]	0	6.384	13	2	5	2	1	245	26	9.11	15.17	2	0	105.3	87.6	107.1	High	High	High
High	O43866	CD5 antigen-like [OS=Homo sapiens]	0	6.134	11	3	3	3	1	347	38.1	5.47	0	3	0	95.5	106	98.5	High	High	High
High	P00740	Coagulation factor IX [OS=Homo sapiens]	0	6.12	5	2	2	2	1	461	51.7	5.47	3.71	2	0	111	103	86	High	High	Peak Found
High	P02533	Keratin, type I cytoskeletal 14 [OS=Homo sapiens]	0	6.116	9	4	7	3	1	472	51.5	5.16	0	4	0	119.2	67.3	113.6	High	High	High
High	P04278-1	Sex hormone-binding globulin [OS=Homo sapiens]	0	6.103	18	3	3	3	1	402	43.8	6.71	5.18	3	0		300		High	High	Not Found
High	Q9UGM5	Fetuin-B [OS=Homo sapiens]	0	5.805	5	2	6	2	1	382	42	6.83	12.08	2	0	96.1	108.9	95	High	High	High
High	P01824	immunoglobulin heavy variable 4-39 [OS=Homo sapiens]	0	5.398	25	2	3	2	1	125	13.9	9.26	0	2	0	114	85.4	100.6	High	High	High
High	P27918	Properdin [OS=Homo sapiens]	0	5.373	7	2	5	2	1	469	51.2	7.9	5.82	2	0	101.1	103.3	95.6	High	High	High
High	P01591	Immunoglobulin J chain [OS=Homo sapiens]	0	4.985	8	1	2	1	1	159	18.1	5.24	4.55	1	0	100.6	105.9	93.5	High	Peak Found	High
High	P11226	Mannose-binding protein C [OS=Homo sapiens]	0	4.92	7	2	4	2	1	248	26.1	5.49	3.46	2	0	95.3	98.9	105.8	High	High	High
High	Q96KN2	Beta-Ala-His dipeptidase [OS=Homo sapiens]	0.009	4.723	3	1	1	1	1	507	56.7	5.3	2.49	1	0				Not Found	High	Not Found
High	P01344-3	Isoform 3 of Insulin-like growth factor II [OS=Homo sapiens]	0.009	4.331	5	1	3	1	1	236	26.3	9.13	2.25	1	0	93.6	102.1	104.3	High	High	High
High	P80108	Phosphatidylinositol-glycan-specific phospholipase D [OS=Homo sapiens]	0.009	4.287	3	2	4	2	1	840	92.3	6.37	6.37	2	0	109.1	104.9	86	High	High	High
High	P20851	C4b-binding protein beta chain [OS=Homo sapiens]	0.009	4.094	5	1	3	1	1	252	28.3	5.14	6.87	1	0	102.4	95.9	101.7	High	High	High
High	P43251-2	Isoform 2 of Biotinidase [OS=Homo sapiens]	0.009	3.93	3	1	3	1	1	545	61.5	6.14	8.52	1	0	110.9	95.1	94	High	High	High
High	P0DOX3	immunoglobulin delta heavy chain [OS=Homo sapiens]	0.009	3.712	3	1	2	1	1	512	56.2	8.02	4.11	1	0	102.7	110.3	87	High	High	Peak Found
High	P18428	lipopolysaccharide-binding protein [OS=Homo sapiens]	0.008	3.608	4	1	2	1	1	481	53.4	6.7	2.48	1	0	96.5	112.7	90.9	Peak Found	High	High
High	O14791-2	Isoform 2 of Apolipoprotein L1 [OS=Homo sapiens]	0.008	3.524	4	2	3	2	1	414	45.9	6.29	0	2	0	97.9	96.4	105.7	High	Peak Found	High
High	P01764	Immunoglobulin heavy variable 3-23 [OS=Homo sapiens]	0.008	3.52	9	1	3	1	1	117	12.6	8.28	6.08	1	0	103	104.8	92.2	High	High	High
High	Q7L5N7	Lysophosphatidylcholine acyltransferase 2 [OS=Homo sapiens]	0.008	3.336	2	2	2	2	1	544	60.2	6.55	0	2	0	78.8	144.4	76.8	High	Peak Found	High
Medium	P01614	Immunoglobulin kappa variable 2D-40 [OS=Homo sapiens]	0.012	3.216	17	1	3	1	1	121	13.3	4.61	2.09	1	0	116.7	89.5	93.8	High	High	High
Medium	P59665	Neutrophil defensin 1 [OS=Homo sapiens]	0.016	3.061	10	1	3	1	1	94	10.2	6.99	0	1	0	92.9	117.1	89.9	High	High	High
Medium	A0A0A0MRZ8	immunoglobulin kappa variable 3D-11 [OS=Homo sapiens]	0.049	2.972	8	1	3	1	1	115	12.6	5.29	3.83	1	0	90.4	96	113.5	High	High	High
Medium	P49908	Selenoprotein P [OS=Homo sapiens]	0.048	2.916	6	1	3	1	1	381	43.2	7.87	6.93	1	0	96.5	111.2	92.3	High	High	High
Medium	P06276	cholinesterase [OS=Homo sapiens]	0.048	2.907	2	2	4	2	1	602	68.4	7.42	0	2	0	104.7	102.7	92.5	High	High	High
Medium	P08185	corticosteroid-binding globulin [OS=Homo sapiens]	0.048	2.754	6	1	1	1	1	405	45.1	6.04	2.37	1	0	134.9	165.1		Peak Found	High	Not Found
Medium	P17936-2	Isoform 2 of Insulin-like growth factor-binding protein 3 [OS=Homo sapiens]	0.047	2.715	3	1	1	1	1	297	32.2	8.62	1.75	1	0	104.7	92.3	103	High	Peak Found	Peak Found
Medium	P08571	Monocyte differentiation antigen CD14 [OS=Homo sapiens]	0.047	2.645	4	1	1	1	1	375	40.1	6.23	2.6	1	0				High	Not Found	Not Found
Low	Q7Z5M8	Protein Abhd12b [OS=Homo sapiens]	0.054	2.574	2	1	5	1	1	362	40.8	8.28	0	1	0	96.9	117.7	85.4	High	High	High
Low	P01594	Immunoglobulin kappa variable 1-33 [OS=Homo sapiens]	0.093	2.45	14	1	3	1	1	117	12.8	4.78	1.66	1	0	124.6	99.3	76.2	Medium	High	High
Low	Q04756	Hepatocyte growtH factor activator [OS=Homo sapiens]	0.092	2.422	4	2	4	2	1	655	70.6	7.24	3.64	2	0	96.7	91.1	112.2	High	High	High
Low	O14815-1	calpain-9 [OS=Homo sapiens]	0.102	2.399	2	1	4	1	1	690	79	5.55	10.79	1	0	99.8	103.9	96.2	High	High	High
Low	P26927	Hepatocyte growth factor-like protein [OS=Homo sapiens]	0.102	2.367	2	1	1	1	1	711	80.3	7.68	0	1	0				Not Found	High	Not Found
Low	Q14997	Proteasome activator complex subunit 4 [OS=Homo sapiens]	0.101	2.365	0	1	3	1	1	1843	211.2	6.9	1.76	1	0	90.5	69.4	140.1	High	High	High
Low	P14151-2	Isoform 2 of L-selectin [OS=Homo sapiens]	0.101	2.331	3	1	1	1	1	385	43.6	7.15	0	1	0	99.5	106.3	94.2	High	Peak Found	Peak Found
Low	A0FGR9	Extended synaptotagmin-3 [OS=Homo sapiens]	0.104	2.311	2	1	4	1	1	886	100	8.37	9.61	1	0	153.2	146.8		Medium	High	High
Low	Q9BTM1-2	Isoform 2 of Histone H2A.J [OS=Homo sapiens]	0.106	2.084	5	1	3	1	1	151	16.1	10.23	1.61	1	0	88.7	123.2	88.1	Medium	High	High
Low	P55058	phospholipid transfer protein [OS=Homo sapiens]	0.099	2.045	2	1	2	1	1	493	54.7	7.01	0	1	0	86.7	102.7	110.6	High	High	Peak Found
Low	P21283	V-type proton ATPase subunit C 1 [OS=Homo sapiens]	0.099	1.996	3	1	1	1	1	382	43.9	7.46	0	1	0				High	Not Found	Not Found
Low	P68363	Tubulin alpha-1B chain [OS=Homo sapiens]	0.107	1.824	2	1	1	1	1	451	50.1	5.06	0	1	0				Not Found	Not Found	High
Low	P23142	Fibulin-1 [OS=Homo sapiens]	0.146	1.729	3	2	2	2	1	703	77.2	5.22	0	2	0	104.7	98.1	97.2	High	Medium	Peak Found
Low	P22891-2	Isoform 2 of Vitamin K-dependent protein Z [OS=Homo sapiens]	0.145	1.705	1	1	3	1	1	422	47	6.04	0	1	0	103.2	89.2	107.7	High	High	High
Low	A0A075B6I9	Immunoglobulin lambda variable 7-46 [OS=Homo sapiens]	0.144	1.648	8	1	1	1	1	117	12.5	7.2	0	1	0	93.3	112.1	94.6	Peak Found	Peak Found	High
Low	O94760-1	N(G),N(G)-dimethylarginine dimethylaminohydrolase 1 [OS=Homo sapiens]	0.146	1.611	3	1	3	1	1	285	31.1	5.81	3.26	1	0	104.1	115.1	80.7	High	High	High
Low	Q53G59-2	Isoform 2 of Kelch-like protein 12 [OS=Homo sapiens]	0.154	1.55	1	1	2	1	1	606	67.7	5.73	0	1	0				Medium	High	Not Found
Low	Q8IUL8	Cartilage intermediate layer protein 2 [OS=Homo sapiens]	0.199	1.483	3	1	3	1	1	1156	126.2	8.22	8.61	1	0	96.3	99.7	104	High	Medium	Medium
Low	Q8N9W4-1	Golgin subfamily A member 6-like protein 2 [OS=Homo sapiens]	0.216	1.415	2	1	1	1	1	650	79.3	5.54	0	1	0	87.9	121.1	91	High	Peak Found	Peak Found
Low	P78386	Keratin, type II cuticular Hb5 [OS=Homo sapiens]	0.213	1.387	1	1	2	1	1	507	55.8	6.55	0	1	0	92.6	141.7	65.8	High	Medium	Peak Found
Low	E7ETH6	Zinc finger protein 587B [OS=Homo sapiens]	0.221	1.375	2	1	3	1	1	402	45.5	8.38	0	1	0	94.5	100.7	104.9	High	High	High
Low	A0A075B6K4	immunoglobulin lambda variable 3-10 [OS=Homo sapiens]	0.221	1.373	9	1	1	1	1	115	12.4	4.83	0	1	0				Not Found	Not Found	High
Low	Q6UXB8-1	Peptidase inhibitor 16 [OS=Homo sapiens]	0.219	1.367	2	1	1	1	1	463	49.4	5.39	0	1	0				High	Not Found	Not Found
Low	Q13107-1	Ubiquitin carboxyl-terminal hydrolase 4 [OS=Homo sapiens]	0.218	1.354	3	1	2	1	1	963	108.5	5.71	0	1	0				High	Not Found	High
Low	P22004	Bone morphogenetic protein 6 [OS=Homo sapiens]	0.216	1.349	3	1	2	1	1	513	57.2	8.1	0	1	0	99.2	97.4	103.4	Medium	Peak Found	High
Low	Q92545	Transmembrane protein 131 [OS=Homo sapiens]	0.219	1.322	1	1	2	1	1	1883	205	8.59	0	1	0	103.9	106.2	89.9	Medium	High	Peak Found
Low	Q96BT1	Putative uncharacterized protein C3orf49 [OS=Homo sapiens]	0.221	1.312	6	1	1	1	1	292	33.4	10.18	2.6	1	0	106	116.1	77.9	High	Peak Found	Peak Found
Low	P48740-2	Isoform 2 of Mannan-binding lectin serine protease 1 [OS=Homo sapiens]	0.235	1.289	2	1	2	1	1	728	81.8	5.12	0	1	0	96.5	92.3	111.2	Peak Found	High	Medium
Low	Q6GQQ9-1	OTU domain-containing protein 7B [OS=Homo sapiens]	0.233	1.277	2	1	1	1	1	843	92.5	6.71	0	1	0				High	Not Found	Not Found
Low	P12259	Coagulation factor V [OS=Homo sapiens]	0.265	1.221	1	2	2	2	1	2224	251.5	6.05	0	2	0	106.6	102	91.4	Peak Found	Medium	Peak Found
Low	O60333-3	Isoform 3 of Kinesin-like protein KIF1B [OS=Homo sapiens]	0.267	1.2	1	1	4	1	1	1153	130.3	8.43	8.05	1	0	82.1	132.6	85.3	High	Peak Found	Medium
Low	Q9NQB0	Transcription factor 7-like 2 [OS=Homo sapiens]	0.253	1.188	2	1	2	1	1	619	67.9	8.53	0	1	0				Not Found	High	Medium
Low	Q86WT1	tetratricopeptide repeat protein 30A [OS=Homo sapiens]	0.255	1.18	3	1	1	1	1	665	76.1	5.2	2.99	1	0				Not Found	High	Not Found
Low	Q9Y2I7-1	1-phosphatidylinositol 3-phosphate 5-kinase [OS=Homo sapiens]	0.269	1.138	1	1	11	1	1	2098	237	6.7	15.85	1	0	100	101.9	98.1	High	High	High
Low	P62805	histone H4 [OS=Homo sapiens]	0.297	1.126	8	1	3	1	1	103	11.4	11.36	0	1	0	78.1	118.1	103.8	High	High	Medium
Low	Q9H0K6	Pseudouridylate synthase 7 homolog-like protein [OS=Homo sapiens]	0.31	1.123	1	1	1	1	1	701	80.6	7.56	0	1	0	96.1	90.6	113.3	Peak Found	High	Peak Found
Low	Q9H7T0	Cation channel sperm-associated protein subunit beta [OS=Homo sapiens]	0.313	1.109	3	1	1	1	1	1116	126.8	7.17	0	1	0				High	Not Found	Not Found
Low	P05154	Plasma serine protease inhibitor [OS=Homo sapiens]	0.316	1.065	3	1	2	1	1	406	45.6	9.26	0	1	0				High	Not Found	Medium
Low	Q9UJ04	testis-specific Y-encoded-like protein 4 [OS=Homo sapiens]	0.315	1.053	4	1	1	1	1	414	45.1	8.57	2.1	1	0	99.4	108.9	91.8	Peak Found	Peak Found	High
Low	Q8WWL7-1	G2/mitotic-specific cyclin-B3 [OS=Homo sapiens]	0.315	1.034	1	1	2	1	1	1395	157.8	6.68	0	1	0	102.1	106.5	91.4	Peak Found	Medium	High
Low	Q99714-1	3-hydroxyacyl-CoA dehydrogenase type-2 [OS=Homo sapiens]	0.314	1.032	5	1	3	1	1	261	26.9	7.78	1.78	1	0	104.4	97.5	98.1	Medium	Medium	High
Low	Q9NYC9-1	Dynein heavy chain 9, axonemal [OS=Homo sapiens]	0.323	1.013	0	1	1	1	1	4486	511.6	5.91	0	1	0	92.1	106.4	101.5	Peak Found	Peak Found	High
Low	Q14789-2	Isoform 2 of Golgin subfamily B member 1 [OS=Homo sapiens]	0.333	0.991	0	1	5	1	1	3269	376.9	5	0	1	0	93.2	108.7	98.1	High	Medium	High
Low	A8MQ11	Postmeiotic segregation increased 2-like protein 5 [OS=Homo sapiens]	0.345	0.99	16	1	1	1	1	134	15.2	10.59	2.61	1	0	65.7	115.1	119.2	Peak Found	High	Peak Found
Low	A0A0C4DH31	Immunoglobulin heavy variable 1-18 [OS=Homo sapiens]	0.344	0.989	9	1	3	1	1	117	12.8	8.84	0	1	0	101.2	97.7	101.2	High	Medium	Medium
Low	Q6IS24	polypeptide N-acetylgalactosaminyltransferase 17 [OS=Homo sapiens]	0.342	0.981	4	1	1	1	1	598	67.7	8.9	0	1	0	106.9	104.2	88.9	Peak Found	High	Peak Found
Low	P57076	UPF0769 protein C21orf59 [OS=Homo sapiens]	0.342	0.978	11	1	1	1	1	290	33.2	7.44	0	1	0				High	Not Found	Not Found
Low	Q9H790	exonuclease V [OS=Homo sapiens]	0.341	0.972	6	1	1	1	1	373	41.8	5.43	0	1	0				Not Found	High	Not Found
Low	A6NHA9	Olfactory receptor 4C46 [OS=Homo sapiens]	0.361	0.961	7	1	3	1	1	309	34.5	7.91	0	1	0	104.4	106.9	88.7	Peak Found	Medium	Peak Found
Low	P0DMQ9	putative uncharacterized protein C8orf89 [OS=Homo sapiens]	0.367	0.958	8	1	1	1	1	161	18.1	9.44	0	1	0				Not Found	High	Not Found
Low	Q7Z3S9-1	Notch homolog 2 N-terminal-like protein [OS=Homo sapiens]	0.369	0.945	13	1	1	1	1	236	25.8	5.71	0	1	0				High	Not Found	Not Found
Low	Q9HC96	Calpain-10 [OS=Homo sapiens]	0.368	0.944	1	1	1	1	1	672	74.9	7.74	0	1	0	100.5	112.9	86.6	Peak Found	Peak Found	High
Low	P29074	Tyrosine-protein phosphatase non-receptor type 4 [OS=Homo sapiens]	0.371	0.938	2	1	1	1	1	926	105.8	7.44	2.46	1	0				Not Found	Not Found	High
Low	P01619	Immunoglobulin kappa variable 3-20 [OS=Homo sapiens]	0.381	0.934	8	1	3	1	1	116	12.5	4.96	1.64	1	0	101.6	83.7	114.6	Peak Found	High	High
Low	O14802	DNA-directed RNA polymerase III subunit RPC1 [OS=Homo sapiens]	0.38	0.932	1	1	1	1	1	1390	155.5	8.48	0	1	0				Not Found	Not Found	High
Low	Q14684	Ribosomal RNA processing protein 1 homolog B [OS=Homo sapiens]	0.378	0.93	4	1	1	1	1	758	84.4	9.76	0	1	0				Not Found	High	Not Found
Low	P55036-1	26S proteasome non-ATPase regulatory subunit 4 [OS=Homo sapiens]	0.38	0.925	3	1	2	1	1	377	40.7	4.79	0	1	0	95.8	112.8	91.4	Medium	High	Peak Found
Low	P06702	Protein S100-A9 [OS=Homo sapiens]	0.385	0.899	13	1	1	1	1	114	13.2	6.13	0	1	0	96.9	109.7	93.4	Peak Found	Peak Found	High
Low	Q6EEV6	small ubiquitin-related modifier 4 [OS=Homo sapiens]	0.385	0.891	35	1	1	1	1	95	10.7	7.18	2.94	1	0	113.3	96.7	90	Peak Found	Peak Found	High
Low	Q9H867-4	Protein-lysine methyltransferase mettl21d [OS=Homo sapiens]	0.421	0.872	14	1	1	1	1	229	25.8	4.92	0	1	0	119.8	60.2	120	Peak Found	Peak Found	High
Low	P32189-3	glycerol kinase [OS=Homo sapiens]	0.431	0.862	1	1	2	1	1	559	61.2	6.54	0	1	0				High	Peak Found	Medium
Low	P55072	Transitional endoplasmic reticulum ATPase [OS=Homo sapiens]	0.429	0.857	3	1	1	1	1	806	89.3	5.26	0	1	0				Not Found	Not Found	High
Low	P17342	Atrial natriuretic peptide receptor 3 [OS=Homo sapiens]	0.428	0.838	2	1	1	1	1	541	59.8	6.35	0	1	0	104.1	101.8	94.1	High	Peak Found	Peak Found
Low	Q96EP0-1	E3 ubiquitin-protein ligase RNF31 [OS=Homo sapiens]	0.425	0.832	3	1	1	1	1	1072	119.6	6.57	2.84	1	0	98.6	90.2	111.1	High	Peak Found	Peak Found
Low	Q7Z401-2	Isoform 2 of C-myc promoter-binding protein [OS=Homo sapiens]	0.422	0.829	2	1	1	1	1	1906	213.6	7.09	0	1	0				High	Not Found	Not Found
Low	Q05209-1	Tyrosine-protein phosphatase non-receptor type 12 [OS=Homo sapiens]	0.421	0.824	3	1	2	1	1	780	88.1	5.62	5.5	1	0	107.4	109	83.6	High	Peak Found	Peak Found
Low	Q9H330	Transmembrane protein 245 [OS=Homo sapiens]	0.418	0.819	1	1	1	1	1	911	100.9	8.87	1.79	1	0	112.7	86.1	101.2	High	Peak Found	Peak Found
Low	Q15345-2	Leucine-rich repeat-containing protein 41 [OS=Homo sapiens]	0.431	0.798	2	1	3	1	1	812	88.6	8.38	0	1	0	100.8	72.6	126.5	Medium	High	Medium
Low	P53804-2	Isoform TPRDII of E3 ubiquitin-protein ligase TTC3 [OS=Homo sapiens]	0.453	0.758	1	1	1	1	1	1792	203.1	8.29	0	1	0				High	Not Found	Not Found
Low	O15027-5	Isoform 5 of Protein transport protein Sec16A [OS=Homo sapiens]	0.456	0.754	0	1	1	1	1	2201	235.6	5.67	0	1	0				High	Peak Found	Peak Found
Low	Q8TET4	neutral alpha-glucosidase c [OS=Homo sapiens]	0.454	0.748	1	1	4	1	1	914	104.3	6.23	6.9	1	0				High	Medium	Medium
Low	Q96B77	Transmembrane protein 186 [OS=Homo sapiens]	0.453	0.744	8	1	1	1	1	213	24.9	9.86	2.37	1	0				Not Found	High	Not Found
Low	Q5T5S1	Coiled-coil domain-containing protein 183 [OS=Homo sapiens]	0.481	0.738	2	1	3	1	1	534	62.6	8.79	7.01	1	0	81.4	116.8	101.9	Medium	Medium	Medium
Low	Q8IVL6-1	Prolyl 3-hydroxylase 3 [OS=Homo sapiens]	0.477	0.734	3	1	2	1	1	736	81.8	6.32	4.99	1	0	128	122.7	49.4	Medium	Medium	Peak Found
Low	Q15119-1	[Pyruvate dehydrogenase (acetyl-transferring)] kinase isozyme 2, mitochondrial [OS=Homo sapiens]	0.475	0.731	5	1	1	1	1	407	46.1	6.61	0	1	0	82.7	105.2	112	Peak Found	Peak Found	Medium
Low	A0A0B4J1U7	immunoglobulin heavy variable 6-1 [OS=Homo sapiens]	0.475	0.727	6	1	1	1	1	121	13.5	9.2	0	1	0	106.9	109.5	83.6	Peak Found	Peak Found	Medium
Low	Q96PV0	Ras/Rap GTPase-activating protein SynGAP [OS=Homo sapiens]	0.479	0.71	2	1	1	1	1	1343	148.2	8.98	0	1	0	129		171	Medium	Not Found	Peak Found
Low	Q8TEX9-2	Isoform 2 of Importin-4 [OS=Homo sapiens]	0.481	0.708	3	1	1	1	1	1083	118.8	4.94	0	1	0				Medium	Not Found	Not Found
Low	P54108-3	Isoform 3 of Cysteine-rich secretory protein 3 [OS=Homo sapiens]	0.499	0.702	6	1	2	1	1	268	30.1	7.61	0	1	0				Medium	Medium	Not Found
Low	Q5H9U9-1	Probable ATP-dependent RNA helicase DDX60-like [OS=Homo sapiens]	0.497	0.701	1	1	1	1	1	1706	197.5	8.29	2.68	1	0				Not Found	Not Found	Medium
Low	Q96QA5	gasdermin-A [OS=Homo sapiens]	0.5	0.7	8	1	1	1	1	445	49.3	5.29	0	1	0	101.5	86.8	111.7	Peak Found	Medium	Peak Found
Low	O94761	ATP-dependent DNA helicase Q4 [OS=Homo sapiens]	0.498	0.699	1	1	2	1	1	1208	133	8.09	0	1	0	102.5	80.4	117.1	Medium	Medium	Peak Found
Low	Q03252	Lamin-B2 [OS=Homo sapiens]	0.499	0.699	1	1	1	1	1	620	69.9	5.59	0	1	0	83.1	138.9	78	Peak Found	Medium	Peak Found
Low	Q8N5G2-1	macoilin [OS=Homo sapiens]	0.517	0.689	5	1	1	1	1	664	76.1	9.07	0	1	0	171.9	128.1		Medium	Peak Found	Not Found
Low	Q96DY2-3	Isoform 3 of IQ domain-containing protein D [OS=Homo sapiens]	0.513	0.684	12	1	4	1	1	327	37.9	6.93	3.01	1	0				Medium	Not Found	Medium
Low	Q14573	Inositol 1,4,5-trisphosphate receptor type 3 [OS=Homo sapiens]	0.533	0.676	0	1	2	1	1	2671	303.9	6.48	1.83	1	0	109.9	81.3	108.9	Medium	Medium	Peak Found
Low	Q5TEA6	Protein sel-1 homolog 2 [OS=Homo sapiens]	0.544	0.673	6	1	5	1	1	688	77.9	9.23	0	1	0	155.4	70	74.6	Medium	Medium	Medium
Low	Q8WV92	MIT domain-containing protein 1 [OS=Homo sapiens]	0.547	0.673	4	1	1	1	1	249	29.3	8	0	1	0	111.5	85.8	102.7	Medium	Peak Found	Peak Found
Low	P24557-3	Isoform 3 of Thromboxane-A synthase [OS=Homo sapiens]	0.546	0.671	1	1	2	1	1	579	65.6	8.16	0	1	0	104.2	106.4	89.4	Peak Found	Peak Found	Medium
Low	Q5TZA2	Rootletin [OS=Homo sapiens]	0.542	0.668	0	1	1	1	1	2017	228.4	5.5	0	1	0				Not Found	Not Found	Medium
Low	Q9Y243-1	RAC-gamma serine/threonine-protein kinase [OS=Homo sapiens]	0.549	0.662	8	1	2	1	1	479	55.7	6.02	0	1	0				Not Found	Medium	Not Found
Low	P62736	Actin, aortic smooth muscle [OS=Homo sapiens]	0.549	0.653	4	1	1	1	1	377	42	5.39	0	1	0				Not Found	Not Found	Medium
Low	Q8NG11-1	Tetraspanin-14 [OS=Homo sapiens]	0.562	0.637	3	1	1	1	1	270	30.7	6.84	0	1	0	101.6	97.5	101	Peak Found	Peak Found	Medium
Low	Q07157	Tight junction protein ZO-1 [OS=Homo sapiens]	0.56	0.629	0	1	2	1	1	1748	195.3	6.7	0	1	0	88.9	105.5	105.7	Peak Found	Peak Found	Medium
Low	Q9Y4E1-4	Isoform 4 of WASH complex subunit 2C [OS=Homo sapiens]	0.56	0.619	2	1	1	1	1	1320	144.8	4.79	0	1	0	105.8	94.6	99.6	Peak Found	Medium	Peak Found
Low	O60658-1	High affinity cAMP-specific and IBMX-insensitive 3',5'-cyclic phosphodiesterase 8A [OS=Homo sapiens]	0.566	0.618	4	1	2	1	1	829	93.2	6.11	5.67	1	0				Not Found	Medium	Medium
Low	Q96LX8	zinc finger protein 597 [OS=Homo sapiens]	0.565	0.615	6	1	1	1	1	424	48	6.76	0	1	0				Not Found	Medium	Not Found
Low	Q8IXR9-1	Uncharacterized protein C12orf56 [OS=Homo sapiens]	0.563	0.614	2	1	2	1	1	622	71	9.25	4.09	1	0	97.2	107.9	95	Peak Found	Medium	Medium
Low	Q14990	Outer dense fiber protein 1 [OS=Homo sapiens]	0.562	0.614	10	1	2	1	1	250	28.3	8.03	0	1	0	132.9	145.3	21.8	Medium	Peak Found	Peak Found
Low	P29017	T-cell surface glycoprotein CD1c [OS=Homo sapiens]	0.561	0.612	4	1	2	1	1	333	37.6	6.14	0	1	0	106.3	94.1	99.6	Medium	Medium	Peak Found
Low	Q969Z3-1	Mitochondrial amidoxime reducing component 2 [OS=Homo sapiens]	0.565	0.608	2	1	2	1	1	335	38	9.16	0	1	0	125	95.7	79.3	Peak Found	Medium	Medium
Low	Q8NHQ9	ATP-dependent RNA helicase DDX55 [OS=Homo sapiens]	0.58	0.602	1	1	3	1	1	600	68.5	9.25	0	1	0	99.8	103.1	97.1	Medium	Medium	Peak Found
Low	P0DL12	Small integral membrane protein 17 [OS=Homo sapiens]	0.597	0.597	6	1	4	1	1	118	13.3	4.61	0	1	0	100.5	97.2	102.3	Medium	Medium	Medium
Low	P17038	Zinc finger protein 43 [OS=Homo sapiens]	0.599	0.597	2	1	1	1	1	809	94.1	9.19	0	1	0				Medium	Not Found	Not Found
Low	O75419-3	Isoform 3 of Cell division control protein 45 homolog [OS=Homo sapiens]	0.596	0.588	4	1	1	1	1	598	68.7	5.6	0	1	0				Not Found	Medium	Not Found
Low	P11277-2	Isoform 2 of Spectrin beta chain, erythrocytic [OS=Homo sapiens]	0.593	0.588	1	1	1	1	1	2328	267.7	5.39	0	1	0				Not Found	Medium	Not Found
Low	Q9H1P3-1	Oxysterol-binding protein-related protein 2 [OS=Homo sapiens]	0.598	0.585	4	1	2	1	1	480	55.2	6.35	2.27	1	0	109.4	85.6	105	Medium	Peak Found	Medium
Low	Q9Y4F1-2	Isoform 2 of FERM, RhoGEF and pleckstrin domain-containing protein 1 [OS=Homo sapiens]	0.601	0.583	1	1	1	1	1	1076	122	8.48	0	1	0				Medium	Not Found	Not Found
Low	Q8TAV0-3	Isoform 3 of Protein FAM76A [OS=Homo sapiens]	0.595	0.581	4	1	1	1	1	341	38.4	9.1	0	1	0				Medium	Not Found	Not Found
Low	Q92914	fibroblast growth factor 11 [OS=Homo sapiens]	0.594	0.575	12	1	1	1	1	225	25	9.89	2.33	1	0	91.5	112.6	95.9	Medium	Peak Found	Peak Found
Low	O95990-4	Isoform 4 of Protein FAM107A [OS=Homo sapiens]	0.592	0.574	11	1	1	1	1	175	20.9	9.98	0	1	0	128.8	64.4	106.9	Peak Found	Peak Found	Medium
Low	Q05329	Glutamate decarboxylase 2 [OS=Homo sapiens]	0.589	0.574	5	1	1	1	1	585	65.4	6.9	0	1	0				Medium	Not Found	Not Found
Low	Q9UL12	Sarcosine dehydrogenase, mitochondrial [OS=Homo sapiens]	0.591	0.573	2	1	1	1	1	918	101	7.25	0	1	0				Not Found	Medium	Not Found
Low	Q8N4C6-7	Isoform 7 of Ninein [OS=Homo sapiens]	0.588	0.573	0	1	2	1	1	2133	248	5.03	0	1	0	105.6	99.8	94.6	Medium	Peak Found	Medium

## Sheet: Human-Seppro-MS Amanda 2.0
Protein FDR Confidence: Combined	Master	Accession	Description	Exp. q-value: Combined	Sum PEP Score	Coverage [%]	# Peptides	# PSMs	# Unique Peptides	# Protein Groups	# AAs	MW [kDa]	calc. pI	Score MS Amanda 2.0: MS Amanda 2.0	# Peptides (by Search Engine): MS Amanda 2.0	# Razor Peptides	Abundances (Grouped): 1	Abundances (Grouped): 2	Abundances (Grouped): 3	Found in Sample: [S1] F1: Sample, 1	Found in Sample: [S2] F2: Sample, 2	Found in Sample: [S3] F3: Sample, 3
High	Master Protein	P01024	Complement C3 [OS=Homo sapiens]	0	1026.74	70	125	785	125	1	1663	187	6.4	232827	125	0	98.9	102	99.1	High	High	High
High	Master Protein	P01023	alpha-2-macroglobulin [OS=Homo sapiens]	0	903.48	58	100	682	100	1	1474	163.2	6.46	202972	100	0	98.7	104	97.3	High	High	High
High	Master Protein	P02768-1	Serum albumin [OS=Homo sapiens]	0	822.33	75	73	2170	73	1	609	69.3	6.28	671200	73	0	101.1	98.9	100	High	High	High
High	Master Protein	P0C0L5	Complement C4-B [OS=Homo sapiens]	0	634.278	52	78	360	4	1	1744	192.6	7.27	110407	78	71	96.8	106.9	96.3	High	High	High
High	Master Protein	P0C0L4-1	Complement C4-A [OS=Homo sapiens]	0	614.595	51	76	356	2	1	1744	192.7	7.08	107709	76	0	81.8	111.7	106.6	High	High	High
High	Master Protein	P04114	apolipoprotein B-100 [OS=Homo sapiens]	0	614.203	33	129	386	129	1	4563	515.3	7.05	93346.4	129	0	99.6	102.8	97.6	High	High	High
High	Master Protein	P00450	Ceruloplasmin [OS=Homo sapiens]	0	368.594	48	48	198	48	1	1065	122.1	5.72	60902.7	48	0	97.8	103.8	98.4	High	High	High
High	Master Protein	P02647	Apolipoprotein A-I [OS=Homo sapiens]	0	298.937	79	36	226	36	1	267	30.8	5.76	62732.3	36	0	95.5	104.5	100	High	High	High
High	Master Protein	Q14624-1	Inter-alpha-trypsin inhibitor heavy chain H4 [OS=Homo sapiens]	0	269.164	44	40	151	40	1	930	103.3	6.98	44006.7	40	0	97	103.9	99.1	High	High	High
High	Master Protein	P01011-1	Alpha-1-antichymotrypsin [OS=Homo sapiens]	0	225.341	44	24	128	24	1	423	47.6	5.52	41431.6	24	0	98.8	106.1	95.1	High	High	High
High	Master Protein	P19823	Inter-alpha-trypsin inhibitor heavy chain H2 [OS=Homo sapiens]	0	205.317	34	28	144	28	1	946	106.4	6.86	41305.7	28	0	94.6	104.3	101.1	High	High	High
High	Master Protein	P02766	Transthyretin [OS=Homo sapiens]	0	191.591	76	14	136	14	1	147	15.9	5.76	46924.7	14	0	96.9	105.3	97.8	High	High	High
High	Master Protein	P19827-1	Inter-alpha-trypsin inhibitor heavy chain H1 [OS=Homo sapiens]	0	185.958	35	23	89	23	1	911	101.3	6.79	28775.6	23	0	94.8	103.3	101.9	High	High	High
High	Master Protein	P06727	Apolipoprotein A-IV [OS=Homo sapiens]	0	179.674	66	36	109	36	1	396	45.4	5.38	25316.3	36	0	99.7	100.7	99.6	High	High	High
High	Master Protein	P00751-1	Complement factor B [OS=Homo sapiens]	0	150.984	25	23	107	23	1	764	85.5	7.06	28110.1	23	0	98.2	104.4	97.5	High	High	High
High	Master Protein	P01008	Antithrombin-III [OS=Homo sapiens]	0	131.796	48	17	92	17	1	464	52.6	6.71	25002.4	17	0	98.8	106.9	94.2	High	High	High
High	Master Protein	P06396	Gelsolin [OS=Homo sapiens]	0	130.203	38	24	74	24	1	782	85.6	6.28	19312	24	0	104.4	100.8	94.8	High	High	High
High	Master Protein	P02774-3	Isoform 3 of Vitamin D-binding protein [OS=Homo sapiens]	0	129.756	35	16	108	16	1	493	55.1	5.74	30782.4	16	0	94.9	101.8	103.3	High	High	High
High	Master Protein	P02790	Hemopexin [OS=Homo sapiens]	0	118.857	44	24	211	24	1	462	51.6	7.02	40954.5	24	0	102.3	97.9	99.8	High	High	High
High	Master Protein	P05155-3	Isoform 3 of Plasma protease C1 inhibitor [OS=Homo sapiens]	0	106.492	36	18	83	18	1	505	55.7	6.4	19166	18	0	96.2	104.9	98.9	High	High	High
High	Master Protein	P08603-1	complement factor H [OS=Homo sapiens]	0	103.132	17	17	103	17	1	1231	139	6.61	24042	17	0	94	100.6	105.4	High	High	High
High	Master Protein	P04217	Alpha-1B-glycoprotein [OS=Homo sapiens]	0	102.981	33	18	83	18	1	495	54.2	5.86	23522.1	18	0	95.8	104	100.3	High	High	High
High	Master Protein	P02763	Alpha-1-acid glycoprotein 1 [OS=Homo sapiens]	0	84.63	44	10	88	8	1	201	23.5	5.02	22631.5	10	2	95.9	98	106.2	High	High	High
High	Master Protein	P01031	Complement C5 [OS=Homo sapiens]	0	84.381	17	20	59	20	1	1676	188.2	6.52	12553.4	20	0	93.8	107.2	98.9	High	High	High
High	Master Protein	P04264	Keratin, type II cytoskeletal 1 [OS=Homo sapiens]	0	78.373	23	16	47	15	1	644	66	8.12	12581.6	16	1	91.4	100.8	107.8	High	High	High
High	Master Protein	P01019	Angiotensinogen [OS=Homo sapiens]	0	74.635	35	12	37	12	1	485	53.1	6.32	9832.32	12	0	101.1	104.3	94.6	High	High	High
High	Master Protein	P04004	Vitronectin [OS=Homo sapiens]	0	74.44	18	10	60	10	1	478	54.3	5.8	16357.2	10	0	98.3	103.8	97.8	High	High	High
High	Master Protein	P05546	Heparin cofactor 2 [OS=Homo sapiens]	0	73.604	32	17	42	17	1	499	57	6.9	10324.3	17	0	94.6	105.2	100.2	High	High	High
High	Master Protein	P00734	Prothrombin [OS=Homo sapiens]	0	73.448	19	10	39	10	1	622	70	5.9	10897.1	10	0	98	96.9	105.1	High	High	High
High	Master Protein	P02748	complement component C9 [OS=Homo sapiens]	0	73.276	26	16	44	16	1	559	63.1	5.59	11353.4	16	0	99	100.9	100.1	High	High	High
High	Master Protein	P01042-2	Isoform LMW of Kininogen-1 [OS=Homo sapiens]	0	71.768	26	13	51	13	1	427	47.9	6.65	13029.3	13	0	95.9	106.4	97.6	High	High	High
High	Master Protein	P36955	Pigment epithelium-derived factor [OS=Homo sapiens]	0	71.627	42	14	37	14	1	418	46.3	6.38	9552.12	14	0	100	104.4	95.6	High	High	High
High	Master Protein	P10909-2	Isoform 2 of Clusterin [OS=Homo sapiens]	0	70.891	24	13	50	13	1	501	57.8	6.68	13209.3	13	0	94.8	104.8	100.5	High	High	High
High	Master Protein	P02649	Apolipoprotein E [OS=Homo sapiens]	0	68.177	54	16	58	16	1	317	36.1	5.73	12771.3	16	0	95.1	101.9	103.1	High	High	High
High	Master Protein	P25311	Zinc-alpha-2-glycoprotein [OS=Homo sapiens]	0	66.465	47	12	43	12	1	298	34.2	6.05	9830.01	12	0	101.5	104.4	94.2	High	High	High
High	Master Protein	P07357	Complement component C8 alpha chain [OS=Homo sapiens]	0	64.578	26	12	30	12	1	584	65.1	6.47	7199.58	12	0	104.5	122.8	72.7	High	High	High
High	Master Protein	P43652	Afamin [OS=Homo sapiens]	0	61.828	27	13	48	13	1	599	69	5.9	12347.1	13	0	98.8	104.8	96.4	High	High	High
High	Master Protein	P02765	Alpha-2-HS-glycoprotein [OS=Homo sapiens]	0	61.517	25	7	41	7	1	367	39.3	5.72	12841.6	7	0	98.4	104.6	97	High	High	High
High	Master Protein	Q06033-1	Inter-alpha-trypsin inhibitor heavy chain H3 [OS=Homo sapiens]	0	61.397	21	14	33	14	1	890	99.8	5.74	7042.53	14	0	95.9	98.2	106	High	High	High
High	Master Protein	P01876	immunoglobulin heavy constant alpha 1 [OS=Homo sapiens]	0	61.141	28	10	67	5	1	353	37.6	6.51	17053.6	10	5	99.3	103.7	97.1	High	High	High
High	Master Protein	Q96PD5-2	Isoform 2 of N-acetylmuramoyl-L-alanine amidase [OS=Homo sapiens]	0	60.721	25	10	32	10	1	634	68	7.68	9468.16	10	0	101	104	95	High	High	High
High	Master Protein	P01009-1	alpha-1-antitrypsin [OS=Homo sapiens]	0	58.151	28	11	33	11	1	418	46.7	5.59	8342.94	11	0	105.6	100.2	94.1	High	High	High
High	Master Protein	P00747	Plasminogen [OS=Homo sapiens]	0	57.611	13	12	57	12	1	810	90.5	7.24	12498.9	12	0	101.7	101.3	97	High	High	High
High	Master Protein	P19652	Alpha-1-acid glycoprotein 2 [OS=Homo sapiens]	0	52.382	36	9	56	7	1	201	23.6	5.11	12604.9	9	0	99.1	100	101	High	High	High
High	Master Protein	P09871	Complement C1s subcomponent [OS=Homo sapiens]	0	52.291	16	13	27	13	1	688	76.6	4.96	6856.82	13	0	106.3	102.7	91	High	High	High
High	Master Protein	P02751-15	Isoform 15 of Fibronectin [OS=Homo sapiens]	0	49.385	6	12	31	12	1	2477	272.2	5.5	6623.06	12	0	91.7	101.9	106.4	High	High	High
High	Master Protein	P02652	Apolipoprotein A-II [OS=Homo sapiens]	0	49.162	49	8	49	8	1	100	11.2	6.62	11560.1	8	0	92	106	102	High	High	High
High	Master Protein	P0DOX2	Immunoglobulin alpha-2 heavy chain [OS=Homo sapiens]	0	48.292	18	9	50	4	1	455	48.9	6.81	11069.8	9	0	93.5	105.3	101.2	High	High	High
High	Master Protein	P02750	Leucine-rich alpha-2-glycoprotein [OS=Homo sapiens]	0	45.955	36	11	33	11	1	347	38.2	6.95	7109.69	11	0	83.1	105.8	111.1	High	High	High
High	Master Protein	P35858-2	Isoform 2 of Insulin-like growth factor-binding protein complex acid labile subunit [OS=Homo sapiens]	0	44.091	22	10	22	10	1	643	70.2	6.93	5339.14	10	0	94.8	95.4	109.8	High	High	High
High	Master Protein	P02743	Serum amyloid P-component [OS=Homo sapiens]	0	42.178	35	10	36	10	1	223	25.4	6.54	8752.86	10	0	93.4	112.6	94	High	High	High
High	Master Protein	P02656	Apolipoprotein C-III [OS=Homo sapiens]	0	41.28	39	4	22	4	1	99	10.8	5.41	6953.93	4	0	100.2	105.1	94.7	High	High	High
High	Master Protein	P10643	Complement component C7 [OS=Homo sapiens]	0	41.068	15	10	29	10	1	843	93.5	6.48	6947.08	10	0	97.4	102.7	99.8	High	High	High
High	Master Protein	P13645	Keratin, type I cytoskeletal 10 [OS=Homo sapiens]	0	38.054	21	8	19	7	1	584	58.8	5.21	4517.57	8	1	94.3	103	102.7	High	High	High
High	Master Protein	P06681-1	complement C2 [OS=Homo sapiens]	0	37.877	15	11	25	11	1	752	83.2	7.42	5649.05	11	0	106	100.3	93.6	High	High	High
High	Master Protein	P01871-2	Isoform 2 of Immunoglobulin heavy constant mu [OS=Homo sapiens]	0	37.153	28	9	22	9	1	474	51.9	6.15	4422.36	9	0	107.1	105.6	87.3	High	High	High
High	Master Protein	P51884	Lumican [OS=Homo sapiens]	0	35.905	36	10	33	10	1	338	38.4	6.61	6728.16	10	0	94.8	105.8	99.4	High	High	High
High	Master Protein	P00736	Complement C1r subcomponent [OS=Homo sapiens]	0	35.896	12	8	26	8	1	705	80.1	6.21	6036.94	8	0	97.8	107.5	94.7	High	High	High
High	Master Protein	P35527	Keratin, type I cytoskeletal 9 [OS=Homo sapiens]	0	34.394	23	10	17	10	1	623	62	5.24	3568.59	10	0	101.4	102.2	96.4	High	High	High
High	Master Protein	P13671	Complement component c6 [OS=Homo sapiens]	0	33.714	10	7	16	7	1	934	104.7	6.76	4502.58	7	0	98.5	103.9	97.7	High	High	High
High	Master Protein	P04003	C4b-binding protein alpha chain [OS=Homo sapiens]	0	33.667	11	5	18	5	1	597	67	7.3	5362.23	5	0	86.3	123.3	90.5	High	High	High
High	Master Protein	P07225	Vitamin K-dependent protein S [OS=Homo sapiens]	0	33.444	8	5	12	5	1	676	75.1	5.67	4069.88	5	0	105.3	98.4	96.3	High	High	High
High	Master Protein	P15169	Carboxypeptidase N catalytic chain [OS=Homo sapiens]	0	32.217	24	7	15	7	1	458	52.3	7.34	4549.95	7	0	99.3	98.3	102.4	High	High	High
High	Master Protein	P05543	thyroxine-binding globulin [OS=Homo sapiens]	0	30.602	28	8	19	8	1	415	46.3	6.3	3955.39	8	0	106.1	105.5	88.5	High	High	High
High	Master Protein	P35908	Keratin, type II cytoskeletal 2 epidermal [OS=Homo sapiens]	0	29.713	11	7	16	6	1	639	65.4	8	3884.55	7	0	99.9	100.8	99.3	High	High	High
High	Master Protein	P00748	Coagulation factor XII [OS=Homo sapiens]	0	29.672	9	5	14	5	1	615	67.7	7.74	4554.87	5	0	106.4	103.2	90.4	High	High	High
High	Master Protein	P04196	Histidine-rich glycoprotein [OS=Homo sapiens]	0	29.648	10	6	25	6	1	525	59.5	7.5	7283.84	6	0	92.3	99.9	107.7	High	High	High
High	Master Protein	P27169	Serum paraoxonase/arylesterase 1 [OS=Homo sapiens]	0	29.566	23	6	20	6	1	355	39.7	5.22	4380.57	6	0	90.8	106.6	102.6	High	High	High
High	Master Protein	P0DOX5	immunoglobulin gamma-1 heavy chain [OS=Homo sapiens]	0	28.338	22	7	222	3	1	449	49.3	8.72	4667.34	7	4	91.1	107.6	101.3	High	High	High
High	Master Protein	P07360	Complement component C8 gamma chain [OS=Homo sapiens]	0	26.676	37	5	16	5	1	202	22.3	8.31	4303.55	5	0	82.3	104.3	113.4	High	High	High
High	Master Protein	P07358	Complement component C8 beta chain [OS=Homo sapiens]	0	25.603	12	6	18	6	1	591	67	8.13	4689.59	6	0	103.7	110.4	85.9	High	High	High
High	Master Protein	P22792	Carboxypeptidase n subunit 2 [OS=Homo sapiens]	0	25.561	16	6	15	6	1	545	60.5	5.99	3583.37	6	0	89.6	95.7	114.6	High	High	High
High	Master Protein	P02760	Protein AMBP [OS=Homo sapiens]	0	25.134	12	5	17	5	1	352	39	6.25	4051.98	5	0	102.6	102.4	95.1	High	High	High
High	Master Protein	P01834	immunoglobulin kappa constant [OS=Homo sapiens]	0	23.321	52	3	22	1	1	107	11.8	6.52	5232.06	3	0	95.8	92.2	112	High	High	High
High	Master Protein	P01859	Immunoglobulin heavy constant gamma 2 [OS=Homo sapiens]	0	23.243	20	6	220	4	1	326	35.9	7.59	3897.48	6	0	76.4	105.1	118.5	High	High	High
High	Master Protein	P02787	Serotransferrin [OS=Homo sapiens]	0	22.489	12	7	16	7	1	698	77	7.12	3613.11	7	0	97.8	105.1	97.1	High	High	High
High	Master Protein	P35542	Serum amyloid A-4 protein [OS=Homo sapiens]	0	22.282	36	4	18	4	1	130	14.7	9.07	3710.02	4	0	94.9	105.4	99.8	High	High	High
High	Master Protein	P02753	Retinol-binding protein 4 [OS=Homo sapiens]	0	21.922	25	4	17	4	1	201	23	6.07	4543.64	4	0	101.4	103.4	95.2	High	High	High
High	Master Protein	P03952	Plasma kallikrein [OS=Homo sapiens]	0	21.72	10	6	15	6	1	638	71.3	8.22	3388.46	6	0	101.6	102.3	96.1	High	High	High
High	Master Protein	P0DOX7	immunoglobulin kappa light chain [OS=Homo sapiens]	0	21.233	34	3	124	1	1	214	23.4	7.17	4143.9	3	2	96.9	109.5	93.6	High	High	High
High	Master Protein	P0DOY2	immunoglobulin lambda constant 2 [OS=Homo sapiens]	0	21.185	35	4	13	2	1	106	11.3	7.24	2604.15	4	0	90.9	103.3	105.8	High	Medium	High
High	Master Protein	P02746	Complement C1q subcomponent subunit B [OS=Homo sapiens]	0	20.948	19	5	19	5	1	253	26.7	8.63	4554.83	5	0	93.6	101.5	104.8	High	High	High
High	Master Protein	P22352	Glutathione peroxidase 3 [OS=Homo sapiens]	0	20.172	17	5	14	5	1	226	25.5	8.13	3454.05	5	0	91.2	115.5	93.3	High	High	High
High	Master Protein	P01860	Immunoglobulin heavy constant gamma 3 [OS=Homo sapiens]	0	18.222	15	5	219	1	1	377	41.3	7.9	3716.68	5	0	82.9	108.5	108.6	High	Medium	Peak Found
High	Master Protein	P02655	Apolipoprotein C-II [OS=Homo sapiens]	0	18.012	27	3	13	3	1	101	11.3	4.72	2856.64	3	0	103.8	103.1	93.1	High	High	High
High	Master Protein	P0DOX8	Immunoglobulin lambda-1 light chain [OS=Homo sapiens]	0	17.164	31	4	123	2	1	216	22.8	6.76	3042.16	4	2	89.3	113.3	97.4	High	High	High
High	Master Protein	P05156	Complement factor I [OS=Homo sapiens]	0	16.659	10	5	11	5	1	583	65.7	7.5	2170.15	5	0	95.5	107.1	97.4	High	High	High
High	Master Protein	P05090	apolipoprotein D [OS=Homo sapiens]	0	16.442	25	4	13	4	1	189	21.3	5.15	3024.46	4	0	86.1	109.4	104.6	High	High	High
High	Master Protein	P08697-1	Alpha-2-antiplasmin [OS=Homo sapiens]	0	15.695	13	5	9	5	1	491	54.5	6.29	2186.36	5	0	94.1	100.8	105.1	High	High	High
High	Master Protein	P02747	Complement C1q subcomponent subunit C [OS=Homo sapiens]	0	12.839	16	3	14	3	1	245	25.8	8.41	3336.8	3	0	103	99.6	97.4	High	High	High
High	Master Protein	P04275	Von Willebrand factor [OS=Homo sapiens]	0	12.387	2	4	10	4	1	2813	309.1	5.48	1954.72	4	0	100.8	103.2	96	High	High	High
High	Master Protein	Q08380	Galectin-3-binding protein [OS=Homo sapiens]	0	11.409	10	3	6	3	1	585	65.3	5.27	1561.47	3	0	78.9	107.5	113.6	High	High	High
High	Master Protein	P0DJI8	Serum amyloid A-1 protein [OS=Homo sapiens]	0	10.132	42	3	7	3	1	122	13.5	6.79	1415.33	3	0	98.5	102.6	98.9	High	High	High
High	Master Protein	P02654	Apolipoprotein C-I [OS=Homo sapiens]	0	9.689	29	3	10	3	1	83	9.3	8.47	1729.21	3	0	103.6	102.3	94.1	High	High	High
High	Master Protein	Q96IY4	Carboxypeptidase B2 [OS=Homo sapiens]	0	9.134	16	3	6	3	1	423	48.4	7.71	1205.03	3	0	85.5	110.8	103.8	High	High	High
High	Master Protein	P00738	Haptoglobin [OS=Homo sapiens]	0	8.989	7	3	12	2	1	406	45.2	6.58	2295.94	3	1	97.2	105	97.9	High	High	High
High	Master Protein	O75636-1	Ficolin-3 [OS=Homo sapiens]	0	8.948	6	1	2	1	1	299	32.9	6.67	539.88	1	0	95.8	98.1	106	High	High	Peak Found
High	Master Protein	P29622	Kallistatin [OS=Homo sapiens]	0	8.727	8	2	5	2	1	427	48.5	7.75	1238.53	2	0	112	92.8	95.3	High	High	High
High	Master Protein	P04180	phosphatidylcholine-sterol acyltransferase [OS=Homo sapiens]	0	8.696	9	2	2	2	1	440	49.5	6.11	553.88	2	0				High	High	Not Found
High	Master Protein	P80108	Phosphatidylinositol-glycan-specific phospholipase D [OS=Homo sapiens]	0	8.108	4	3	5	3	1	840	92.3	6.37	1263.15	3	0	81.8	106.3	111.9	High	High	High
High	Master Protein	P02745	Complement C1q subcomponent subunit A [OS=Homo sapiens]	0	7.187	9	1	3	1	1	245	26	9.11	1312.63	1	0	105.3	107.9	86.9	High	High	High
High	Master Protein	P02749	Beta-2-glycoprotein 1 [OS=Homo sapiens]	0	6.234	6	3	5	3	1	345	38.3	7.97	884.82	3	0	122.2	104.4	73.4	High	High	High
High	Master Protein	P02533	Keratin, type I cytoskeletal 14 [OS=Homo sapiens]	0	6.187	9	4	7	3	1	472	51.5	5.16	969.13	4	0	111.3	120.9	67.8	High	High	Peak Found
High	Master Protein	P0DOX3	immunoglobulin delta heavy chain [OS=Homo sapiens]	0	6.038	5	2	4	2	1	512	56.2	8.02	809.85	2	0	86	101	113	Peak Found	High	High
High	Master Protein	P00739-1	Haptoglobin-related protein [OS=Homo sapiens]	0	6.012	6	2	7	1	1	348	39	7.09	1137.21	2	0	124	102.7	73.3	High	High	Medium
High	Master Protein	Q14520-1	Hyaluronan-binding protein 2 [OS=Homo sapiens]	0	5.83	7	4	10	4	1	560	62.6	6.54	1148.19	4	0	107.3	98.4	94.3	High	High	High
High	Master Protein	P43251-2	Isoform 2 of Biotinidase [OS=Homo sapiens]	0	5.504	3	1	3	1	1	545	61.5	6.14	829.9	1	0	92	112.3	95.7	High	High	High
High	Master Protein	Q96KN2	Beta-Ala-His dipeptidase [OS=Homo sapiens]	0	5.253	3	1	1	1	1	507	56.7	5.3	236.27	1	0				Not Found	Not Found	High
High	Master Protein	P01591	Immunoglobulin J chain [OS=Homo sapiens]	0	5.02	8	1	2	1	1	159	18.1	5.24	587.32	1	0	91.5	101.9	106.6	High	High	Peak Found
High	Master Protein	P11226	Mannose-binding protein C [OS=Homo sapiens]	0	4.645	7	2	4	2	1	248	26.1	5.49	718.66	2	0	103.7	96.7	99.7	High	High	High
High	Master Protein	P01614	Immunoglobulin kappa variable 2D-40 [OS=Homo sapiens]	0	4.483	17	1	3	1	1	121	13.3	4.61	761.21	1	0	91.8	118.2	90	High	High	High
High	Master Protein	O14791-2	Isoform 2 of Apolipoprotein L1 [OS=Homo sapiens]	0.01	4.35	4	2	5	2	1	414	45.9	6.29	631.63	2	0	103.6	99.3	97.2	High	High	Medium
High	Master Protein	P08571	Monocyte differentiation antigen CD14 [OS=Homo sapiens]	0.01	4.123	4	1	1	1	1	375	40.1	6.23	259.35	1	0				Not Found	High	Not Found
High	Master Protein	P18428	lipopolysaccharide-binding protein [OS=Homo sapiens]	0.009	3.509	4	1	2	1	1	481	53.4	6.7	399.98	1	0	88.9	97.7	113.4	High	Peak Found	High
High	Master Protein	P00740	Coagulation factor IX [OS=Homo sapiens]	0.009	3.475	4	2	2	2	1	461	51.7	5.47	260.16	2	0	86.3	109.8	103.9	Peak Found	High	High
High	Master Protein	Q04756	Hepatocyte growtH factor activator [OS=Homo sapiens]	0.009	3.298	5	2	4	2	1	655	70.6	7.24	633.81	2	0	110	98.1	91.9	High	High	High
High	Master Protein	P04278-1	Sex hormone-binding globulin [OS=Homo sapiens]	0.009	3.262	11	2	3	2	1	402	43.8	6.71	355.24	2	0			300	Medium	Not Found	High
High	Master Protein	A0A0A0MRZ8	immunoglobulin kappa variable 3D-11 [OS=Homo sapiens]	0.009	3.217	8	1	3	1	1	115	12.6	5.29	658.21	1	0	111.4	91.8	96.9	High	High	High
High	Master Protein	Q9UGM5	Fetuin-B [OS=Homo sapiens]	0.009	2.995	3	1	3	1	1	382	42	6.83	591.34	1	0	92.6	93.6	113.8	High	High	High
High	Master Protein	P49908	Selenoprotein P [OS=Homo sapiens]	0.008	2.913	6	1	3	1	1	381	43.2	7.87	517.28	1	0	90.3	97.8	111.9	High	High	High
Medium	Master Protein	A4FU69	EF-hand calcium-binding domain-containing protein 5 [OS=Homo sapiens]	0.013	2.863	1	2	3	2	1	1503	173.3	5.82	395.4	2	0	111.1	97.6	91.3	Peak Found	Medium	High
Medium	Master Protein	P62736	Actin, aortic smooth muscle [OS=Homo sapiens]	0.012	2.793	7	2	3	2	1	377	42	5.39	367.17	2	0	89.6	111.9	98.6	High	High	High
Medium	Master Protein	P06276	cholinesterase [OS=Homo sapiens]	0.012	2.757	1	1	3	1	1	602	68.4	7.42	508.81	1	0	90.5	106.1	103.4	High	High	High
Medium	Master Protein	P01594	Immunoglobulin kappa variable 1-33 [OS=Homo sapiens]	0.012	2.633	14	1	3	1	1	117	12.8	4.78	509.16	1	0	74.4	125.9	99.7	High	Medium	High
Medium	Master Protein	P17936-2	Isoform 2 of Insulin-like growth factor-binding protein 3 [OS=Homo sapiens]	0.012	2.562	3	1	1	1	1	297	32.2	8.62	182.9	1	0	100.9	106.1	92.9	Peak Found	High	Peak Found
Medium	Master Protein	Q14997	Proteasome activator complex subunit 4 [OS=Homo sapiens]	0.012	2.526	0	1	3	1	1	1843	211.2	6.9	523.2	1	0	137.7	92.1	70.2	High	High	High
Medium	Master Protein	P23142	Fibulin-1 [OS=Homo sapiens]	0.012	2.516	3	2	2	2	1	703	77.2	5.22	266.49	2	0	95.2	106.1	98.7	Peak Found	High	High
Medium	Master Protein	P01034	Cystatin-C [OS=Homo sapiens]	0.012	2.473	12	1	1	1	1	146	15.8	8.75	169.57	1	0	102.5	102.7	94.7	Peak Found	High	Peak Found
Medium	Master Protein	P55058	phospholipid transfer protein [OS=Homo sapiens]	0.012	2.441	2	1	2	1	1	493	54.7	7.01	335.46	1	0	108.5	88	103.6	Peak Found	High	High
Medium	Master Protein	P01824	immunoglobulin heavy variable 4-39 [OS=Homo sapiens]	0.011	2.403	12	1	2	1	1	125	13.9	9.26	323.05	1	0	89.8	120.9	89.2	Peak Found	High	High
Medium	Master Protein	P68363	Tubulin alpha-1B chain [OS=Homo sapiens]	0.011	2.295	2	1	1	1	1	451	50.1	5.06	193.88	1	0				High	Not Found	Not Found
Medium	Master Protein	Q9Y2I7-1	1-phosphatidylinositol 3-phosphate 5-kinase [OS=Homo sapiens]	0.011	2.287	1	1	16	1	1	2098	237	6.7	2351.04	1	0	96.6	101.3	102.1	High	High	High
Medium	Master Protein	P48740-2	Isoform 2 of Mannan-binding lectin serine protease 1 [OS=Homo sapiens]	0.011	2.143	2	1	1	1	1	728	81.8	5.12	180.1	1	0	109	97.9	93.1	Peak Found	Peak Found	High
Medium	Master Protein	P06702	Protein S100-A9 [OS=Homo sapiens]	0.018	2.104	13	1	1	1	1	114	13.2	6.13	144.66	1	0	91.4	98.1	110.5	High	Peak Found	Peak Found
Medium	Master Protein	Q6UXB8-1	Peptidase inhibitor 16 [OS=Homo sapiens]	0.018	1.933	2	1	2	1	1	463	49.4	5.39	256.36	1	0				Not Found	High	Medium
Medium	Master Protein	P78386	Keratin, type II cuticular Hb5 [OS=Homo sapiens]	0.018	1.852	1	1	2	1	1	507	55.8	6.55	341.78	1	0	64.2	93.5	142.3	Peak Found	High	Medium
Medium	Master Protein	P12259	Coagulation factor V [OS=Homo sapiens]	0.018	1.849	1	2	2	2	1	2224	251.5	6.05	268.49	2	0	89.4	108	102.6	Peak Found	Peak Found	High
Medium	Master Protein	P05452	Tetranectin [OS=Homo sapiens]	0.018	1.84	3	1	3	1	1	202	22.5	5.67	396.18	1	0	112	106.5	81.5	High	High	High
Medium	Master Protein	P98174	FYVE, RhoGEF and PH domain-containing protein 1 [OS=Homo sapiens]	0.018	1.808	2	1	14	1	1	961	106.5	6.58	1504.78	1	0	95.4	103	101.6	Medium	High	Medium
Medium	Master Protein	O60333-3	Isoform 3 of Kinesin-like protein KIF1B [OS=Homo sapiens]	0.017	1.778	1	1	4	1	1	1153	130.3	8.43	615	1	0	117.5	56.6	125.9	High	Peak Found	Medium
Medium	Master Protein	Q7Z5M8	Protein Abhd12b [OS=Homo sapiens]	0.017	1.752	2	1	7	1	1	362	40.8	8.28	910.43	1	0	83.5	98.1	118.4	High	High	High
Medium	Master Protein	Q5JRA6-1	Transport and Golgi organization protein 1 homolog [OS=Homo sapiens]	0.024	1.742	1	1	2	1	1	1907	213.6	4.84	353.53	1	0	89.1	107.4	103.5	Medium	High	Peak Found
Medium	Master Protein	Q9H0K6	Pseudouridylate synthase 7 homolog-like protein [OS=Homo sapiens]	0.023	1.696	1	1	3	1	1	701	80.6	7.56	329.61	1	0				High	High	High
Medium	Master Protein	O95445-1	apolipoprotein M [OS=Homo sapiens]	0.023	1.64	3	1	6	1	1	188	21.2	6.01	832.06	1	0	106.3	101.3	92.4	High	High	High
Medium	Master Protein	Q8IXR9-1	Uncharacterized protein C12orf56 [OS=Homo sapiens]	0.022	1.629	2	1	6	1	1	622	71	9.25	1061.88	1	0	93	98.4	108.6	High	Medium	High
Medium	Master Protein	Q9BTM1-2	Isoform 2 of Histone H2A.J [OS=Homo sapiens]	0.025	1.587	5	1	3	1	1	151	16.1	10.23	382.62	1	0	86.2	89.8	124	Medium	Medium	High
Low	Master Protein	Q13425-1	Beta-2-syntrophin [OS=Homo sapiens]	0.066	1.565	4	1	2	1	1	540	57.9	8.82	192.16	1	0	90.6	111.9	97.4	High	Peak Found	Medium
Low	Master Protein	P01619	Immunoglobulin kappa variable 3-20 [OS=Homo sapiens]	0.081	1.498	8	1	3	1	1	116	12.5	4.96	470.68	1	0	112.4	103.1	84.5	High	Peak Found	Medium
Low	Master Protein	Q6GQQ9-1	OTU domain-containing protein 7B [OS=Homo sapiens]	0.086	1.471	2	1	1	1	1	843	92.5	6.71	103.28	1	0				Not Found	High	Not Found
Low	Master Protein	P22891-2	Isoform 2 of Vitamin K-dependent protein Z [OS=Homo sapiens]	0.086	1.456	1	1	3	1	1	422	47	6.04	318.92	1	0	105.5	104.6	89.9	Medium	Medium	High
Low	Master Protein	Q7L5N7	Lysophosphatidylcholine acyltransferase 2 [OS=Homo sapiens]	0.135	1.395	2	1	1	1	1	544	60.2	6.55	103.8	1	0	17	34.2	248.8	High	Peak Found	Peak Found
Low	Master Protein	P05154	Plasma serine protease inhibitor [OS=Homo sapiens]	0.151	1.346	3	1	2	1	1	406	45.6	9.26	249.12	1	0				Medium	High	Not Found
Low	Master Protein	P28065	Proteasome subunit beta type-9 [OS=Homo sapiens]	0.154	1.29	6	1	3	1	1	219	23.3	5.03	521.13	1	0	88.8	92.8	118.4	High	High	Medium
Low	Master Protein	Q96T58	Msx2-interacting protein [OS=Homo sapiens]	0.164	1.271	0	1	2	1	1	3664	402	7.64	274.1	1	0				Medium	Not Found	High
Low	Master Protein	P62805	histone H4 [OS=Homo sapiens]	0.166	1.266	8	1	3	1	1	103	11.4	11.36	429.75	1	0	101.7	79.2	119.1	High	High	High
Low	Master Protein	Q8NH61	Olfactory receptor 51F2 [OS=Homo sapiens]	0.166	1.257	4	1	1	1	1	342	38.5	8.76	144.4	1	0	92.1	105.5	102.5	Peak Found	High	Peak Found
Low	Master Protein	P28676	Grancalcin [OS=Homo sapiens]	0.159	1.214	5	1	3	1	1	217	24	5.21	485.12	1	0	112.4	87.7	99.9	High	High	Medium
Low	Master Protein	P55786	puromycin-sensitive aminopeptidase [OS=Homo sapiens]	0.164	1.182	1	1	6	1	1	919	103.2	5.72	875.76	1	0	103	91.7	105.2	High	Medium	Medium
Low	Master Protein	O43866	CD5 antigen-like [OS=Homo sapiens]	0.184	1.17	2	1	2	1	1	347	38.1	5.47	315.11	1	0	93.7	102.7	103.5	High	High	Peak Found
Low	Master Protein	Q9NTJ3-1	Structural maintenance of chromosomes protein 4 [OS=Homo sapiens]	0.184	1.149	1	1	3	1	1	1288	147.1	6.79	309.94	1	0	111.6	93.9	94.5	High	Medium	High
Low	Master Protein	Q8NG11-1	Tetraspanin-14 [OS=Homo sapiens]	0.183	1.097	3	1	16	1	1	270	30.7	6.84	2167.4	1	0	98.9	103	98.2	High	High	Medium
Low	Master Protein	Q5T5P2-1	Sickle tail protein homolog [OS=Homo sapiens]	0.181	1.09	1	1	1	1	1	1943	214	7.06	91.75	1	0	100.8	95.7	103.5	High	Peak Found	Peak Found
Low	Master Protein	Q6NUP7-1	Serine/threonine-protein phosphatase 4 regulatory subunit 4 [OS=Homo sapiens]	0.179	1.031	1	1	2	1	1	873	99.4	7.8	174.67	1	0	116.5	107.7	75.8	High	High	Peak Found
Low	Master Protein	P35606	Coatomer subunit beta' [OS=Homo sapiens]	0.188	1.003	3	1	2	1	1	906	102.4	5.27	195.86	1	0	72.5	119.7	107.9	Peak Found	Peak Found	High
Low	Master Protein	Q32MZ4	Leucine-rich repeat flightless-interacting protein 1 [OS=Homo sapiens]	0.212	0.964	2	1	1	1	1	808	89.2	4.65	163.06	1	0	94.3	105.7	100	High	Peak Found	Peak Found
Low	Master Protein	A0A075B6I9	Immunoglobulin lambda variable 7-46 [OS=Homo sapiens]	0.227	0.923	8	1	1	1	1	117	12.5	7.2	128.43	1	0	92.7	94.5	112.9	High	Peak Found	Peak Found
Low	Master Protein	P15336-1	Cyclic AMP-dependent transcription factor ATF-2 [OS=Homo sapiens]	0.224	0.915	2	1	4	1	1	505	54.5	7.88	673.53	1	0	106.7	85.8	107.5	High	High	Medium
Low	Master Protein	Q15582	Transforming growth factor-beta-induced protein ig-h3 [OS=Homo sapiens]	0.224	0.913	2	1	1	1	1	683	74.6	7.71	80.98	1	0	95.3	116	88.6	High	Peak Found	Peak Found
Low	Master Protein	P21283	V-type proton ATPase subunit C 1 [OS=Homo sapiens]	0.233	0.859	3	1	1	1	1	382	43.9	7.46	105.94	1	0				Not Found	High	Not Found
Low	Master Protein	P0DL12	Small integral membrane protein 17 [OS=Homo sapiens]	0.243	0.819	6	1	5	1	1	118	13.3	4.61	631.8	1	0	100.1	101.9	98	High	High	Medium
Low	Master Protein	Q14703	Membrane-bound transcription factor site-1 protease [OS=Homo sapiens]	0.249	0.809	1	1	4	1	1	1052	117.7	8.75	136.88	1	0	99.9	104.7	95.4	High	Medium	Medium
Low	Master Protein	Q5TZA2	Rootletin [OS=Homo sapiens]	0.264	0.795	0	1	2	1	1	2017	228.4	5.5	275.28	1	0				High	Medium	Not Found
Low	Master Protein	A0A0B4J1U7	immunoglobulin heavy variable 6-1 [OS=Homo sapiens]	0.262	0.79	6	1	1	1	1	121	13.5	9.2	134.09	1	0	81.7	108.2	110.1	High	Peak Found	Peak Found
Low	Master Protein	A0A0C4DH68	immunoglobulin kappa variable 2-24 [OS=Homo sapiens]	0.262	0.786	17	1	1	1	1	120	13.1	8.53	127.78	1	0	163.2	78.8	58	High	Peak Found	Peak Found
Low	Master Protein	Q9BQR3	serine protease 27 [OS=Homo sapiens]	0.261	0.775	4	1	1	1	1	290	31.9	8.13	144.2	1	0				High	Not Found	Not Found
Low	Master Protein	Q8NHQ9	ATP-dependent RNA helicase DDX55 [OS=Homo sapiens]	0.278	0.76	1	1	5	1	1	600	68.5	9.25	732.38	1	0	95	101.1	103.9	Medium	High	High
Low	Master Protein	Q6NUM9-1	all-trans-retinol 13,14-reductase [OS=Homo sapiens]	0.277	0.754	2	1	1	1	1	610	66.8	8.28	222.5	1	0	104.7	104	91.3	High	Peak Found	Peak Found
Low	Master Protein	Q9BXU2	Testis-expressed protein 13B [OS=Homo sapiens]	0.308	0.741	4	1	1	1	1	312	33.9	6.18	138.86	1	0				Not Found	Not Found	High
Low	Master Protein	Q01459	Di-N-acetylchitobiase [OS=Homo sapiens]	0.324	0.715	5	1	1	1	1	385	43.7	6.64	100.07	1	0		188.7	111.3	Not Found	High	Peak Found
Low	Master Protein	Q1L5Z9	LON peptidase N-terminal domain and RING finger protein 2 [OS=Homo sapiens]	0.432	0.631	2	1	3	1	1	754	83.6	5.9	311.21	1	0	95.2	102.7	102.1	Medium	Medium	Medium
Low	Master Protein	Q9NR82-6	Isoform 6 of Potassium voltage-gated channel subfamily KQT member 5 [OS=Homo sapiens]	0.428	0.629	1	1	3	1	1	951	104.5	9.58	273.47	1	0	95.5	98.4	106.1	Medium	Medium	Medium
Low	Master Protein	Q08ER8	Zinc finger protein 543 [OS=Homo sapiens]	0.438	0.613	4	1	1	1	1	600	68.4	7.9	66.26	1	0				Not Found	Medium	Not Found
Low	Master Protein	Q96M19	Putative transmembrane protein encoded by LINC00477 [OS=Homo sapiens]	0.437	0.613	17	1	1	1	1	166	18.2	10.49	131.25	1	0	95.5	102.7	101.7	Medium	Peak Found	Peak Found
Low	Master Protein	P36959	GMP reductase 1 [OS=Homo sapiens]	0.436	0.608	4	1	1	1	1	345	37.4	7.06	129.72	1	0				Not Found	Medium	Not Found
Low	Master Protein	Q96LW4	DNA-directed primase/polymerase protein [OS=Homo sapiens]	0.436	0.606	6	1	2	1	1	560	64.3	5.26	32.59	1	0	111.2	83.7	105	Peak Found	Medium	Medium
Low	Master Protein	Q6XZF7	Dynamin-binding protein [OS=Homo sapiens]	0.44	0.598	2	1	1	1	1	1577	177.2	5.39	52.51	1	0	141.9		158.1	Peak Found	Not Found	Medium
Low	Master Protein	Q5T7N2	LINE-1 type transposase domain-containing protein 1 [OS=Homo sapiens]	0.439	0.591	1	1	4	1	1	865	98.8	4.93	529.29	1	0	88.3	101.6	110.1	Peak Found	Medium	Medium
Low	Master Protein	O94822-3	Isoform 3 of E3 ubiquitin-protein ligase listerin [OS=Homo sapiens]	0.444	0.576	2	1	1	1	1	1812	205	6.52	13.02	1	0	104.6	97.6	97.8	Peak Found	Peak Found	Medium
Low	Master Protein	A0A0B4J1X5	immunoglobulin heavy variable 3-74 [OS=Homo sapiens]	0.443	0.572	10	1	1	1	1	117	12.8	8.66	82.53	1	0				Not Found	Not Found	Medium
Low	Master Protein	Q8N4B4	F-box only protein 39 [OS=Homo sapiens]	0.471	0.533	1	1	1	1	1	442	52.6	8.88	165.54	1	0	103.4	99.4	97.1	Peak Found	Peak Found	Medium
Low	Master Protein	Q99714-1	3-hydroxyacyl-CoA dehydrogenase type-2 [OS=Homo sapiens]	0.477	0.511	5	1	3	1	1	261	26.9	7.78	528.32	1	0	96.1	105.8	98.2	Medium	Medium	Medium
Low	Master Protein	Q96PZ0	pseudouridylate synthase 7 homolog [OS=Homo sapiens]	0.475	0.511	2	1	3	1	1	661	75	6.37	298.27	1	0	101.7	100.5	97.8	Medium	Medium	Medium
Low	Master Protein	Q9Y2F5	Little elongation complex subunit 1 [OS=Homo sapiens]	0.474	0.508	0	1	2	1	1	2266	247.7	5.48	177.89	1	0	91.1	101	107.9	Medium	Medium	Peak Found
Low	Master Protein	Q2V2M9-4	Isoform 4 of FH1/FH2 domain-containing protein 3 [OS=Homo sapiens]	0.494	0.464	1	1	3	1	1	1622	180	5.53	397.26	1	0				Medium	Medium	Medium
Low	Master Protein	Q86TI0	TBC1 domain family member 1 [OS=Homo sapiens]	0.493	0.461	1	1	1	1	1	1168	133	6.96	94.52	1	0	100.4	96.5	103.2	Peak Found	Peak Found	Medium
Low	Master Protein	P21709	Ephrin type-A receptor 1 [OS=Homo sapiens]	0.507	0.453	1	1	1	1	1	976	108.1	6.64	58.88	1	0	97.2	96.4	106.4	Peak Found	Peak Found	Medium
Low	Master Protein	Q14849-3	Isoform 3 of StAR-related lipid transfer protein 3 [OS=Homo sapiens]	0.51	0.448	4	1	1	1	1	445	49.9	9.48	71.83	1	0	81.4	107.9	110.7	Peak Found	Medium	Peak Found
Low	Master Protein	Q96Q42-1	Alsin [OS=Homo sapiens]	0.509	0.447	1	1	2	1	1	1657	183.5	6.27	150.87	1	0	100	114.5	85.5	Medium	Medium	Peak Found
Low	Master Protein	Q04759-1	Protein kinase C theta type [OS=Homo sapiens]	0.508	0.446	1	1	1	1	1	706	81.8	7.61	108.87	1	0	83.9	118.3	97.8	Medium	Peak Found	Peak Found
						Total	1713	9147
