# Supplementary material for: Dataset of Rat and Human Serum Proteomes Derived from Differential Depletion Strategies prior to Mass Spectrometry
Source: Data Brief. 2020 May 6;30:105657. doi: 10.1016/j.dib.2020.105657 (PMC7221165; doi:10.1016/j.dib.2020.105657)
Supplement: Supplementary file 2 [file mmc2.xml]

<?xml version="1.0" encoding="utf-8" standalone="no"?>
<data>
  <datasets>
    <author>bharani.thangavelu.ctr@mail.mil;bharani.thangavelu@gmail.com</author>
    <type>1</type>
    <dataset>
      <name>Human and Rat Serum Proteome from Orbitrap Fusion LUMOS</name>
      <caption />
      <description>LC-MS/MS raw data acquired using commercially available abundant protein depletion columns using serum of normal human and non-injured rat acquired on Orbitrap Fusion Lumos Mass Spectrometer.</description>
      <filetype>
        <name />
      </filetype>
      <filesize />
      <source>0</source>
      <sourcename>Original Data</sourcename>
      <access>
        <type>1</type>
        <name>Data available in data repository</name>
        <reponame>MassIVE</reponame>
        <PersistentId>https://doi.org/doi:10.25345/C5GD7N</PersistentId>
        <deeplinkurl>ftp://massive.ucsd.edu/MSV000085008/</deeplinkurl>
      </access>
    </dataset>
  </datasets>
</data>
